# Supplementary material for: Mapping the loss of flagellar motility across the tree of life
Source: ISME J. 2025 Jun 13;19(1):wraf111. doi: 10.1093/ismejo/wraf111 (PMC12199754; doi:10.1093/ismejo/wraf111)
Supplement: Supplementary_Table_S1_wraf111 [file supplementary_table_s1_wraf111.xlsx]

## Sheet: Sheet1
Supplementary Table S1: List of species and their corresponding PATRIC genome IDs used in this study.
Species/strain name	PATRIC_genome_ID
Abiotrophia_defectiva_strain_FDAARGOS_785_strain_Not_applicable	46125.3
Absiella_sp._9CBEGH2	2.58345e+06
Abyssogena_phaseoliformis_symbiont_OG214	1.23528e+06
Acanthopleuribacteraceae_bacterium_M133	2.81839e+06
Acaryochloris_marina_MBIC11017	329726
Acaryochloris_marina_S15	2.76255e+06
Acaryochloris_sp._'Moss_Beach'	2.74084e+06
Acetobacteraceae_bacterium_G55GP	2.76228e+06
Acetobacteraceae_bacterium_strain_868	1.90929e+06
Acetobacter_aceti_strain_JCM20276	435.23
Acetobacter_ghanensis_strain_LMG_23848T	431306
Acetobacterium_sp._KB-1	2.18458e+06
Acetobacterium_woodii_DSM_1030	931626
Acetobacter_pasteurianus_386B	1.26684e+06
Acetobacter_pasteurianus_IFO_3283-01-42C	634458
Acetobacter_pasteurianus_IFO_3283-01	634452
Acetobacter_pasteurianus_IFO_3283-03	634453
Acetobacter_pasteurianus_IFO_3283-07	634454
Acetobacter_pasteurianus_IFO_3283-12	634459
Acetobacter_pasteurianus_IFO_3283-22	634455
Acetobacter_pasteurianus_IFO_3283-26	634456
Acetobacter_pasteurianus_IFO_3283-32	634457
Acetobacter_pasteurianus_strain_Ab3	438.1
Acetobacter_pasteurianus_subsp._ascendens_strain_LMG_1590	481146
Acetobacter_pasteurianus_subsp._pasteurianus_strain_SRCM101342	481145
Acetobacter_persici_strain_TMW2.1084	1.0766e+06
Acetobacter_pomorum_strain_BDGP5	65959.1
Acetobacter_senegalensis_strain_108B	446692
Acetobacter_sp._JWB	2.25988e+06
Acetobacter_sp._KACC_21233	2.59266e+06
Acetobacter_sp._SLV-7	1.63387e+06
Acetobacter_tropicalis_strain_BDGP1	104102
Acetohalobium_arabaticum_DSM_5501	574087
Acholeplasma_axanthum_strain_NCTC10138	29552.8
Acholeplasma_brassicae_strain_0502	61635.6
Acholeplasma_hippikon_strain_NCTC10172	264636
Acholeplasma_laidlawii_PG-8A	441768
Acholeplasma_laidlawii_strain_NCTC10116	2148.13
Acholeplasma_oculi	35623.3
Acholeplasma_palmae_J233	1.31847e+06
Achromobacter_deleyi_SMAs-55	1.35389e+06
Achromobacter_denitrificans_strain_FDAARGOS_786_strain_Not_applicable	32002.4
Achromobacter_insolitus_strain_DSM_23807	217204
Achromobacter_mucicolens_IA	1.38992e+06
Achromobacter_pestifer_strain_FDAARGOS_790_strain_Not_applicable	1.35389e+06
Achromobacter_spanius_strain_DSM_23806	217203
Achromobacter_sp._AONIH1	1.75819e+06
Achromobacter_sp._B7	2.28248e+06
Achromobacter_sp._ES-001	2.86029e+06
Achromobacter_sp._MFA1_R4_strain_MFA1_R4	1.88102e+06
Achromobacter_xylosoxidans_A8	762376
Achromobacter_xylosoxidans_C54	562971
Achromobacter_xylosoxidans_NBRC_15126_=_ATCC_27061	1.21698e+06
Achromobacter_xylosoxidans_NH44784-1996	1.16763e+06
Achromobacter_xylosoxidans_PartM-Axylosoxidans-RM8376	85698.5
Acidaminococcus_fermentans_DSM_20731	591001
Acidaminococcus_intestini_RyC-MR95	568816
Acidaminococcus_intestini_strain_MGYG-HGUT-01440	187327
Acidianus_ambivalens_strain_LEI_10	2283.11
Acidianus_brierleyi_strain_DSM_1651	41673.4
Acidianus_hospitalis_W1	933801
Acidianus_manzaensis_strain_YN-25	282676
Acidianus_sulfidivorans_JP7	619593
Acidiferrobacter_sp._SPIII_3	1.28158e+06
Acidihalobacter_prosperus_strain_F5	160660
Acidilobus_saccharovorans_345-15	666510
Acidilobus_sp._7A	1.57769e+06
Acidimicrobiia_bacterium_bin686	2.0803e+06
Acidimicrobium_ferrooxidans_DSM_10331	525909
Acidiphilium_cryptum_JF-5	349163
Acidiphilium_multivorum_AIU301	926570
Acidiphilium_multivorum_JZ-6	62140.1
Acidipropionibacterium_acidipropionici_strain_F3E8	1748.14
Acidipropionibacterium_jensenii_strain_FAM_19038	1749.12
Acidipropionibacterium_sp._JS278	2.05725e+06
Acidisphaera_sp._G45-3	1.96981e+06
Acidithiobacillus_caldus_SM-1	990289
Acidithiobacillus_caldus_strain_MTH-04	33059.4
Acidithiobacillus_ferridurans_strain_JCM_18981	1.23258e+06
Acidithiobacillus_ferriphilus_GT2	1.68983e+06
Acidithiobacillus_ferrivorans_strain_PRJEB5721	160808
Acidithiobacillus_ferrooxidans_ATCC_23270	243159
Acidithiobacillus_ferrooxidans_ATCC_53993	380394
Acidithiobacillus_ferrooxidans_BYM	920.158
Acidithiobacillus_sp._'AMD_consortium'	2.6148e+06
Acidithiobacillus_thiooxidans_ATCC_19377	637390
Acidobacteria_bacterium_bin48	1.97823e+06
Acidobacteriaceae_bacterium_SBC82	2.21114e+06
Acidobacterium_capsulatum_ATCC_51196	240015
Acidobacterium_sp._4Y35	2.76311e+06
Acidobacterium_sp._MP5ACTX9	696844
Acidothermus_cellulolyticus_11B	351608
Acidovorax_avenae_subsp._avenae_ATCC_19860	643561
Acidovorax_avenae_subsp._avenae_strain_AA78_5	80870.2
Acidovorax_cattleyae_strain_CAT98_1	80868.4
Acidovorax_citrulli_AAC00-1	397946
Acidovorax_citrulli_HPP21-3-3B	80869.6
[Acidovorax]_ebreus_LS1	721785
Acidovorax_ebreus_TPSY	535289
Acidovorax_monticola_strain_KACC_19171	1.92687e+06
Acidovorax_radicis_79	758827
Acidovorax_sp._1608163	2.47866e+06
Acidovorax_sp._16-35-5	2.74347e+06
Acidovorax_sp._HDW3	2.71492e+06
Acidovorax_sp._JMULE5	2.51834e+06
Acidovorax_sp._JS42	232722
Acidovorax_sp._KKS102	358220
Acidovorax_sp._NA2_strain_NA2	1.66246e+06
Acidovorax_sp._RAC01	1.84253e+06
Acidovorax_sp._T1_strain_T1	1.85861e+06
Acidovorax_sp._YS12	2.73841e+06
Aciduliprofundum_boonei_T469	439482
Aciduliprofundum_sp._MAR08-339	673860
Acinetobacter_baumannii_10_3	470.155
Acinetobacter_baumannii_1656-2	696749
Acinetobacter_baumannii_AB0057	480120
Acinetobacter_baumannii_AB07	1.41322e+06
Acinetobacter_baumannii_AB307-0294	557600
Acinetobacter_baumannii_ACICU	405417
Acinetobacter_baumannii_ATCC_17978	400668
Acinetobacter_baumannii_ATCC_19606_=_CIP_70.34_=_JCM_6841	575585
Acinetobacter_baumannii_AYE	509174
Acinetobacter_baumannii_BJAB07104	1.097e+06
Acinetobacter_baumannii_BJAB0715	1.097e+06
Acinetobacter_baumannii_BJAB0868	1.097e+06
Acinetobacter_baumannii_LAC-4	1.45532e+06
Acinetobacter_baumannii_MDR-ZJ06	497978
Acinetobacter_baumannii_NCGM_237	1.40164e+06
Acinetobacter_baumannii_SDF	509171
Acinetobacter_baumannii_TCDC-AB0715	980514
Acinetobacter_baumannii_TYTH-1	1.10084e+06
Acinetobacter_baumannii_ZW85-1	1.40087e+06
Acinetobacter_bereziniae_strain_GD03185	106648
Acinetobacter_bouvetii_strain_JCM_18991	202952
Acinetobacter_calcoaceticus_ACa13	471.96
Acinetobacter_calcoaceticus_PHEA-2	871585
Acinetobacter_dispersus_strain_NCCP_16014	70348.3
Acinetobacter_guillouiae_PgBE136	106649
Acinetobacter_gyllenbergii_strain_NCCP_16015	134534
Acinetobacter_haemolyticus_strain_11616	29430.8
Acinetobacter_indicus_BDT201	756892
Acinetobacter_johnsonii_AJ14	40214.2
Acinetobacter_johnsonii_XBB1	1.24225e+06
Acinetobacter_junii_A2-1	40215.1
Acinetobacter_lactucae_strain_OTEC-02	1.78513e+06
Acinetobacter_lwoffii_EK30A	28090.2
Acinetobacter_nosocomialis_strain_6411	106654
Acinetobacter_oleivorans_DR1	436717
Acinetobacter_piscicola_strain_YH12207_T	2.00612e+06
Acinetobacter_pittii_32292	48296.6
Acinetobacter_pseudolwoffii_XMC5X702	2.05329e+06
Acinetobacter_radioresistens_strain_DD78	40216.8
Acinetobacter_schindleri_BDT2091	108981
Acinetobacter_seifertii_strain_AS11	1.53012e+06
Acinetobacter_septicus_strain_FDAARGOS_1401_strain_Not_applicable	465797
Acinetobacter_soli_strain_GFJ2	487316
Acinetobacter_sp._10FS3-1	2.5639e+06
Acinetobacter_sp._114	1.32435e+06
Acinetobacter_sp._185	2.71516e+06
Acinetobacter_sp._323-1	2.71516e+06
Acinetobacter_sp._Ac-14	2.78198e+06
Acinetobacter_sp._ACNIH1	1.6366e+06
Acinetobacter_sp._ACNIH2	1.75819e+06
Acinetobacter_sp._ADP1	62977.6
Acinetobacter_sp._BHS4	2.83618e+06
Acinetobacter_sp._BRTC-1	1.78922e+06
Acinetobacter_sp._C16S1	2.60967e+06
Acinetobacter_sp._Colony158	2.81007e+06
Acinetobacter_sp._CS-2	2.79886e+06
Acinetobacter_sp._dk386	2.66236e+06
Acinetobacter_sp._DUT-2	1.80906e+06
Acinetobacter_sp._F9	2.85316e+06
Acinetobacter_sp._FDAARGOS_493_strain_Not_applicable	2.4203e+06
Acinetobacter_sp._FDAARGOS_494_strain_Not_applicable	2.4203e+06
Acinetobacter_sp._FDAARGOS_560_strain_Not_applicable	2.42031e+06
Acinetobacter_sp._FDAARGOS_724	2.5458e+06
Acinetobacter_sp._LoGeW2-3	1.808e+06
Acinetobacter_sp._Marseille-Q1620	2.71411e+06
Acinetobacter_sp._NCu2D-2	1.60847e+06
Acinetobacter_sp._NEB149	2.72568e+06
Acinetobacter_sp._NEB_394	2.74358e+06
Acinetobacter_sp._SWBY1	2.0796e+06
Acinetobacter_sp._TGL-Y2	1.40707e+06
Acinetobacter_sp._Tol_5	710648
Acinetobacter_sp._TTH0-4	1.6465e+06
Acinetobacter_sp._WY4	2.70835e+06
Acinetobacter_sp._YH12138_strain_YH12138_T	2.60112e+06
Acinetobacter_tandoii_strain_SE63	202955
Acinetobacter_towneri_AT232	202957
Acinetobacter_ursingii_strain_FDAARGOS_1095_strain_Not_applicable	108981
Acinetobacter_variabilis_BDT2044	70346.2
Acinetobacter_venetianus_strain_TBCP-1051	52133.3
Acinetobacter_venetianus_VE-C3	1.19788e+06
Acinetobacter_vivianii_KJ-1	1.77674e+06
Actinoalloteichus_hoggarensis_strain_DSM_45943	1.47018e+06
Actinoalloteichus_hymeniacidonis_strain_HPA177(T)_(=DSM_45092(T))	340345
Actinoalloteichus_sp._ADI127-7	1.61255e+06
Actinoalloteichus_sp._AHMU_CJ021	2.0725e+06
Actinoalloteichus_sp._GBA129-24	1.61255e+06
Actinobacillus_delphinicola_strain_NCTC12871	51161.3
Actinobacillus_equuli_strain_NCTC8529	718.4
Actinobacillus_equuli_subsp._equuli_19392	202948
Actinobacillus_indolicus_strain_AIFJ1607	51049.5
Actinobacillus_lignieresii_strain_NCTC10568	720.6
Actinobacillus_pleuropneumoniae_16287-1	715.194
Actinobacillus_pleuropneumoniae_serovar_10_str._D13039	754260
Actinobacillus_pleuropneumoniae_serovar_11_str._56153	754260
Actinobacillus_pleuropneumoniae_serovar_2_str._S1536	871925
Actinobacillus_pleuropneumoniae_serovar_3_str._JL03	434271
Actinobacillus_pleuropneumoniae_serovar_4_str._M62	754256
Actinobacillus_pleuropneumoniae_serovar_5b_str._L20	416270
Actinobacillus_pleuropneumoniae_serovar_6_str._Femo	754256
Actinobacillus_pleuropneumoniae_serovar_7_str._AP76	537458
Actinobacillus_pleuropneumoniae_serovar_8	754345
Actinobacillus_pleuropneumoniae_serovar_8_str._405	754257
Actinobacillus_pleuropneumoniae_serovar_9_str._CVJ13261	754258
Actinobacillus_porcitonsillarum_strain_9953L55	189834
Actinobacillus_sp._GY-402	2.77419e+06
Actinobacillus_succinogenes_130Z	339672
Actinobacillus_suis_ATCC_33415	743972
Actinobacillus_suis_H91-0380	696748
Actinobacillus_suis_strain_NCTC12996	716.12
Actinobacteria_bacterium_IMCC19121	1.84875e+06
Actinobacteria_bacterium_IMCC25003	1.84826e+06
Actinobacteria_bacterium_IMCC26077	1.84876e+06
Actinobacteria_bacterium_IMCC26103	1.84876e+06
Actinobacteria_bacterium_IMCC26256	1.65066e+06
Actinobacteria_bacterium_strain_Kalu_18-Q3-R12-55_MAXAC.049_cln	1.88343e+06
Actinobacteria_bacterium_YIM_96077	2.48735e+06
Actinobaculum_schaalii_strain_CCUG_27420	59505.5
Actinocatenispora_sera_strain_NBRC_101916	390989
Actinocatenispora_thailandica_strain_NBRC_105041	227318
Actinomadura_amylolytica_strain_YIM_77502	1.41112e+06
Actinomadura_sp._32-07	2.75081e+06
Actinomadura_sp._NAK00032	2.74213e+06
Actinomadura_sp._WMMA1423	2.59111e+06
Actinomadura_sp._WMMB499	2.65078e+06
Actinomadura_verrucosospora_strain_NRRL:B18236	46165.4
Actinomyces_hongkongensis_strain_HKU8	178339
Actinomyces_howellii_strain_NCTC11636	52771.3
Actinomyces_israelii_strain_NCTC12972	1659.4
Actinomyces_meyeri_strain_W712	52773.3
Actinomyces_naeslundii_strain_ATCC_27039	1655.52
Actinomyces_oris_strain_FDAARGOS_1051_strain_Not_applicable	544581
Actinomyces_radicidentis_strain_CCUG_36733	111015
Actinomyces_radingae_strain_DSM_9169	131110
Actinomyces_slackii_strain_NCTC11923	52774.3
Actinomyces_sp._2129	2.32139e+06
Actinomyces_sp._299	2.05774e+06
Actinomyces_sp._410_strain_feces	2.0578e+06
Actinomyces_sp._432	2.0578e+06
Actinomyces_sp._Chiba101	1.8514e+06
Actinomyces_sp._dk561	2.56001e+06
Actinomyces_sp._HMT_175	2.78943e+06
Actinomyces_sp._HMT_897	2.78942e+06
Actinomyces_sp._Marseille-P2985	1.85238e+06
Actinomyces_sp._MAS-1	2.75556e+06
Actinomyces_sp._oral_taxon_169_strain_F0496	712116
Actinomyces_sp._oral_taxon_171_str._F0337	706439
Actinomyces_sp._oral_taxon_414_strain_F0588	712122
Actinomyces_sp._oral_taxon_897_strain_F0631	2.0817e+06
Actinomyces_sp._pika_114_strain_pika_114	1.97219e+06
Actinomyces_sp._VUL4_3	1.9128e+06
Actinomyces_sp._Z16	2.07954e+06
Actinomyces_sp._zg-325	2.73717e+06
Actinomyces_sp._zg-993	2.76354e+06
Actinomyces_viscosus_strain_NCTC10951	1656.7
Actinomyces_weissii_strain_CCUG_61299	675090
Actinomycetaceae_bacterium_zg-1166	2.78895e+06
Actinoplanes_derwentensis_strain_DSM_43941	113562
Actinoplanes_friuliensis_DSM_7358	1.247e+06
Actinoplanes_ianthinogenes_strain_NBRC_13996	122358
Actinoplanes_missouriensis_431	512565
Actinoplanes_sp._L3-i22	2.83637e+06
Actinoplanes_sp._N902-109	649831
Actinoplanes_sp._NBRC_14428	2.72154e+06
Actinoplanes_sp._OR16	946334
Actinoplanes_sp._SE50/110	134676
Actinoplanes_sp._SE50	2.03384e+06
Actinoplanes_teichomyceticus_ATCC_31121	457424
Actinopolymorpha_singaporensis_strain_DSM_22024	117157
Actinopolyspora_erythraea_strain_YIM_90600	414996
Actinosynnema_mirum_DSM_43827	446463
Actinosynnema_pretiosum_strain_X47	42197.5
Actinosynnema_pretiosum_subsp._pretiosum_strain_ATCC_31280	103722
Actinotalea_sp._JY-7876	2.75844e+06
Actinotignum_sp._313	2.17198e+06
Acutalibacter_muris_strain_KB18	1.79662e+06
Adhaeribacter_sp._KUDC8001	2.7452e+06
Adhaeribacter_swui_strain_KCTC_52873	2.08647e+06
Adlercreutzia_equolifaciens_DSM_19450	1.38448e+06
Adlercreutzia_sp._8CFCBH1	2.7073e+06
Advenella_mimigardefordensis_DPN7	1.24773e+06
Aequorivita_sp._H23M31	2.49438e+06
Aequorivita_sp._KX20305	2.80387e+06
Aequorivita_sublithincola_DSM_14238	746697
Aeribacillus_pallidus_strain_KCTC3564	33936.2
Aerococcaceae_bacterium_zg-1292	2.77433e+06
Aerococcaceae_bacterium_zg-252	2.79693e+06
Aerococcaceae_bacterium_ZY16052	2.03621e+06
Aerococcus_christensenii_strain_CCUG28831	87541.3
Aerococcus_sanguinicola_strain_CCUG43001	119207
Aerococcus_urinae_ACS-120-V-Col10a	866775
Aerococcus_urinaeequi_strain_CCUG28094	51665.4
Aerococcus_urinaehominis_strain_CCUG42038B	128944
Aerococcus_urinae_strain_CCUG36881	1376.12
Aerococcus_viridans_strain_CCUG4311	1377.3
Aeromicrobium_choanae_strain_9H-4	1.73669e+06
Aeromicrobium_erythreum_strain_AR18	2041.4
Aeromicrobium_sp._592	2.07979e+06
Aeromicrobium_sp._A1-2	2.10771e+06
Aeromicrobium_sp._MF47	2.66203e+06
Aeromicrobium_sp._Root236	1.7365e+06
Aeromicrobium_sp._Root344	1.73652e+06
Aeromicrobium_sp._zg-629	2.66386e+06
Aeromonas_allosaccharophila_strain_FDAARGOS_933_strain_Not_applicable	656.32
Aeromonas_aquatica_strain_MX16A	558964
Aeromonas_australiensis_strain_Isolate4	1.11488e+06
Aeromonas_caviae_211703	648.61
Aeromonas_dhakensis_71431	196024
Aeromonas_dhakensis_AAK1_strain_Colony124	1.1568e+06
Aeromonas_encheleia_H4-C21	73010.1
Aeromonas_enteropelogenes_FDAARGOS_1459	29489.5
Aeromonas_hydrophila_4AK4	1.3543e+06
Aeromonas_hydrophila_71317	644.767
Aeromonas_hydrophila_AL09-71	1.41811e+06
Aeromonas_hydrophila_J-1	1.41958e+06
Aeromonas_hydrophila_ML09-119	1.28839e+06
Aeromonas_hydrophila_NJ-35	1.41692e+06
Aeromonas_hydrophila_pc104A	1.41811e+06
Aeromonas_hydrophila_subsp._hydrophila_ATCC_7966	380704
Aeromonas_hydrophila_YL17	1.44814e+06
Aeromonas_jandaei_FDAARGOS_1523	650.57
Aeromonas_media_TR3_1	651.75
Aeromonas_rivipollensis_strain_KN-Mc-11N1	948519
Aeromonas_rivuli_20-VB00005	648795
Aeromonas_salmonicida_strain_A527	645.5
Aeromonas_salmonicida_subsp._masoucida	197700
Aeromonas_salmonicida_subsp._pectinolytica_34mel	1.32496e+06
Aeromonas_salmonicida_subsp._salmonicida_890054	29491.7
Aeromonas_salmonicida_subsp._salmonicida_A449	382245
Aeromonas_sanarellii_strain_NS1	633416
Aeromonas_schubertii_strain_LF1708	652.25
Aeromonas_simiae_strain_A6	218937
Aeromonas_sp._1805	2.56003e+06
Aeromonas_sp._2692-1	2.56003e+06
Aeromonas_sp._ASNIH1	1.63661e+06
Aeromonas_sp._ASNIH2	1.63661e+06
Aeromonas_sp._ASNIH3	1.63661e+06
Aeromonas_sp._ASNIH4	1.63661e+06
Aeromonas_sp._ASNIH5	1.75818e+06
Aeromonas_sp._ASNIH7	1.92011e+06
Aeromonas_sp._CA23	2.03303e+06
Aeromonas_sp._CU5	2.03303e+06
Aeromonas_sp._FDAARGOS_1402_strain_Not_applicable	2.77805e+06
Aeromonas_sp._FDAARGOS_1403_strain_Not_applicable	2.77805e+06
Aeromonas_sp._FDAARGOS_1404_strain_Not_applicable	2.77805e+06
Aeromonas_sp._FDAARGOS_1405_strain_Not_applicable	2.77805e+06
Aeromonas_sp._FDAARGOS_1406_strain_Not_applicable	2.77806e+06
Aeromonas_sp._FDAARGOS_1407_strain_Not_applicable	2.77806e+06
Aeromonas_sp._FDAARGOS_1408_strain_Not_applicable	2.77806e+06
Aeromonas_sp._FDAARGOS_1409_strain_Not_applicable	2.77806e+06
Aeromonas_sp._FDAARGOS_1410_strain_Not_applicable	2.77806e+06
Aeromonas_sp._FDAARGOS_1411_strain_Not_applicable	2.77806e+06
Aeromonas_sp._FDAARGOS_1414_strain_Not_applicable	2.77806e+06
Aeromonas_sp._FDAARGOS_1415_strain_Not_applicable	2.77806e+06
Aeromonas_sp._FDAARGOS_1416_strain_Not_applicable	2.77807e+06
Aeromonas_sp._FDAARGOS_1417_strain_Not_applicable	2.77807e+06
Aeromonas_sp._FDAARGOS_1418_strain_Not_applicable	2.77807e+06
Aeromonas_sp._FDAARGOS_1419_strain_Not_applicable	2.77807e+06
Aeromonas_taiwanensis_strain_Colony382	633417
Aeromonas_veronii_32286	654.664
Aeromonas_veronii_B565	998088
Aeropyrum_camini_SY1_=_JCM_12091	1.19845e+06
Aeropyrum_pernix_K1	272557
Aestuariibacter_sp._strain_m1	1.8724e+06
Afipia_sp._GAS231	1.88275e+06
Agarivorans_aestuarii_strain_KCTC_32543	1.5637e+06
Agarivorans_albus_strain_JCM_21469	182262
Agarivorans_gilvus_strain_WH0801	680280
Agarivorans_sp._YJW074	2.70412e+06
Agarivorans_sp._YJW194	2.70412e+06
Agarivorans_sp._YJW224	2.70412e+06
Aggregatibacter_actinomycetemcomitans_ANH9381	754507
Aggregatibacter_actinomycetemcomitans_CU1000N	714.688
Aggregatibacter_actinomycetemcomitans_D11S-1	668336
Aggregatibacter_actinomycetemcomitans_HK1651	272556
Aggregatibacter_actinomycetemcomitans_NUM4039	1.40765e+06
Aggregatibacter_aphrophilus_ATCC_33389_strain_NCTC5906_strain_NCTC_5906	985008
Aggregatibacter_aphrophilus_NJ8700	634176
Aggregatibacter_aphrophilus_strain_NCTC11096	732.137
Aggregatibacter_segnis_ATCC_33393_strain_NCTC10977_strain_NCTC_10977	888057
Aggregatibacter_segnis_strain_FDAARGOS_987_strain_Not_applicable	739.212
Aggregatibacter_sp._2125159857	2.82082e+06
Aggregatibacter_sp._oral_taxon_513_strain_W11186	712150
Agreia_sp._COWG	2.77327e+06
Agrobacterium_fabrum_LBA645	1.17665e+06
Agrobacterium_fabrum_str._C58	176299
Agrobacterium_larrymoorei_strain_AF3.44	160700
Agrobacterium_radiobacter_K84	311404
Agrobacterium_rhizogenes_strain_A4	359.289
Agrobacterium_rubi_strain_W2/73	28099.2
Agrobacterium_salinitolerans_strain_DG3-1	1.18341e+06
Agrobacterium_sp._33MFTa1.1	1.27903e+06
Agrobacterium_sp._B19.1.4	2.73553e+06
Agrobacterium_sp._B7.6	2.73553e+06
Agrobacterium_sp._CGMCC_11546	2.57925e+06
Agrobacterium_sp._H13-3	861208
Agrobacterium_sp._MA01	2.66489e+06
Agrobacterium_sp._RAC06	1.84254e+06
Agrobacterium_sp._S7/73	2.82e+06
Agrobacterium_sp._T29	2.58052e+06
Agrobacterium_tumefaciens_1D1104	358.478
Agrobacterium_tumefaciens_LBA4213_(Ach5)	1.43506e+06
Agrobacterium_tumefaciens_P4	1.30022e+06
Agrobacterium_vitis_CG412	373.192
Agrobacterium_vitis_S4	311403
Agrococcus_carbonis_strain_DSM_22965	684552
Agrococcus_jejuensis_strain_DSM_22002	399736
Agrococcus_sp._Marseille-Q4369	2.81051e+06
Agrococcus_sp._SGAir0287_strain_not_applicable	2.07035e+06
Agromyces_flavus_strain_CPCC_202695	589382
Agromyces_marinus_DSM_26151	1.38902e+06
Agromyces_soli_KACC_16215	659012
Agromyces_sp._30A	2.08074e+06
Agromyces_sp._AR33	453304
Agromyces_sp._FW100M-8	2.50946e+06
Agromyces_sp._G127AT	2.78196e+06
Agromyces_sp._HY052	2.58572e+06
Agromyces_sp._KACC_19306	2.59265e+06
Agromyces_sp._LHK192	2.4987e+06
Akkermansiaceae_bacterium_strain_AJA081-3	2.56271e+06
Akkermansia_glycaniphila_strain_APytT	1.67944e+06
Akkermansia_muciniphila_ATCC_BAA-835	349742
Akkermansia_muciniphila_strain_139	239935
Alcaligenaceae_bacterium_SJ-26	2.59396e+06
Alcaligenes_aquatilis_strain_QD168	323284
Alcaligenes_faecalis_T17	511.259
Alcaligenes_sp._HO-1	2.58291e+06
Alcaligenes_sp._SORT26	2.81378e+06
Alcanivorax_borkumensis_SK2	393595
Alcanivorax_dieselolei_B5	930169
Alcanivorax_sp._E4	1.79964e+06
Alcanivorax_sp._IO_7	2.7353e+06
Alcanivorax_sp._NBRC_101098	1.11373e+06
Alcanivorax_sp._strain_HT1	1.87243e+06
Alcanivorax_xenomutans_strain_P40	1.09434e+06
Algibacter_alginicilyticus_strain_HZ22	1.73667e+06
Algibacter_sp._L1A34	2.68637e+06
Algibacter_sp._L3A6	2.68637e+06
Algoriphagus_sp._M8-2	1.72716e+06
Algoriphagus_sp._NBT04N3	2.70547e+06
Algoriphagus_sp._Y33	2.77248e+06
Alicycliphilus_denitrificans_BC	596153
Alicycliphilus_denitrificans_K601	596154
Alicycliphilus_denitrificans_strain_DP3	179636
Alicyclobacillus_acidocaldarius_subsp._acidocaldarius_DSM_446	521098
Alicyclobacillus_acidocaldarius_subsp._acidocaldarius_Tc-4-1	1.04883e+06
Alicyclobacillus_acidoterrestris_DSM_3922	1450.13
Alicyclobacillus_ferrooxydans_strain_ALEF1	471515
Alicyclobacillus_sp._SO9	2.66565e+06
Alicyclobacillus_sp._TC	2.60645e+06
Aliiarcobacter_faecis_strain_CCUG_66484	1.56414e+06
Aliivibrio_salmonicida_LFI1238	316275
Aliivibrio_salmonicida_strain_VS224	40269.2
Aliivibrio_wodanis_strain_06/09/139	80852.2
Alistipes_finegoldii_CE91-St15	214856
Alistipes_finegoldii_DSM_17242	679935
Alistipes_indistinctus_strain_2BBH45	626932
Alistipes_onderdonkii_CE91-St18	328813
Alistipes_putredinis_nC33_bin.104.fa	28117.4
Alistipes_senegalensis_FDAARGOS_1578	1.28812e+06
Alistipes_shahii_WAL_8301	717959
Alistipes_sp._3BBH6	2.58512e+06
Alistipes_sp._5CBH24	2.58512e+06
Alistipes_sp._5CPEGH6	2.58512e+06
Alistipes_sp._dk3624	2.66236e+06
Alistipes_sp._Marseille-P5997	2.36479e+06
Alkalibacter_sp._ES005	2.81558e+06
Alkalihalobacillus_clausii_strain_088AE	79880.8
Alkalilimnicola_ehrlichii_MLHE-1	187272
Alkaliphilus_metalliredigens_QYMF	293827
Alkaliphilus_oremlandii_OhILAs	350688
Alkaliphilus_sp._B6464	2.73122e+06
Alkalitalea_saponilacus_strain_SC/BZ-SP2	889453
Alloactinosynnema_sp._L-07	1.65348e+06
Allobaculum_mucolyticum_128	2.83446e+06
Allochromatium_vinosum_DSM_180	572477
Allofrancisella_frigidaquae_strain_SYSU_10HL1970	1.08564e+06
Allofrancisella_inopinata_strain_SYSU_YG23	1.08565e+06
Allokutzneria_albata_strain_DSM_44149	211114
Alphaproteobacteria_bacterium_40-19	1.89571e+06
Alphaproteobacteria_bacterium_R1DC25	2.59365e+06
Alphaproteobacteria_bacterium_SO-S41	2.82908e+06
Alphaproteobacteria_bacterium_strain_Ejby_18-Q3-R6-50_MAXAC.200_cln	1.91399e+06
Alphaproteobacteria_bacterium_WS11	2.34111e+06
alpha_proteobacterium_HIMB5	859653
alpha_proteobacterium_HIMB59	744985
Altererythrobacter_atlanticus_strain_26DY36	1.26777e+06
Altererythrobacter_dongtanensis_strain_KCTC_22672	692370
Altererythrobacter_epoxidivorans_strain_CGMCC_1.7731	361183
Altererythrobacter_ishigakiensis_strain_NBRC_107699	476157
Altererythrobacter_marensis_strain_KCTC_22370	543877
Altererythrobacter_namhicola_strain_JCM_16345	645517
Altererythrobacter_sp._B11	2.06031e+06
Altererythrobacter_sp._BO-6	2.60454e+06
Altererythrobacter_sp._C9-11	1.98204e+06
Altererythrobacter_sp._NS1	2.33833e+06
Altererythrobacter_sp._TH136_strain_TH36	2.06742e+06
Altererythrobacter_sp._ZODW24	2.18514e+06
Alteromonadaceae_bacterium_strain_2141T.STBD.0c.01a	1.91608e+06
Alteromonas_addita_strain_R10SW13	287094
Alteromonas_australica_strain_DE170	589873
Alteromonas_macleodii_AltDE1	1.00479e+06
Alteromonas_macleodii_ATCC_27126	529120
Alteromonas_macleodii_str._'Aegean_Sea_MED64'	1.30025e+06
Alteromonas_macleodii_strain_Alteromonas_fortis	28108.4
Alteromonas_macleodii_str._'Balearic_Sea_AD45'	1.00479e+06
Alteromonas_macleodii_str._'Black_Sea_11'	1.00479e+06
Alteromonas_macleodii_str._'Deep_ecotype'	314276
Alteromonas_macleodii_str._'English_Channel_615'	1.30025e+06
Alteromonas_macleodii_str._'English_Channel_673'	1.00479e+06
Alteromonas_macleodii_str._'Ionian_Sea_U4'	1.30026e+06
Alteromonas_macleodii_str._'Ionian_Sea_U7'	1.30026e+06
Alteromonas_macleodii_str._'Ionian_Sea_U8'	1.30026e+06
Alteromonas_macleodii_str._'Ionian_Sea_UM4b'	1.30026e+06
Alteromonas_macleodii_str._'Ionian_Sea_UM7'	1.30026e+06
Alteromonas_sp._76-1	2.35819e+06
Alteromonas_sp._B31-7	2.78591e+06
Alteromonas_sp._BL110	1.71485e+06
Alteromonas_sp._KC14	2.79569e+06
Alteromonas_sp._KC3	2.79569e+06
Alteromonas_sp._Mac1	1.77749e+06
Alteromonas_sp._Mac2	1.77749e+06
Alteromonas_sp._MB-3u-76	2.05813e+06
Alteromonas_sp._Mex14	1.91716e+06
Alteromonas_sp._RKMC-009	2.26726e+06
Alteromonas_sp._RW2A1	1.91716e+06
Alteromonas_sp._SN2	715451
Alteromonas_stellipolaris_LMG_21856	1.16072e+06
Alteromonas_stellipolaris_strain_LMG_21861	233316
Altibacter_sp._ALE3EI	2.56229e+06
Alysiella_crassa_S6	153492
Alysiella_filiformis_DSM_16848	1.12098e+06
Alysiella_filiformis_strain_DSM_16848	194197
Aminipila_butyrica_strain_DSM_103574	433296
Aminipila_sp._CBA3637	2.69703e+06
Aminipila_sp._JN-39	2.50716e+06
Aminobacterium_colombiense_DSM_12261	572547
Aminobacter_sp._MDW-2	2.66614e+06
Aminobacter_sp._MSH1	374606
Aminobacter_sp._SR38	2.77456e+06
Ammonifex_degensii_KC4	429009
Amniculibacterium_sp._G2-70	2.76719e+06
Amphibacillus_xylanus_NBRC_15112	698758
Amphritea_japonica_ATCC_BAA-1530	1.27831e+06
Amycolatopsis_acidiphila_KCTC_39523	715474
Amycolatopsis_albispora_strain_WP1	1.80499e+06
Amycolatopsis_japonica_strain_MG417-CF17_(=DSM_44213)	208439
Amycolatopsis_keratiniphila_strain_FH_1893	129921
Amycolatopsis_mediterranei_RB	1.22152e+06
Amycolatopsis_mediterranei_S699	713604
Amycolatopsis_mediterranei_U32	749928
Amycolatopsis_methanolica_239	1.06898e+06
Amycolatopsis_orientalis_HCCB10007	1.15691e+06
Amycolatopsis_pretoriensis_FBCC-B4732	218821
Amycolatopsis_sp._CA-230715	2.7452e+06
Amycolatopsis_sp._DSM_110486	2.86583e+06
Amycolatopsis_sp._FDAARGOS_1241_strain_FDAARGOS_1241_strain_Not_applicable	2.77807e+06
Amycolatopsis_sp._Hca4	2.74213e+06
Amycolatopsis_sp._Poz14	1.44771e+06
Amycolatopsis_sp._TNS106	2.86175e+06
Amycolatopsis_sp._YIM_10	2.65386e+06
Amycolatopsis_sp._YIM_96748	2.84245e+06
Amycolicicoccus_subflavus_DQS3-9A1	443218
Anabaena_cylindrica_PCC_7122	272123
Anabaena_sp._90	46234.3
Anabaena_sp._wa102	1.64741e+06
Anabaena_sp._YBS01	2.49094e+06
Anabaena_variabilis_ATCC_29413	240293
Anabaenopsis_circularis_NIES-21	1.08541e+06
Anabaenopsis_elenkinii_CCIBt3563	2.77989e+06
Anaerobaculum_mobile_DSM_13181	891968
anaerobic_archaeon_MK-D1	2.59404e+06
Anaerococcus_mediterraneensis_GNH	1.87098e+06
Anaerococcus_obesiensis_strain_FDAARGOS_989_strain_Not_applicable	1.28764e+06
Anaerococcus_prevotii_DSM_20548	525920
Anaerococcus_vaginalis_strain_FDAARGOS_988_strain_Not_applicable	33037.9
Anaerocolumna_cellulosilytica_strain_SN021	433286
Anaerocolumna_sp._CBA3638	2.69606e+06
Anaerocolumna_sp._CTTW	2.7366e+06
Anaerolineaceae_bacterium_bin1136	2.0249e+06
Anaerolineaceae_bacterium_CAMBI-1_strain_CAMBI-1	1.9862e+06
Anaerolineaceae_bacterium_oral_taxon_439_strain_W11661	1.88981e+06
Anaerolineae_bacterium_bin1159	2.05214e+06
Anaerolineales_bacterium_bin1184	2.07312e+06
Anaerolinea_thermophila_UNI-1	926569
Anaeromyxobacter_dehalogenans_2CP-1	455488
Anaeromyxobacter_dehalogenans_2CP-C	290397
Anaeromyxobacter_sp._Fw109-5	404589
Anaeromyxobacter_sp._K	447218
Anaerostipes_caccae_NBRC_114412	105842
Anaerostipes_hadrus_strain_BPB5	649756
Anaerostipes_rhamnosivorans_strain_1y2	1.22962e+06
Anaerotignum_propionicum_DSM_1682_strain_X2	991789
Anaerotruncus_colihominis_VE303-02	169436
Anaerotruncus_sp._nC33_bin.255.fa	1.87253e+06
Anaplasma_centrale_str._Israel	574556
Anaplasma_marginale_strain_Jaboticabal	770.8
Anaplasma_marginale_str._Dawn	1.41284e+06
Anaplasma_marginale_str._Florida	320483
Anaplasma_marginale_str._Gypsy_Plains	1.41284e+06
Anaplasma_marginale_str._St._Maries	234827
Anaplasma_ovis_str._Haibei	1.24844e+06
Anaplasma_phagocytophilum_Dog2	1.18425e+06
Anaplasma_phagocytophilum_HZ2	1.18425e+06
Anaplasma_phagocytophilum_HZ	212043
Anaplasma_phagocytophilum_JM	1.17306e+06
Anaplasma_phagocytophilum_str._ApMUC09	1.35915e+06
Anaplasma_phagocytophilum_str._ApNP	1.35915e+06
Anaplasma_phagocytophilum_str._ApWI1	1.35916e+06
Anaplasma_phagocytophilum_str._HGE2	1.35916e+06
Anaplasma_phagocytophilum_str._Norway_variant1_strain_Norway_Variant_1	1.39251e+06
Anaplasma_phagocytophilum_str._Webster	1.35916e+06
Anaplasma_platys_strain_S3	949.3
Ancylobacter_polymorphus_ZM13	223390
Ancylobacter_pratisalsi_strain_DSM_102029	1.74585e+06
Ancylobacter_sp._TS-1	1.85037e+06
Anderseniella_sp._Alg231-50_strain_Anderseniella_sp._Alg231_50	1.92223e+06
Aneurinibacillus_soli_strain_CB4	1.50025e+06
Aneurinibacillus_thermoaerophilus_strain_CCM_8960	143495
Anoxybacillus_caldiproteolyticus_strain_U458	247480
Anoxybacillus_flavithermus_strain_52-1A	33934.8
Anoxybacillus_flavithermus_WK1	491916
Anoxybacillus_sediminis_PCH_117	2.61333e+06
Anoxybacillus_sp._B2M1	1.49005e+06
Anoxybacillus_sp._PDR2	1.63672e+06
Anoxybacter_fermentans_strain_DY22613	1.32338e+06
Anseongella_ginsenosidimutans_strain_Gsoil_524	496056
Antarcticibacterium_flavum_strain_KCTC_52984_strain_JB01H24	2.05818e+06
Antarcticibacterium_sp._PAMC_28998	2.58577e+06
Antarctobacter_heliothermus_strain_SMS3	74033.9
Aphanizomenon_flos-aquae_AFA_KM1/D3	2.72386e+06
Aphanizomenon_flos-aquae_DEX188	2.71788e+06
Apibacter_sp._B2966	2.65676e+06
Apibacter_sp._B3706	2.65676e+06
Apibacter_sp._ESL0404	2.70465e+06
Apibacter_sp._ESL0432	2.70465e+06
Apibacter_sp._HY041	2.50055e+06
Apilactobacillus_kunkeei_strain_7K4AA	148815
Aquabacterium_olei_strain_NBRC_110486	1.29667e+06
Aquabacter_sp._L1I39	2.82028e+06
Aquaspirillum_sp._LM1_strain_LM1	1.9386e+06
Aquibacillus_sp._TKL69	2.59488e+06
Aquicella_lusitana_strain_SGT-39	254246
Aquicella_siphonis_strain_SGT-108	254247
Aquifex_aeolicus_VF5	224325
Aquificae_bacterium_strain_RBS10-58	2.20215e+06
Aquiflexum_balticum_DSM_16537_strain_DSM_16537	758820
Aquihabitans_sp._G128	2.84978e+06
Aquiluna_sp._15G-AUS-rot	2.49916e+06
Aquimarina_sp._AD10	1.71485e+06
Aquimarina_sp._AD1	1.71485e+06
Aquimarina_sp._BL5	1.71486e+06
Aquimarina_sp._TRL1	2.73625e+06
Aquirufa_sp._9H-EGSE	2.69656e+06
Aquisalimonas_sp._2447	2.74081e+06
Aquisalinus_flavus_D11M-2	1.52657e+06
Aquisediminimonas_profunda_strain_DS48-3	1.55073e+06
Aquisphaera_giovannonii_strain_OJF2	406548
Aquitalea_denitrificans_strain_5YN1-3	519081
Aquitalea_sp._THG-DN7.12	1.5374e+06
Aquitalea_sp._USM4	1.59004e+06
Arabia_massiliensis_strain_MGYG-HGUT-02413	1.87099e+06
Arachidicoccus_ginsenosidivorans_strain_Gsoil_809	496057
Arachidicoccus_sp._BS20	1.85053e+06
Arachidicoccus_sp._KIS59-12	2.34112e+06
Arachnia_rubra_SK-1	1.54745e+06
Arcanobacterium_haemolyticum_DSM_20595	644284
Arcanobacterium_haemolyticum_strain_NCTC8452	28264.1
Arcanobacterium_phocae_strain_DSM_10002	131112
Arcanobacterium_phocisimile_strain_DSM_26142	1.30224e+06
Arcanobacterium_sp._2701	2.72275e+06
Arcanobacterium_sp._JY-X040	2.75844e+06
Archaeoglobus_fulgidus_DSM_4304	224325
Archaeoglobus_fulgidus_DSM_8774	1.34458e+06
Archaeoglobus_profundus_DSM_5631	572546
Archaeoglobus_sulfaticallidus_PM70-1	387632
Archaeoglobus_veneficus_SNP6	693662
archaeon_AArc-Sl	2.05589e+06
archaeon_bin1429	1.90667e+06
archaeon_GW2011_AR10	1.57937e+06
archaeon_GW2011_AR15	1.57937e+06
archaeon_GW2011_AR20	1.57938e+06
Archangium_gephyra_strain_DSM_2261	48.18
Archangium_violaceum_strain_SDU34	83451.3
Arcobacter_anaerophilus_strain_DSM_24636	877500
Arcobacter_aquimarinus_strain_W63	1.31521e+06
Arcobacter_bivalviorum_strain_LMG_26154	663364
Arcobacter_butzleri_ED-1	944546
Arcobacter_butzleri_RM4018	367738
Arcobacter_butzleri_strain_ED-1	28197.1
Arcobacter_canalis_strain_LMG_29148	1.91287e+06
Arcobacter_cibarius_strain_H743	255507
Arcobacter_cloacae_strain_LMG_26153	1.05403e+06
Arcobacter_cryaerophilus_ATCC_43158	1.03207e+06
Arcobacter_cryaerophilus_D2610	1.03207e+06
Arcobacter_cryaerophilus_strain_16CS0369-1-AR-4	28198.1
Arcobacter_defluvii_strain_LMG_25694	873192
Arcobacter_ellisii_strain_LMG_26155	913110
Arcobacter_halophilus_strain_CCUG_53805	197482
Arcobacter_lanthieri_strain_LMG_28516	1.35537e+06
Arcobacter_lekithochrous_strain_DSM_100870	1.90446e+06
Arcobacter_marinus_strain_JCM_15502	505249
Arcobacter_molluscorum_LMG_25693_strain_CECT_7696	870502
Arcobacter_mytili_LMG_24559	1.03224e+06
Arcobacter_nitrofigilis_DSM_7299	572480
Arcobacter_pacificus_strain_LMG_26638	1.08022e+06
[Arcobacter]_porcinus_strain_CCUG_56899	1.9352e+06
Arcobacter_skirrowii_CCUG_10374	1.03224e+06
Arcobacter_skirrowii_strain_A2S6	28200.3
Arcobacter_sp._FWKO_B	2.59367e+06
Arcobacter_sp._L	944547
Arcobacter_sp._LPB0137_strain_LPB0137	1.85025e+06
Arcobacter_sp._PSE-93	2.32014e+06
Arcobacter_suis_CECT_7833	663366
Arcobacter_thereius_LMG_24486	1.03224e+06
Arcobacter_trophiarum_LMG_25534	1.03224e+06
Arcobacter_venerupis_strain_LMG_26156	1.05403e+06
Arcticibacterium_luteifluviistationis_strain_SM1504_strain_SM1504T	1.78471e+06
Arenibacter_algicola_strain_SMS7	616992
Arenimonas_daejeonensis_strain_KACC_14631	370777
Armatimonadetes_bacterium_bin117	2.03301e+06
Aromatoleum_aromaticum_EbN1	76114.8
Aromatoleum_bremense_strain_PbN1	76115.4
Aromatoleum_petrolei_strain_ToN1	76116.4
Arsenicicoccus_sp._oral_taxon_190_strain_F0371	1.65867e+06
arsenite-oxidising_bacterium_NT-25	97707.3
Arsenophonus_endosymbiont_of_Aleurodicus_dispersus_strain_ARAD	235559
Arsenophonus_endosymbiont_of_Aphis_craccivora_strain_Ash	1.23105e+06
Arsenophonus_endosymbiont_of_Apis_mellifera_ArsBeeUS	1.54181e+06
Arsenophonus_nasoniae_strain_FIN	638.17
Arsenophonus_symbiont_of_Lipoptena_fortisetosa_strain_CB	634113
Arthrobacter_agilis_strain_UMCV2	37921.1
Arthrobacter_alpinus_strain_ERGS4:06	656366
Arthrobacter_arilaitensis_Re117	861360
Arthrobacter_aurescens_TC1	290340
Arthrobacter_chlorophenolicus_A6	452864
Arthrobacter_citreus_strain_NEB_577	1670.4
Arthrobacter_crystallopoietes_strain_NT16	37928.2
Arthrobacter_phenanthrenivorans_Sphe3	930171
Arthrobacter_sp._24S4-2	2.57537e+06
Arthrobacter_sp._AQ5-05	2.18458e+06
Arthrobacter_sp._ATCC_21022	1.77196e+06
Arthrobacter_sp._D5-1	1.47752e+06
Arthrobacter_sp._DCT5_strain_rhizosphere	2.21121e+06
Arthrobacter_sp._ERGS1:01	1.70404e+06
Arthrobacter_sp._FB24	290399
Arthrobacter_sp._Hiyo4	1.58802e+06
Arthrobacter_sp._Hiyo8	1.58802e+06
Arthrobacter_sp._IHBB_11108	1.61821e+06
Arthrobacter_sp._LS16	1.69025e+06
Arthrobacter_sp._NEB_688	904039
Arthrobacter_sp._PAMC25284	2.86128e+06
Arthrobacter_sp._PAMC25486	1.49461e+06
Arthrobacter_sp._PAMC25564	2.56537e+06
Arthrobacter_sp._PGP41	2.07923e+06
Arthrobacter_sp._QXT-31_strain_QXT-31	1.35792e+06
Arthrobacter_sp._Rue61a	1.11896e+06
Arthrobacter_sp._TES	2.77487e+06
Arthrobacter_sp._U41	1.84903e+06
Arthrobacter_sp._UKPF54-2	2.60016e+06
Arthrobacter_sp._YC-RL1	1.65255e+06
Arthrobacter_sp._YN	2.02049e+06
Arthrobacter_sp._zg-ZUI122	2.81686e+06
Arthrobacter_sp._zg-ZUI227	2.81748e+06
Arthrobacter_sp._ZXY-2	1.80691e+06
Arthrobacter_sulfonivorans_strain_Ar51	121292
Arthrobacter_sulfonylureivorans_S4-C24	2.48686e+06
Arthrobacter_woluwensis_strain_QTS	156981
Arthrospira_platensis_C1	459496
Arthrospira_platensis_NIES-39	696747
Arthrospira_platensis_YZ	1.73864e+06
Arthrospira_sp._PCC_8005	376220
Arthrospira_sp._PCC_9108	147318
Arthrospira_sp._TJSD092	2.15348e+06
Asaccharobacter_celatus_DSM_18785	1.12102e+06
Asaia_bogorensis_CSR-2	91915.2
Asaia_bogorensis_NBRC_16594	1.23162e+06
Aster_yellows_witches'-broom_phytoplasma_AYWB	322098
Asticcacaulis_excentricus_CB_48	573066
Asticcacaulis_excentricus_strain_M6	78587.4
Asticcacaulis_sp._AND118	2.84047e+06
Atlantibacter_hermannii_strain_78-1320	565.16
Atopobiaceae_bacterium_P1	2.83067e+06
Atopobiaceae_bacterium_strain_MGYG-HGUT-02405	2.48593e+06
Atopobium_parvulum_DSM_20469	521096
Atopobium_sp._oral_taxon_416_strain_W9116	712157
Aulosira_laxa_NIES-50	1.54199e+06
Aurantimicrobium_minutum_strain_KNC	708131
Aurantimicrobium_sp._MWH-Mo1	1.98736e+06
Aurantimicrobium_sp._MWH-Uga1	2.07958e+06
Auraticoccus_monumenti_strain_MON_2.2	675864
Aureimonas_altamirensis_C2P003	370623
Aureimonas_populi_strain_KCTC_42087	1.70176e+06
Aureimonas_sp._AU20	1.34982e+06
Aureimonas_sp._LMG_31693	2.75804e+06
Aureitalea_sp._RR4-38	2.09403e+06
Austwickia_chelonae_strain_LK16-18	100225
Austwickia_sp._strain_Fred_18-Q3-R57-64_BATAC.85v2	1.87266e+06
Avibacterium_paragallinarum_ZJ-C	728.295
Avibacterium_volantium_strain_NCTC3438	762.5
Azoarcus_communis_strain_TSNA42	41977.3
Azoarcus_olearius_strain_DQS4	418700
Azoarcus_sp._CIB	198108
Azoarcus_sp._DD4	2.02741e+06
Azoarcus_sp._DN11	356837
Azoarcus_sp._KH32C	748247
Azoarcus_sp._M9-3-2	2.0166e+06
Azorhizobium_caulinodans_ORS_571	438753
Azospira_restricta_strain_DSM_18626	404405
Azospira_sp._Azo-2	2.82311e+06
Azospira_sp._Azo-3	2.78563e+06
Azospirillum_brasilense_2020WEIHUA_K	192.277
Azospirillum_brasilense_Sp245	1.06454e+06
Azospirillum_humicireducens_strain_SgZ-5	1.22697e+06
Azospirillum_lipoferum_4B	862719
Azospirillum_oryzae_strain_KACC_14407	286728
Azospirillum_sp._B510	137722
Azospirillum_sp._M2T2B2	682998
Azospirillum_sp._TSA2s_strain_TSA2S	709810
Azospirillum_sp._TSH100	652764
Azospirillum_sp._TSH58	664962
Azospirillum_thiophilum_strain_BV-S	528244
Azotobacter_chroococcum_NCIMB_8003	1.32831e+06
Azotobacter_chroococcum_strain_B3	353.5
Azotobacter_salinestris_strain_KACC_13899	69964.3
Azotobacter_vinelandii_CA	1.28333e+06
Azotobacter_vinelandii_CA6	1.28333e+06
Azotobacter_vinelandii_DJ	322710
Bacillaceae_bacterium_C02	2.65428e+06
Bacillaceae_bacterium_C05	2.65433e+06
Bacillaceae_bacterium_R1DC41	2.59365e+06
Bacillaceae_bacterium_ZC4	2.06538e+06
Bacilli_bacterium_nC33_bin.244.fa	1.90372e+06
Bacillus_aerophilus_KJ82	293389
Bacillus_albus_strain_DLOU-Yingkou	2.02619e+06
Bacillus_altitudinis_JYY-02	293387
Bacillus_amyloliquefaciens_35M	1390.84
Bacillus_amyloliquefaciens_CC178	1.4129e+06
Bacillus_amyloliquefaciens_DSM_7	692421
Bacillus_amyloliquefaciens_FZB42	326424
Bacillus_amyloliquefaciens_LFB112	1.41517e+06
Bacillus_amyloliquefaciens_LL3	1.00158e+06
Bacillus_amyloliquefaciens_SQR9	1.42314e+06
Bacillus_amyloliquefaciens_subsp._amyloliquefaciens_KHG19	1.29236e+06
Bacillus_amyloliquefaciens_subsp._plantarum_AS43.3	1.22579e+06
Bacillus_amyloliquefaciens_subsp._plantarum_CAU_B946	1.11496e+06
Bacillus_amyloliquefaciens_subsp._plantarum_NAU-B3	1.38573e+06
Bacillus_amyloliquefaciens_subsp._plantarum_NJN6	1.45821e+06
Bacillus_amyloliquefaciens_subsp._plantarum_TrigoCor1448	1.44909e+06
Bacillus_amyloliquefaciens_subsp._plantarum_UCMB5033	1.33852e+06
Bacillus_amyloliquefaciens_subsp._plantarum_UCMB5036	1.15048e+06
Bacillus_amyloliquefaciens_subsp._plantarum_UCMB5113	1.15048e+06
Bacillus_amyloliquefaciens_subsp._plantarum_YAU_B9601-Y2	1.15578e+06
Bacillus_amyloliquefaciens_TA208	999891
Bacillus_amyloliquefaciens_UMAF6614	1.43432e+06
Bacillus_amyloliquefaciens_UMAF6639	1.33354e+06
Bacillus_amyloliquefaciens_XH7	1.03484e+06
Bacillus_amyloliquefaciens_Y2	1.12621e+06
Bacillus_anthracis_188678-1	1392.11
Bacillus_anthracis_52-G	1.41284e+06
Bacillus_anthracis_8903-G	1.41284e+06
Bacillus_anthracis_9080-G	1.41284e+06
Bacillus_anthracis_str._A0248	592021
Bacillus_anthracis_str._A16	743835
Bacillus_anthracis_str._A16R	673519
Bacillus_anthracis_str._Ames	198094
Bacillus_anthracis_str._'Ames_Ancestor'	261594
Bacillus_anthracis_str._CDC_684	568206
Bacillus_anthracis_str._H9401	768494
Bacillus_anthracis_str._Sterne	260799
Bacillus_anthracis_str._SVA11	1.39284e+06
Bacillus_anthracis_str._Turkey32	1.45273e+06
Bacillus_anthracis_str._V770-NP-1R	1.44998e+06
Bacillus_anthracis_str._Vollum	261591
Bacillus_aquiflavi_3H-10	2.67257e+06
Bacillus_aryabhattai_strain_GW320	412385
Bacillus_asahii_strain_OM18	228900
Bacillus_atrophaeus_1942	720555
Bacillus_atrophaeus_NRS_1221A	1452.11
Bacillus_atrophaeus_subsp._globigii_strain_BSS	1.52989e+06
Bacillus_atrophaeus_UCMB-5137	1.23978e+06
Bacillus_badius_NBPM-293	1455.18
Bacillus_beveridgei_strain_MLTeJB	632773
Bacillus_bombysepticus_str._Wang	1.33004e+06
Bacillus_butanolivorans_strain_PHB-7a	421768
[Bacillus]_caldolyticus_strain_NEB414	1394.3
Bacillus_cellulosilyticus_DSM_2522	649640
Bacillus_cereus_03BB102	572264
Bacillus_cereus_03BB108	451710
Bacillus_cereus_03BB87	1396.15
Bacillus_cereus_AH187	405535
Bacillus_cereus_AH820	405536
Bacillus_cereus_ATCC_10987	222524
Bacillus_cereus_ATCC_14579	226900
Bacillus_cereus_ATCC_4342	526978
Bacillus_cereus_B4264	405532
Bacillus_cereus_biovar_anthracis_str._CI	637381
Bacillus_cereus_D17	1.45438e+06
Bacillus_cereus_E33L	288681
Bacillus_cereus_F837/76	347495
Bacillus_cereus_FRI-35	1.21798e+06
Bacillus_cereus_G9241	269801
Bacillus_cereus_G9842	405532
Bacillus_cereus_NC7401	334406
Bacillus_cereus_Q1	361101
Bacillus_ciccensis_strain_5L6	1.67064e+06
Bacillus_circulans_strain_FDAARGOS_783_strain_Not_applicable	1397.31
Bacillus_clausii_KSM-K16	66692.6
Bacillus_coagulans_2-6	941639
Bacillus_coagulans_DSM_1_=_ATCC_7050	1.12109e+06
Bacillus_coagulans_strain_ASRS217	1398.17
Bacillus_cohnii_strain_DSM_6307	33932.3
Bacillus_cytotoxicus_NVH_391-98	315750
Bacillus_cytotoxicus_strain_E17.4	580165
Bacillus_endophyticus_strain_Hbe603	135736
Bacillus_filamentosus_strain_HL2HP6	1.40286e+06
Bacillus_flexus_strain_1-2-1	86664.1
Bacillus_foraminis_strain_Bac44	279826
Bacillus_freudenreichii_strain_NCTC4823	1.7835e+06
Bacillus_gibsonii_strain_FJAT-10019	79881.3
Bacillus_glycinifermentans_MGMM1	1.66407e+06
Bacillus_haikouensis_strain_MNJ12	1.51047e+06
Bacillus_halodurans_C-125	272559
Bacillus_halodurans_strain_LB-1	86665.9
Bacillus_halotolerans_strain_F41-3	260555
Bacillus_haynesii_strain_P19	1.92502e+06
Bacillus_horikoshii_strain_20a	79883.7
Bacillus_inaquosorum_strain_CCSR02	483913
Bacillus_infantis_NRRL_B-14911	1.36748e+06
Bacillus_jeotgali_strain_DSM_18226	129985
Bacillus_kochii_strain_BDGP4	859144
Bacillus_krulwichiae_strain_AM31D	199441
Bacillus_lehensis_G1	1.24663e+06
Bacillus_lentus_strain_NCTC4824	1467.3
Bacillus_licheniformis_9945A	766760
Bacillus_licheniformis_ATCC_14580_(Prj:13082)	279010
Bacillus_licheniformis_C5	1402.58
Bacillus_litoralis_strain_Bac94	152268
Bacillus_luti_strain_FJ	2.02619e+06
Bacillus_marisflavi_strain_151-25	189381
Bacillus_megaterium_DSM_319	592022
Bacillus_megaterium_NBRC_15308_=_ATCC_14581	1.34862e+06
Bacillus_megaterium_Q3	1.45272e+06
Bacillus_megaterium_QM_B1551	545693
Bacillus_megaterium_strain_103_strain_IN_103	1404.24
Bacillus_megaterium_WSH-002	1.00601e+06
Bacillus_mesonae_strain_H20-5	1.19371e+06
Bacillus_methanolicus_MGA3	796606
Bacillus_methylotrophicus	492670
Bacillus_mobilis_strain_ML-A2C4	2.02619e+06
Bacillus_mojavensis_strain_LDFZ001	72360.2
Bacillus_mycoides_ATCC_6462	1405.1
Bacillus_nitratireducens_N4/150	2.02619e+06
Bacillus_oleronius_strain_DSM_9356	38875.2
Bacillus_pacificus_anQ-h4	2.02619e+06
Bacillus_paralicheniformis_CPL618	1.64892e+06
Bacillus_paranthracis_SHOU-BC01	2.02619e+06
Bacillus_pseudofirmus_OF4	398511
Bacillus_pseudomycoides_N451-2	64104.1
Bacillus_pumilus_AR03	1408.54
Bacillus_pumilus_SAFR-032	315751
Bacillus_safensis_H31R-08	561879
Bacillus_selenitireducens_MLS10	439292
Bacillus_shivajii_JCM_32183	1.98372e+06
Bacillus_siamensis_GUWM35	659243
Bacillus_simplex_NBRC_15720_=_DSM_1321	1.34975e+06
Bacillus_simplex_strain_SH-B26	1478.1
Bacillus_smithii_strain_DSM_4216	1479.5
Bacillus_sonorensis_strain_SRCM101395	119859
Bacillus_sp._1s-1	2.02625e+06
Bacillus_sp._275_strain_275	1.94135e+06
Bacillus_sp._3a_strain_3A	580459
Bacillus_sp._7D3	2.85102e+06
Bacillus_sp._A116_S68	2.74818e+06
Bacillus_sp._A260	2.66075e+06
Bacillus_sp._ABP14	1.8924e+06
Bacillus_sp._AK13	2.59886e+06
Bacillus_sp._Alg07	1.54728e+06
Bacillus_sp._AM1(2019)_strain_AM1(2019)_strain_AM1(2019)_strain_AM1(2019)	2.66518e+06
Bacillus_sp._AR4-2	2.21783e+06
Bacillus_sp._B25(2016b)	1.86866e+06
Bacillus_sp._BD59S	2.49921e+06
Bacillus_sp._BH072	1.57033e+06
Bacillus_sp._BS98	2.60825e+06
Bacillus_sp._COPE52	2.234e+06
Bacillus_sp._CR71	2.23106e+06
Bacillus_sp._Cs-700	2.58982e+06
Bacillus_sp._DM2	2.26727e+06
Bacillus_sp._DSL-17	2.56794e+06
Bacillus_sp._DU-106	2.08076e+06
Bacillus_sp._E25	393065
Bacillus_sp._FCW2	2.867e+06
Bacillus_sp._FDAARGOS_235_strain_FDAARGOS_235	1.8398e+06
Bacillus_sp._FJAT-14266	1.83713e+06
Bacillus_sp._FJAT-18017	1.70557e+06
Bacillus_sp._FJAT-22090	1.58104e+06
Bacillus_sp._FJAT-25496	1.74236e+06
Bacillus_sp._FJAT-27238	1.67917e+06
Bacillus_sp._FJAT-42376	2.01408e+06
Bacillus_sp._FJAT-4402	1.4411e+06
Bacillus_sp._FJAT-45348	2.01101e+06
Bacillus_sp._H15-1	1.85641e+06
Bacillus_sp._HBCD-sjtu	2.05383e+06
Bacillus_sp._HD4P25	2.77978e+06
Bacillus_sp._HNA3	2.58577e+06
Bacillus_sp._IHB_B_7164	1.82715e+06
Bacillus_sp._(in:_Bacteria)_strain_FDAARGOS_527_strain_Not_applicable	1409.43
Bacillus_spizizenii_strain_DN	96241.4
Bacillus_sp._JAS24-2	2.21783e+06
Bacillus_sp._JNUCC-22	2.84246e+06
Bacillus_sp._JNUCC-24	2.84246e+06
Bacillus_sp._JS	1.12774e+06
Bacillus_sp._KH172YL63	2.70978e+06
Bacillus_sp._L13_(2020)_strain_L13_(2020)_strain_L13_(2020)_strain_L13_(2020)	2.72885e+06
Bacillus_sp._LJBS06	2.80904e+06
Bacillus_sp._LJBS17	2.85923e+06
Bacillus_sp._LJBV19	2.82141e+06
Bacillus_sp._LM_4-2	1.62875e+06
Bacillus_sp._LUNF1	2.70978e+06
Bacillus_sp._Lzh-5	2.04994e+06
Bacillus_sp._M4U3P1	2.59238e+06
Bacillus_sp._MBGLi79	2.07076e+06
Bacillus_sp._MD-5_strain_MD-5	2.00933e+06
Bacillus_sp._ms-22	2.68368e+06
Bacillus_sp._N1-1	2.68254e+06
Bacillus_sp._N3536	2.66613e+06
Bacillus_sp._NP157	2.84678e+06
Bacillus_sp._NP247	2.84678e+06
Bacillus_sporothermodurans_strain_DSM_10599	46224.1
Bacillus_sp._OxB-1	98228.3
Bacillus_sp._PAMC22265	2.76233e+06
Bacillus_sp._PAMC26543	2.76233e+06
Bacillus_sp._PAMC26568	2.76009e+06
Bacillus_sp._PAMC28571	2.76233e+06
Bacillus_sp._PAMC28748	2.76233e+06
Bacillus_sp._Pc3	1.44679e+06
Bacillus_sp._PDNC022	2.81276e+06
Bacillus_sp._S3	486398
Bacillus_sp._SD-4	326558
Bacillus_sp._SDLI1	1.77474e+06
Bacillus_sp._SH8-8	2.21783e+06
Bacillus_sp._SJ-10	563169
Bacillus_sp._SPB7	2.71521e+06
Bacillus_sp._SYJ	2.52939e+06
Bacillus_sp._THAF10	2.58785e+06
Bacillus_sp._TK-2	2.80134e+06
Bacillus_sp._V3	2.79553e+06
Bacillus_sp._wens01	2.05156e+06
Bacillus_sp._WP8	756828
Bacillus_sp._WR11	2.44881e+06
Bacillus_sp._X1(2014)	1.56599e+06
Bacillus_sp._Y-01	2.05294e+06
Bacillus_sp._Y1	352858
Bacillus_sp._YP1	1.57414e+06
Bacillus_sp._ZY-1-1	2.09383e+06
Bacillus_subtilis	1423.18
Bacillus_subtilis_BEST7003	1.20434e+06
Bacillus_subtilis_BEST7613	1148.72
Bacillus_subtilis_BSn5	936156
Bacillus_subtilis_HJ5	1.45399e+06
Bacillus_subtilis_KCTC_1028	1.13687e+06
Bacillus_subtilis_PY79	1.41517e+06
Bacillus_subtilis_QB928	1.22053e+06
Bacillus_subtilis_subsp._globigii_strain_ATCC_49760	1.4963e+06
Bacillus_subtilis_subsp._natto_BEST195	645657
Bacillus_subtilis_subsp._natto_BN0	86029.2
Bacillus_subtilis_subsp._spizizenii_ATCC_6633	703612
Bacillus_subtilis_subsp._spizizenii_str._W23	655816
Bacillus_subtilis_subsp._spizizenii_TU-B-10	1.05259e+06
Bacillus_subtilis_subsp._subtilis_6051-HGW	1.14716e+06
Bacillus_subtilis_subsp._subtilis_str._168	224308
Bacillus_subtilis_subsp._subtilis_str._AG1839	1.22133e+06
Bacillus_subtilis_subsp._subtilis_strain_168G	135461
Bacillus_subtilis_subsp._subtilis_str._BAB-1	1.30265e+06
Bacillus_subtilis_subsp._subtilis_str._BSP1	1.1922e+06
Bacillus_subtilis_subsp._subtilis_str._JH642_substr._AG174	1.23255e+06
Bacillus_subtilis_subsp._subtilis_str._NCIB_3610	535026
Bacillus_subtilis_subsp._subtilis_str._OH_131.1	1.40426e+06
Bacillus_subtilis_subsp._subtilis_str._RO-NN-1	1.05259e+06
Bacillus_subtilis_subsp._subtilis_str._SMY	535025
Bacillus_subtilis_TO-A	1.34049e+06
Bacillus_subtilis_XF-1	1.2331e+06
Bacillus_tequilensis_strain_EA-CB0015	227866
Bacillus_thermoamylovorans_strain_SSBM	35841.1
Bacillus_thermocopriae_strain_DUT50_236	1.21503e+06
Bacillus_thuringiensis_97-27	1428.25
Bacillus_thuringiensis_BMB171	714359
Bacillus_thuringiensis_Bt18247_strain_Bt18247	1.42314e+06
Bacillus_thuringiensis_Bt407	527021
Bacillus_thuringiensis_HD1002	1.45273e+06
Bacillus_thuringiensis_HD-771	1.21818e+06
Bacillus_thuringiensis_HD-789	1.21774e+06
Bacillus_thuringiensis_LM1212	1.41799e+06
Bacillus_thuringiensis_MC28	1.19546e+06
Bacillus_thuringiensis_serovar_alesti_strain_BGSC_4C1	1440.3
Bacillus_thuringiensis_serovar_chinensis_CT-43	541229
Bacillus_thuringiensis_serovar_coreanensis_strain_ST7	180843
Bacillus_thuringiensis_serovar_finitimus_YBT-020	930170
Bacillus_thuringiensis_serovar_galleriae_HD-29	29338.3
Bacillus_thuringiensis_serovar_indiana_strain_HD521	180850
Bacillus_thuringiensis_serovar_israelensis_strain_BGSC_4Q7rifR	1430.37
Bacillus_thuringiensis_serovar_konkukian_str._97-27	281310
Bacillus_thuringiensis_serovar_kurstaki_HD_1	29339.4
Bacillus_thuringiensis_serovar_kurstaki_str._HD-1	1.26113e+06
Bacillus_thuringiensis_serovar_kurstaki_str._HD73	1.27937e+06
Bacillus_thuringiensis_serovar_kurstaki_str._YBT-1520	570416
Bacillus_thuringiensis_serovar_morrisoni_str._4AA1	1.46102e+06
Bacillus_thuringiensis_serovar_morrisoni_strain_BGSC_4AA1	1441.4
Bacillus_thuringiensis_serovar_thuringiensis_str._IS5056	1.2864e+06
Bacillus_thuringiensis_serovar_tolworthi	1442.3
Bacillus_thuringiensis_str._Al_Hakam	412695
Bacillus_thuringiensis_YBT-1518	529122
Bacillus_toyonensis_BCT-7112	1.41578e+06
Bacillus_toyonensis_UTDF19-29B	155322
Bacillus_tropicus_strain_AOA-CPS1	2.02619e+06
Bacillus_vallismortis_strain_Bac111	72361.9
Bacillus_vietnamensis_strain_151-6	218284
Bacillus_vini_strain_JCM_19841	1.47603e+06
Bacillus_weihenstephanensis_KBAB4	315730
Bacillus_wiedmannii_Bt18679	1.8903e+06
Bacillus_wiedmannii_bv._thuringiensis_strain_FCC41	2.49432e+06
Bacillus_xiamenensis_strain_VV3	1.17854e+06
Bacterioplanes_sanyensis_strain_NV9	1.24955e+06
Bacteriovorax_marinus_SJ	862908
Bacteriovorax_stolpii_strain_AC01	960.5
bacterium_2013Arg42i_strain_2013Ark11	1.561e+06
bacterium_AB1_strain_AB1-8	1.89811e+06
bacterium_BFN5	2.7177e+06
bacterium_bin264	1.86923e+06
bacterium_RGF134-1	2.79764e+06
bacterium_symbiont_of_Cryptopsaras_couesii	1.92713e+06
Bacteroidales_bacterium_38-H	2.5909e+06
Bacteroidales_bacterium_bin64	2.03093e+06
Bacteroidales_bacterium_CF	1.40005e+06
Bacteroides_caccae_BFG-100	47678.1
Bacteroides_caccae_CL03T12C61	997874
Bacteroides_caecimuris_strain_I48	1.79661e+06
Bacteroides_cellulosilyticus_BFG-250	246788
Bacteroides_dorei_CL03T12C01	997878
Bacteroides_dorei_strain_DSM_17855	357276
Bacteroides_eggerthii_strain_CL11T00C20	28111.5
Bacteroides_faecis_BFG-108	674529
Bacteroides_fragilis_638R	862962
Bacteroides_fragilis	817.65
Bacteroides_fragilis_CL03T12C07	997880
Bacteroides_fragilis_NCTC_9343_strain_ATCC_25285	272559
Bacteroides_fragilis_YCH46	295405
Bacteroides_helcogenes_P_36-108	693979
Bacteroides_heparinolyticus_strain_F0111	28113.3
Bacteroides_intestinalis_APC919/174	329855
Bacteroides_nordii_FDAARGOS_1461	291646
Bacteroides_ovatus_BFG-107	28116.2
Bacteroides_ovatus_V975	1.37969e+06
Bacteroides_salanitronis_DSM_18170_strain_DSM_18179	667015
Bacteroides_salyersiae_BFG-256	291644
Bacteroides_sp._A1C1	2.5282e+06
Bacteroides_sp._CACC_737	2.75541e+06
Bacteroides_sp._CBA7301	2.71521e+06
Bacteroides_sp._cpbc052018	29523.4
Bacteroides_sp._HF-162	2.78553e+06
Bacteroides_sp._M10	2.76302e+06
Bacteroides_stercoris_BFG-121	46506.2
Bacteroides_thetaiotaomicron_BFG-55	818.19
Bacteroides_thetaiotaomicron_VPI-5482	226186
Bacteroides_uniformis_CL03T12C37	997891
Bacteroides_uniformis_strain_CL06T03C05	820.543
Bacteroides_vulgatus_ATCC_8482	435591
Bacteroides_vulgatus_strain_VIC01	821.345
Bacteroides_xylanisolvens_strain_APCS1/XY	371602
Bacteroides_xylanisolvens_XB1A	657309
Bacteroides_zoogleoformans_strain_ATCC_33285	28119.4
Bacteroidetes_bacterium_Omega	1.45737e+06
Bacteroidetes_bacterium_strain_Fred_18-Q3-R57-64_BAT3C.517	1.8981e+06
Bacteroidetes_bacterium_UKL13-3	1.69048e+06
Baekduia_soli_strain_BR7-21	496014
Balneolaceae_bacterium_strain_ECT2AJA-110-D	2.05352e+06
Balneola_sp._strain_EhC07	2.02482e+06
Barnesiella_viscericola_DSM_18177_strain_C46,_DSM_18177	880074
Bartonella_alsatica_strain_CIP_105477	52764.3
Bartonella_apis_strain_BBC0122	1.68631e+06
Bartonella_australis_Aust/NH1	1.09449e+06
Bartonella_bacilliformis_KC583	360096
Bartonella_bacilliformis_strain_ATCC:35685D-5	774.4
Bartonella_bovis_91-4	1.09449e+06
Bartonella_clarridgeiae_73	696125
Bartonella_elizabethae_strain_NCTC12898	807.5
Bartonella_grahamii_as4aup	634504
Bartonella_henselae_88-64_Oklahoma	38323.5
Bartonella_henselae_str._Houston-1	283166
Bartonella_krasnovii_36C_7b	2.26728e+06
Bartonella_quintana_G1712	803.11
Bartonella_quintana_RM-11_strain_RM_11	1.22518e+06
Bartonella_quintana_str._Toulouse	283165
Bartonella_sp._1-1C_strain_1-1c	515256
Bartonella_sp._A1379B_strain_A1379B	1.93391e+06
Bartonella_sp._HY038	2.75966e+06
Bartonella_sp._JB15_strain_JB15	1.93391e+06
Bartonella_sp._JB63_strain_JB63	1.93391e+06
Bartonella_sp._Raccoon60_strain_Raccoon60	1.93391e+06
Bartonella_sp._'Tel_Aviv'	2.13396e+06
Bartonella_sp._WD16.2_strain_WD16.2	1.9339e+06
Bartonella_tribocorum_CIP_105476	382640
Bartonella_tribocorum_strain_BM1374166	85701.4
Bartonella_vinsonii_strain_NCTC12905	33047.3
Bartonella_vinsonii_subsp._berkhoffii_str._Winnie	1.0945e+06
Basfia_succiniciproducens_strain_JF4016	653941
Basilea_psittacipulmonis_DSM_24701	1.07269e+06
Bathymodiolus_thermophilus_thioautotrophic_gill_symbiont_strain_EPR9N	2360.13
Baumannia_cicadellinicola_str._Hc_(Homalodisca_coagulata)	374464
Bdellovibrio_bacteriovorus_HD100	264463
Bdellovibrio_bacteriovorus_strain_109J	959.3
Bdellovibrio_bacteriovorus_str._Tiberius	1.06964e+06
Bdellovibrio_bacteriovorus_W	765869
Bdellovibrio_exovorus_JSS	1.18427e+06
Bdellovibrio_sp._KM01	2.74887e+06
Bdellovibrio_sp._NC01	2.22007e+06
Bdellovibrio_sp._qaytius	1.91629e+06
Bdellovibrio_sp._ZAP7	2.23105e+06
Beggiatoa_leptomitiformis_strain_D-402	319938
Beijerinckiaceae_bacterium_RH_AL1_strain_RH_AL1	2.57204e+06
Beijerinckiaceae_bacterium_strain_MG08	1.97823e+06
Beijerinckia_indica_subsp._indica_ATCC_9039	395963
Belliella_baltica_DSM_15883	866536
Bergeyella_cardium_strain_HPQL	1.58598e+06
Berkelbacteria_bacterium_GW2011_GWE1_39_12	1.61834e+06
Bermanella_marisrubri_strain_RED65	207949
Betaproteobacteria_bacterium_bin200	1.89124e+06
Betaproteobacteria_bacterium_GR16-43_strain_GR16-43	1.90464e+06
Betaproteobacteria_bacterium_UKL13-2	1.69049e+06
beta_proteobacterium_CB	543913
Beutenbergia_cavernae_DSM_12333	471854
Bibersteinia_trehalosi_USDA-ARS-USMARC-188	1.26383e+06
Bibersteinia_trehalosi_USDA-ARS-USMARC-189	1.26383e+06
Bibersteinia_trehalosi_USDA-ARS-USMARC-190	1.26383e+06
Bibersteinia_trehalosi_USDA-ARS-USMARC-192	1.17138e+06
Bifidobacterium_actinocoloniiforme_DSM_22766	1.43761e+06
Bifidobacterium_adolescentis_ATCC_15703	367929
Bifidobacterium_adolescentis_strain_1-11	1680.1
Bifidobacterium_angulatum_DSM_20098_=_JCM_7096	518635
Bifidobacterium_animalis_strain_01	28025.1
Bifidobacterium_animalis_subsp._animalis_ATCC_25527	703613
Bifidobacterium_animalis_subsp._animalis_strain_CNCM_I-4602	302912
Bifidobacterium_animalis_subsp._lactis_19-D-1	302911
Bifidobacterium_animalis_subsp._lactis_AD011	442563
Bifidobacterium_animalis_subsp._lactis_ATCC_27673	1.16763e+06
Bifidobacterium_animalis_subsp._lactis_B420	1.16829e+06
Bifidobacterium_animalis_subsp._lactis_BB-12	552531
Bifidobacterium_animalis_subsp._lactis_Bi-07	742729
Bifidobacterium_animalis_subsp._lactis_Bl-04	580050
Bifidobacterium_animalis_subsp._lactis_Bl12	1.28178e+06
Bifidobacterium_animalis_subsp._lactis_BLC1	1.07511e+06
Bifidobacterium_animalis_subsp._lactis_CNCM_I-2494	1.0424e+06
Bifidobacterium_animalis_subsp._lactis_DSM_10140	555970
Bifidobacterium_animalis_subsp._lactis_KLDS2.0603	1.31691e+06
Bifidobacterium_animalis_subsp._lactis_V9	573236
Bifidobacterium_asteroides_DSM_20089	1.43759e+06
Bifidobacterium_asteroides_PRL2011	1.14713e+06
Bifidobacterium_asteroides_strain_ESL0447	1684.32
Bifidobacterium_bifidum_ATCC_29521_=_JCM_1255_=_DSM_20456	500635
Bifidobacterium_bifidum_BGN4	484020
Bifidobacterium_bifidum_LMG_13195_strain_JCM_7004	1.20754e+06
Bifidobacterium_bifidum_NCIMB_41171	398513
Bifidobacterium_bifidum_PRL2010	702459
Bifidobacterium_bifidum_S17	883062
Bifidobacterium_bifidum_YIT_10347	1681.1
Bifidobacterium_breve_12L	1.38594e+06
Bifidobacterium_breve_689b	1.38594e+06
Bifidobacterium_breve_ACS-071-V-Sch8b	866777
Bifidobacterium_breve_DSM_20213_=_JCM_1192	518634
Bifidobacterium_breve_JCM_7017	1.38594e+06
Bifidobacterium_breve_JCM_7019	1.38594e+06
Bifidobacterium_breve_NCFB_2258	1.38594e+06
Bifidobacterium_breve_S27	936351
Bifidobacterium_breve_strain_017W439	1685.85
Bifidobacterium_breve_UCC2003	326426
Bifidobacterium_catenulatum_DSM_16992_=_JCM_1194_=_LMG_11043	566552
Bifidobacterium_catenulatum_strain_MGYG-HGUT-01490	1686.2
Bifidobacterium_catenulatum_subsp._kashiwanohense_strain_APCKJ1	630129
Bifidobacterium_choerinum_strain_FMB-1	35760.5
Bifidobacterium_coryneforme_strain_LMG_18911	1687.3
Bifidobacterium_dentium_Bd1	401473
Bifidobacterium_dentium_JCM_1195_=_DSM_20436	1.15042e+06
Bifidobacterium_dentium_strain_E7	1689.14
Bifidobacterium_eulemuris_strain_DSM_100216	1.76522e+06
Bifidobacterium_gallinarum_strain_CACC_514	78344.2
Bifidobacterium_imperatoris_strain_JCM_32708	2.02097e+06
Bifidobacterium_indicum_LMG_11587_=_DSM_20214	1.34169e+06
Bifidobacterium_kashiwanohense_JCM_15439_=_DSM_21854	1.15046e+06
Bifidobacterium_kashiwanohense_PV20-2	1.44772e+06
Bifidobacterium_lemurum_strain_DSM_28807	1.60389e+06
Bifidobacterium_longum_105-A	216816
Bifidobacterium_longum_DJO10A	205914
Bifidobacterium_longum_E18	1.32235e+06
Bifidobacterium_longum_NCC2705	206673
Bifidobacterium_longum_subsp._infantis_157F_strain_157F-NC	565040
Bifidobacterium_longum_subsp._infantis_ATCC_15697_=_JCM_1222	391904
Bifidobacterium_longum_subsp._infantis_JRPT	1682.19
Bifidobacterium_longum_subsp._infantis_R0033	1678.11
Bifidobacterium_longum_subsp._longum_B1	1679.34
Bifidobacterium_longum_subsp._longum_BBMN68	890402
Bifidobacterium_longum_subsp._longum_F8	722911
Bifidobacterium_longum_subsp._longum_GT15	1.30023e+06
Bifidobacterium_longum_subsp._longum_JCM_1217	565042
Bifidobacterium_longum_subsp._longum_JDM301	759350
Bifidobacterium_longum_subsp._longum_KACC_91563	1.03582e+06
Bifidobacterium_longum_subsp._suillum_strain_JCM_19995	1.93122e+06
Bifidobacterium_pseudocatenulatum_DSM_20438_=_JCM_1200_=_LMG_10505	547043
Bifidobacterium_pseudocatenulatum_JCLA3	28026.1
Bifidobacterium_pseudolongum_46-D-2	1694.53
Bifidobacterium_pseudolongum_PV8-2	1.44772e+06
Bifidobacterium_pseudolongum_subsp._globosum_DSM_20092_strain_DSM20092	1.41061e+06
Bifidobacterium_pseudolongum_subsp._globosum_EM10	1690.77
Bifidobacterium_pseudolongum_subsp._pseudolongum_ATCC_25526	31954.3
Bifidobacterium_saguini_strain_DSMZ_23967	762210
Bifidobacterium_scardovii_JCM_12489_=_DSM_13734	1.15046e+06
Bifidobacterium_subtile_strain_KCTC_3272	77635.9
Bifidobacterium_thermophilum_RBL67	1.25444e+06
Bifidobacterium_thermophilum_strain_MGYG-HGUT-02334	33905.3
Bisgaardia_hudsonensis_strain_M327/99/2	109472
Blastochloris_sp._GI	2.23385e+06
Blastochloris_viridis_strain_1	1079.14
Blastococcus_saxobsidens_DD2	1.14688e+06
Blastomonas_fulva_strain_T2	1.55073e+06
Blastomonas_sp._RAC04	1.84254e+06
Blattabacterium_clevelandi_strain_CCLhc	164516
Blattabacterium_cuenoti_BPAY	1.45703e+06
Blattabacterium_cuenoti_STAT	1.45703e+06
Blattabacterium_cuenoti_strain_ALLACaus	1.65383e+06
Blattabacterium_punctulatus_CPU2	1.45703e+06
Blattabacterium_punctulatus_strain_CPUbr	164515
Blattabacterium_sp._(Blaberus_giganteus)	1.18605e+06
Blattabacterium_sp._(Blatta_orientalis)_str._Tarazona	1.07247e+06
Blattabacterium_sp._(Blattella_germanica)_str._Bge	331104
Blattabacterium_sp._(Cryptocercus_kyebangensis)_strain_CKYod	298656
Blattabacterium_sp._(Cryptocercus_punctulatus)_str._Cpu	1.0754e+06
Blattabacterium_sp._DPU	2.71523e+06
Blattabacterium_sp._(Mastotermes_darwiniensis)_str._MADAR	1.07489e+06
Blattabacterium_sp._(Nauphoeta_cinerea)	1.31644e+06
Blattabacterium_sp._(Panesthia_angustipennis_spadica)_str._BPAA	1.22951e+06
Blattabacterium_sp._(Periplaneta_americana)_str._BPLAN	600810
Blautia_argi_strain_Blautia_argi_canine_HQ_MAG	1.9129e+06
Blautia_coccoides_strain_YL58	1532.24
Blautia_massiliensis_FDAARGOS_1576	1.73742e+06
Blautia_producta_ATCC_27340_=_DSM_2950_strain_JCM_1471	1.12111e+06
Blautia_producta_strain_DSM_2950	33035.1
Blautia_sp._LZLJ-3	2.77952e+06
Blautia_sp._SC05B48	2.47977e+06
Blautia_sp._YL58	1.79662e+06
Blochmannia_endosymbiont_of_Camponotus_(Colobopsis)_obliquus_strain_757	1.5056e+06
Blochmannia_endosymbiont_of_Camponotus_nipponensis_strain_CNIEBac	2.68199e+06
Blochmannia_endosymbiont_of_Colobopsis_nipponica_strain_CNIPBac	2.68199e+06
Blochmannia_endosymbiont_of_Polyrhachis_(Hedomyrma)_turneri_strain_675	1.5056e+06
Bombella_sp._ESL0368	2.67644e+06
Bombella_sp._KACC_21507	2.69703e+06
Bordetella_avium_197N	360910
Bordetella_avium_strain_14-4061	521.67
Bordetella_bronchialis_strain_AU17976	463025
Bordetella_bronchiseptica_253	568707
Bordetella_bronchiseptica_MO149	1.20866e+06
Bordetella_bronchiseptica_RB50	257310
Bordetella_bronchiseptica_S798	518.12
Bordetella_flabilis_strain_AU10664	463014
Bordetella_genomosp._13_strain_AU7206	463040
Bordetella_genomosp._6_strain_AU22978	463024
Bordetella_genomosp._8_strain_AU19157	1.41681e+06
Bordetella_genomosp._9_strain_AU14267	1.4168e+06
Bordetella_hinzii_strain_14-3425	103856
Bordetella_holmesii_44057	1.17221e+06
Bordetella_holmesii_ATCC_51541	1.24765e+06
Bordetella_holmesii_FDAARGOS_1539	35814.9
Bordetella_parapertussis_12822	257311
Bordetella_parapertussis_Bpp5	1.20866e+06
Bordetella_parapertussis_FDAARGOS_1540	519.105
Bordetella_pertussis_137	1.40305e+06
Bordetella_pertussis_18323	568706
Bordetella_pertussis	520.337
Bordetella_pertussis_CS	1.01726e+06
Bordetella_pertussis_Tohama_I	257314
Bordetella_petrii_DSM_12804	340100
Bordetella_pseudohinzii_strain_HI4681	1.33126e+06
Bordetella_sp._cpbd052018	28081.3
Bordetella_sp._H567	1.69704e+06
Bordetella_sp._HZ20	2.16301e+06
Bordetella_sp._J329	1.97785e+06
Bordetella_sp._N	1.7462e+06
Bordetella_trematum_strain_CBM01	123899
Borrelia_afzelii_HLJ01	1.23993e+06
Borrelia_afzelii_K78	411555
Borrelia_afzelii_PKo	390236
Borrelia_afzelii_Tom3107	1.39849e+06
Borrelia_anserina_BA2	1313293.3;_143.5
Borrelia_anserina_Es	1.36519e+06
Borrelia_bissettii_DN127	521010
Borrelia_burgdorferi_B31	139.81;_224326.49
Borrelia_burgdorferi_CA382	1.32831e+06
Borrelia_burgdorferi_JD1	521008
Borrelia_burgdorferi_N40	521007
Borrelia_burgdorferi_ZS7	445985
Borrelia_chilensis_VA1	1.24591e+06
Borrelia_coriaceae_Co53	1313292.3,_144.1
Borrelia_crocidurae_DOU	1.29358e+06
Borrelia_crocidurae_str._Achema	1.1551e+06
Borrelia_duttonii_Ly	412419
Borrelia_garinii_BgVir	1.08165e+06
Borrelia_garinii_NMJW1	1.2346e+06
Borrelia_garinii_PBi	290434
Borrelia_garinii_SZ	1.42155e+06
Borrelia_hermsii_CC1	1.32991e+06
Borrelia_hermsii_DAH	314723
Borrelia_hermsii_ML1	140.37
Borrelia_hermsii_MTW	1.31329e+06
Borrelia_hermsii_YBT	1.3133e+06
Borrelia_hermsii_YOR	1.29358e+06
Borrelia_mayonii_strain_MN14-1420	1.67415e+06
Borrelia_miyamotoi_CT14D4	47466.3
Borrelia_miyamotoi_FR64b	1.29239e+06
Borrelia_miyamotoi_LB-2001	1.30286e+06
Borrelia_parkeri_HR1	1.43505e+06
Borrelia_parkeri_SLO	1313294.3;_141.8
Borrelia_recurrentis_A1	412418
Borrelia_sp._A-FGy1	2.60825e+06
Borrelia_sp._CA690	1.47687e+06
Borrelia_sp._HM_strain_tHM16w	1.88266e+06
Borrelia_turcica_IST7	1.10445e+06
Borrelia_turicatae_91E135	314724
Borrelia_turicatae_BTE5EL	142.12
Borrelia_valaisiana_Tom4006	1.39849e+06
Borrelia_venezuelensis_RMA01	1.65384e+06
Borreliella_afzelii_strain_BO23	29518.5
Borreliella_bavariensis_strain_A104S	664662
Borreliella_garinii_strain_20047	29519.3
Bosea_sp._ANAM02	2.02041e+06
Bosea_sp._AS-1	2.01532e+06
Bosea_sp._F3-2	2.59964e+06
Bosea_sp._PAMC_26642	1.79231e+06
Bosea_sp._RAC05	1.84254e+06
Bosea_sp._Tri-49	1.86772e+06
Bosea_vaviloviae_strain_Vaf18	1.52666e+06
Boseongicola_sp._CCM32	2.55294e+06
Boseongicola_sp._strain_MH-Pat-all_autometa_1-3	1.8866e+06
Brachybacterium_faecium_DSM_4810	446466
Brachybacterium_ginsengisoli_strain_DCY80	1.33168e+06
Brachybacterium_saurashtrense_strain_DSM_23186	556288
Brachybacterium_sp._P6-10-X1_strain_P6-10-X1	1.90319e+06
Brachybacterium_sp._SGAir0954_strain_not_applicable	2.57103e+06
Brachybacterium_sp._VM2412	2.01748e+06
Brachybacterium_sp._VR2415_strain_VR2415	2.01749e+06
Brachybacterium_sp._Z12	2.75917e+06
Brachyspira_hampsonii_strain_NSH-16	1.28706e+06
Brachyspira_hyodysenteriae_ATCC_27164	1.26692e+06
Brachyspira_hyodysenteriae_strain_BHZ375	159.172
Brachyspira_hyodysenteriae_WA1	565034
Brachyspira_intermedia_PWS/A	1.04586e+06
Brachyspira_murdochii_DSM_12563	526225
Brachyspira_pilosicoli_95/1000	759914
Brachyspira_pilosicoli_B2904	1.13357e+06
Brachyspira_pilosicoli_P43/6/78	1.04242e+06
Brachyspira_pilosicoli_WesB	1.16192e+06
Bradymonadales_bacterium_V1718	2.60018e+06
Bradymonadales_bacterium_YN101	2.29277e+06
Bradymonas_sediminis_strain_FA350	1.54855e+06
Bradyrhizobiaceae_bacterium_AGun1	2.07242e+06
Bradyrhizobium_arachidis_CB756	858423
Bradyrhizobium_betae_strain_PL7HG1	244735
Bradyrhizobium_canariense_WSM471	255046
Bradyrhizobium_daqingense_CCBAU_15774	993503
Bradyrhizobium_diazoefficiens_CB1809	1.35548e+06
Bradyrhizobium_diazoefficiens_USDA_110	224911
Bradyrhizobium_erythrophlei_strain_GAS138	1.43736e+06
Bradyrhizobium_genosp._B_strain_BDV5040	83627.3
Bradyrhizobium_genosp._L_strain_BDV5419	83637.3
Bradyrhizobium_guangdongense_strain_CCBAU_51649	1.32509e+06
Bradyrhizobium_guangxiense_strain_CCBAU_53363	1.32512e+06
Bradyrhizobium_icense_strain_LMTR_13	1.27463e+06
Bradyrhizobium_japonicum_CC829	375.171
Bradyrhizobium_japonicum_SEMIA_5079	476283
Bradyrhizobium_japonicum_USDA_6	1.03741e+06
Bradyrhizobium_lablabi_strain_GAS499	722473
Bradyrhizobium_oligotrophicum_S58	1.24547e+06
Bradyrhizobium_ottawaense_strain_GAS524	931866
Bradyrhizobium_sp._1(2017)_strain_63S1MB	1.40489e+06
Bradyrhizobium_sp._3_strain_65S1MB	1.17947e+06
Bradyrhizobium_sp._4(2017)_strain_323S2	1.4044e+06
Bradyrhizobium_sp._58S1	1.40486e+06
Bradyrhizobium_sp._6(2017)_strain_1S3	1.19746e+06
Bradyrhizobium_sp._bin51	376.211
Bradyrhizobium_sp._BTAi1	288001
Bradyrhizobium_sp._CCBAU_051011	858422
Bradyrhizobium_sp._CCBAU_21365	1.32508e+06
Bradyrhizobium_sp._CCBAU_51670	1.3251e+06
Bradyrhizobium_sp._CCBAU_51753	1.3251e+06
Bradyrhizobium_sp._CCBAU_51765	1.3251e+06
Bradyrhizobium_sp._CCBAU_51778	1.32511e+06
Bradyrhizobium_sp._CCBAU_53338	1.32511e+06
Bradyrhizobium_sp._CCBAU_53340	1.32511e+06
Bradyrhizobium_sp._CCBAU_53351	1.32511e+06
Bradyrhizobium_sp._CCBAU_53421	1.32512e+06
Bradyrhizobium_sp._I71	2.59077e+06
Bradyrhizobium_sp._LCT2	2.49309e+06
Bradyrhizobium_sp._ORS_278	114615
Bradyrhizobium_sp._ORS_285_strain_ORS285	115809
Bradyrhizobium_sp._ORS_3257_strain_ORS3257	167468
Bradyrhizobium_sp._PSBB068	2.71596e+06
Bradyrhizobium_sp._S2-11-2	2.84047e+06
Bradyrhizobium_sp._S2-11-4	2.84047e+06
Bradyrhizobium_sp._S2-20-1	2.84047e+06
Bradyrhizobium_sp._SG09	2.59981e+06
Bradyrhizobium_sp._TM102	2.59982e+06
Bradyrhizobium_sp._WBAH10	1.39012e+06
Bradyrhizobium_sp._WBAH23	1.39012e+06
Bradyrhizobium_sp._WBAH33	1.42073e+06
Bradyrhizobium_sp._WBAH41	1.39013e+06
Bradyrhizobium_symbiodeficiens_strain_101S1MB	1.40437e+06
Bradyrhizobium_yuanmingense_strain_WBAH30	108015
Brasilonema_octagenarum_UFV-E1	417106
Brasilonema_sennae_CENA114	415709
Bremerella_volcania_TYQ1	2.52798e+06
Brenneria_goodwinii_strain_FRB141	1.10941e+06
Brenneria_nigrifluens_strain_ATCC_13028	55210.5
Brenneria_rubrifaciens_strain_6D370	55213.4
Brenneria_sp._Ir50	2.72276e+06
Breoghania_sp._L-A4	2.3046e+06
Brevibacillus_agri_strain_DSM_6348	51101.7
Brevibacillus_brevis_B011	1393.38
Brevibacillus_brevis_NBRC_100599	358681
Brevibacillus_choshinensis_strain_HPD31-SP3_strain_not_applicable	54911.5
Brevibacillus_formosus_strain_NF2	54913.5
Brevibacillus_laterosporus_DSM_25	1.12112e+06
Brevibacillus_laterosporus_strain_1821L	1465.74
Brevibacillus_parabrevis_B3	54914.1
Brevibacillus_sp._7WMA2	2.68319e+06
Brevibacillus_sp._FJAT-54423	2.79647e+06
Brevibacillus_sp._FJAT-54424	2.82981e+06
Brevibacillus_sp._SCSIO_07484	2.49684e+06
Brevibacterium_aurantiacum_strain_SMQ-1417	273384
Brevibacterium_casei_strain_FDAARGOS_1100_strain_Not_applicable	33889.2
Brevibacterium_epidermidis_strain_BS258	1698.4
[Brevibacterium]_flavum_strain_ATCC_15168	92706.3
[Brevibacterium]_flavum_ZL-1	1.23239e+06
[Brevibacterium]_frigoritolerans_DSM_8801	450367
Brevibacterium_linens_strain_ATCC_19391	1703.5
Brevibacterium_luteolum_strain_NEB1784	199592
Brevibacterium_oceani_strain_WW007	358099
Brevibacterium_sandarakinum_strain_DSM_22082	629680
Brevibacterium_siliguriense_strain_DSM_23676	1.1365e+06
Brevibacterium_sp._CS2	2.57592e+06
Brevibacterium_sp._'Marine'	2.72556e+06
Brevibacterium_sp._o2	2.69757e+06
Brevibacterium_sp._PAMC21349	2.86129e+06
Brevibacterium_sp._PAMC23299	2.76233e+06
Brevibacterium_sp._SMBL_HHYL_HB1	2.77756e+06
Brevibacterium_sp._W7.2	2.82352e+06
Brevibacterium_sp._WO024	2.69756e+06
Brevibacterium_sp._YB235	1.49608e+06
Brevilactibacter_sp._MC1595	2.81935e+06
Brevundimonas_diminuta_KX-1	293.38
Brevundimonas_mediterranea_strain_Brev_plasmid	74329.7
Brevundimonas_naejangsanensis_strain_BRV3	588932
Brevundimonas_nasdae_strain_A30	172044
Brevundimonas_sp._AJA228-03	2.75252e+06
Brevundimonas_sp._Bb-A	2.56006e+06
Brevundimonas_sp._CS1	2.81378e+06
Brevundimonas_sp._DS20	1.53256e+06
Brevundimonas_sp._GRTSA-9	2.80082e+06
Brevundimonas_sp._GW460-12-10-14-LB2	1.82747e+06
Brevundimonas_sp._LM2_strain_LM2	1.93861e+06
Brevundimonas_sp._LVF1	2.77419e+06
Brevundimonas_sp._LVF2	2.77419e+06
Brevundimonas_sp._M20	2.59146e+06
Brevundimonas_sp._MF30-B	2.56192e+06
Brevundimonas_sp._PAMC22021	2.86129e+06
Brevundimonas_sp._'scallop'	2.56258e+06
Brevundimonas_sp._SGAir0440	2.57998e+06
Brevundimonas_sp._strain_SSC2	1.87109e+06
Brevundimonas_subvibrioides_ATCC_15264	633149
Brevundimonas_vancanneytii_strain_NCTC9239	1.32572e+06
Brevundimonas_vesicularis_strain_FDAARGOS_289	41276.4
Brochothrix_thermosphacta_strain_BI	2756.26
Brucella_abortus_104M	1.21045e+06
Brucella_abortus_A13334	1.10432e+06
Brucella_abortus_bv._1_str._9-941	262698
Brucella_abortus_bv._2_str._86/8/59	520451
Brucella_abortus_bv._6_str._870	520455
Brucella_abortus_bv._9_str._C68	520456
Brucella_abortus_RB51-AHVLA	1.1987e+06
Brucella_abortus_S19	430066
Brucella_abortus_strain_14330	235.11
Brucella_anthropi_T210003	529.267
Brucella_canis_ATCC_23365	483179
Brucella_canis_HSK_A52141	1.10432e+06
Brucella_canis_strain_2009004498	36855.3
Brucella_canis_str._Oliveri	1.40889e+06
Brucella_ceti_TE10759-12	1.42389e+06
Brucella_ceti_TE28753-12	1.40705e+06
Brucella_melitensis_ATCC_23457	546272
Brucella_melitensis_biovar_Abortus_2308	359391
Brucella_melitensis_bv._1_str._16M	224914
Brucella_melitensis_bv._2_str._63/9	520466
Brucella_melitensis_bv._3_str._Ether	520467
Brucella_melitensis_M28	941967
Brucella_melitensis_M5-90	703352
Brucella_melitensis_NI	1.02983e+06
Brucella_melitensis_strain_1	29459.4
Brucella_microti_CCM_4915	568815
Brucella_neotomae_5K33	520457
Brucella_ovis_ATCC_25840	444178
Brucella_pinnipedialis_B2/94	520462
Brucella_pinnipedialis_strain_23a-1	120576
Brucella_pseudogrignonensis_ESL2	419475
Brucella_sp._09RB8471_strain_09RB8471	1.14995e+06
Brucella_sp._09RB8910_strain_09RB8910	1.84405e+06
Brucella_sp._10RB9215_strain_BR10RB9215WGS1	1.14995e+06
Brucella_sp._141012304	1.88592e+06
Brucella_sp._2002734562	1.8911e+06
Brucella_sp._2280	2.59263e+06
Brucella_sp._458	2.82114e+06
Brucella_sp._6810	2.76935e+06
Brucella_sp._BO2	693750
Brucella_sp._BO3	2.69191e+06
Brucella_sp._BTU1	2.84046e+06
Brucella_sp._F60	981386
Brucella_suis_019	1.17138e+06
Brucella_suis_1330	204722
Brucella_suis_7121680725	29461.1
Brucella_suis_ATCC_23445	470137
Brucella_suis_bv._1_strain_60	644346
Brucella_suis_bv._1_str._S2	1.00495e+06
Brucella_suis_bv._2_strain_Bs143CITA	645170
Brucella_suis_bv._3_str._686	520488
Brucella_suis_bv._3_strain_CVI_71	1.5675e+06
Brucella_suis_bv._4_strain_CVI_72	1.5675e+06
Brucella_suis_bv._5_strain_CVI_73	1.5675e+06
Brucella_suis_VBI22	1.11291e+06
Bryobacterales_bacterium_F-183	2.80297e+06
Buchnera_aphidicola_(Acyrthosiphon_lactucae)_strain_Ala	1.24183e+06
Buchnera_aphidicola_(Anoecia_oenotherae)_strain_Aoe	1.24183e+06
Buchnera_aphidicola_(Aphis_craccivora)_strain_Acr	466616
Buchnera_aphidicola_(Aphis_craccivore)_strain_Ash	2.55912e+06
Buchnera_aphidicola_(Aphis_fabae)_strain_Afa-UT1	571430
Buchnera_aphidicola_(Aphis_glycines)_strain_BAg	1.26535e+06
Buchnera_aphidicola_(Aphis_gossypii)_strain_Ago-UT1_strain_not_applicable	98785.3
Buchnera_aphidicola_(Aphis_helianthi)_strain_Ahe	2.3158e+06
Buchnera_aphidicola_(Aphis_nasturtii)_strain_Ana	1.24183e+06
Buchnera_aphidicola_(Aphis_nerii)_strain_Ane	1.24184e+06
Buchnera_aphidicola_(Aphis_urticata)_strain_AURT-53B	2.70835e+06
Buchnera_aphidicola_(Artemisaphis_artemisicola)_strain_Aar	1.24184e+06
Buchnera_aphidicola_BCc	372461
Buchnera_aphidicola_(Brachycaudus_cardui)_strain_Bca	557993
Buchnera_aphidicola_(Brevicoryne_brassicae)_strain_Bbr	911343
Buchnera_aphidicola_(Chaitophorus_populeti)_strain_CpopBac	255719
Buchnera_aphidicola_(Cinara_cf._splendens/pseudotsugae_3390)_strain_BuCisplendens/pseudotsugae	2.51898e+06
Buchnera_aphidicola_(Cinara_confinis)	1.87894e+06
Buchnera_aphidicola_(Cinara_cuneomaculata)_strain_BuCicuneomaculata	1.66004e+06
Buchnera_aphidicola_(Cinara_curtihirsuta)_strain_BuCicurtihirsuta	2.51897e+06
Buchnera_aphidicola_(Cinara_curvipes)_strain_BuCicurvipes	2.51898e+06
Buchnera_aphidicola_(Cinara_kochiana_kochiana)_strain_BuCikochiana	2.51898e+06
Buchnera_aphidicola_(Cinara_laricifoliae)_strain_BuCilaricifoliae	2.51898e+06
Buchnera_aphidicola_(Cinara_piceae)_strain_BuCipiceae	1.66004e+06
Buchnera_aphidicola_(Cinara_pseudotaxifoliae)	655384
Buchnera_aphidicola_(Cinara_splendens)_strain_BuCisplendens	2.51898e+06
Buchnera_aphidicola_(Cinara_strobi)_strain_BCistrobi	1.92155e+06
Buchnera_aphidicola_(Cinara_tujafilina)	261317
Buchnera_aphidicola_(Diuraphis_noxia)	118101
Buchnera_aphidicola_(Hormaphis_cornu)_strain_DLS_fromHcor80	2.72785e+06
Buchnera_aphidicola_(Hyadaphis_tataricae)_strain_Hta	1.24186e+06
Buchnera_aphidicola_(Hyperomyzus_lactucae)_strain_Hla	1.24186e+06
Buchnera_aphidicola_(Lipaphis_pseudobrassicae)_strain_Lps	1.25854e+06
Buchnera_aphidicola_(Macrosiphoniella_sanborni)_strain_Msa	1.24187e+06
Buchnera_aphidicola_(Macrosiphum_euphorbiae)_strain_Meu	1.50752e+06
Buchnera_aphidicola_(Macrosiphum_gaurae)_strain_Mga	2.3158e+06
Buchnera_aphidicola_(Melanaphis_sacchari)_strain_LSU	2.17385e+06
Buchnera_aphidicola_(Melaphis_rhois)_strain_Mrh	118103
Buchnera_aphidicola_(Microlophium_carnosum)_strain_MCAR-56B	2.70835e+06
Buchnera_aphidicola_(Muscaphis_stroyani)_strain_Mst	1.24187e+06
Buchnera_aphidicola_(Pentalonia_nigronervosa)_strain_Ba4	1.30979e+06
Buchnera_aphidicola_(Rhopalosiphum_maidis)_strain_BTI	118109
Buchnera_aphidicola_(Rhopalosiphum_padi)_strain_Rpa	98793.5
Buchnera_aphidicola_(Sarucallis_kahawaluokalani)_strain_Ska	1.24188e+06
Buchnera_aphidicola_(Schizaphis_graminum)_strain_LNK	98794.7
Buchnera_aphidicola_(Schlechtendalia_chinensis)	118110
Buchnera_aphidicola_(Sitobion_avenae)_strain_Sav	571428
Buchnera_aphidicola_(Stegophylla_sp.)_strain_Ssp	2.3158e+06
Buchnera_aphidicola_str._5A_(Acyrthosiphon_pisum)	563178
Buchnera_aphidicola_strain_BCifornacula	9.55
Buchnera_aphidicola_str._Ak_(Acyrthosiphon_kondoi)	1.00509e+06
Buchnera_aphidicola_str._APS_(Acyrthosiphon_pisum)	107806
Buchnera_aphidicola_str._Bp_(Baizongia_pistaciae)	224916
Buchnera_aphidicola_str._F009_(Myzus_persicae)	1.00986e+06
Buchnera_aphidicola_str._G002_(Myzus_persicae)	1.00986e+06
Buchnera_aphidicola_str._JF98_(Acyrthosiphon_pisum)	713600
Buchnera_aphidicola_str._JF99_(Acyrthosiphon_pisum)	713601
Buchnera_aphidicola_str._LL01_(Acyrthosiphon_pisum)	713603
Buchnera_aphidicola_str._Sg_(Schizaphis_graminum)	198804
Buchnera_aphidicola_str._TLW03_(Acyrthosiphon_pisum)	713602
Buchnera_aphidicola_str._Tuc7_(Acyrthosiphon_pisum)	561501
Buchnera_aphidicola_str._Ua_(Uroleucon_ambrosiae)	1.00506e+06
Buchnera_aphidicola_str._USDA_(Myzus_persicae)	1.00986e+06
Buchnera_aphidicola_str._W106_(Myzus_persicae)	1.00986e+06
Buchnera_aphidicola_(Thelaxes_californica)_strain_Tca	1.316e+06
Buchnera_aphidicola_(Therioaphis_trifolii)_strain_Tma	1.24188e+06
Buchnera_aphidicola_(Tuberolachnus_salignus)	98804.3
Bulleidia_sp._zg-1006	2.80655e+06
Burkholderia_aenigmatica_CMCC(B)23010_strain_CMCC(B)23010	2.01535e+06
Burkholderia_ambifaria_AMMD	339670
Burkholderia_ambifaria_B21-004	152480
Burkholderia_ambifaria_MC40-6	398578
Burkholderia_anthina_strain_1CH1	179879
Burkholderia_caribensis_strain_MWAP64	75105.3
Burkholderiaceae_bacterium_strain_SSC6	2.03081e+06
Burkholderia_cenocepacia_AU_1054	331272
Burkholderia_cenocepacia_CMCC(B)23006_strain_CMCC(B)23006	95486.8
Burkholderia_cenocepacia_HI2424	331273
Burkholderia_cenocepacia_J2315	216592
Burkholderia_cenocepacia_MC0-3	406425
Burkholderia_cepacia_ATCC_25416	983594
Burkholderia_cepacia_BRDJ	292.525
Burkholderia_cepacia_GG4	1.00985e+06
Burkholderia_contaminans_B17-01563-1	488447
Burkholderia_diffusa_strain_RF2-non-BP9	488732
Burkholderia_dolosa_AU0158	350702
Burkholderia_dolosa_FDAARGOS_1463	152501
Burkholderia_dolosa_PC543	1.38593e+06
Burkholderia_fungorum_strain_ATCC_BAA-463	134537
Burkholderia_gladioli_BSR3	999541
Burkholderia_gladioli_pv._gladioli_strain_FDAARGOS_188_strain_Not_Applicable	32009.1
Burkholderia_gladioli_strain_ATCC_10248	28095.1
Burkholderia_glumae_AU6208	1.17651e+06
Burkholderia_glumae_BGR1	626418
Burkholderia_glumae_LMG_2196_=_ATCC_33617	1.17649e+06
Burkholderia_glumae_PG1	595500
Burkholderia_glumae_strain_257sh-1	337.31
Burkholderia_humptydooensis_strain_FDAARGOS_899_strain_Not_applicable	430532
Burkholderia_lata_strain_383	482957
Burkholderia_latens_strain_AU0505	488446
Burkholderiales_bacterium_bin300	1.89124e+06
Burkholderiales_bacterium_GJ-E10	1.4695e+06
Burkholderiales_bacterium_YL45	1.83421e+06
Burkholderia_mallei_ATCC_23344	243160
Burkholderia_mallei_NCTC_10229	412023
Burkholderia_mallei_NCTC_10247	320390
Burkholderia_mallei_SAVP1	320389
Burkholderia_mallei_strain_11	13373.2
Burkholderia_metallica_strain_FL-6-5-30-S1-D7	488730
Burkholderia_multivorans_ATCC_17616	395020
Burkholderia_multivorans_ATCC_BAA-247	985080
Burkholderia_multivorans_strain_AU1185	87883.8
Burkholderia_oklahomensis_C6786	441162
Burkholderia_oklahomensis_strain_EO147	342113
Burkholderia_phenoliruptrix_BR3459a	1.22921e+06
Burkholderia_phymatum_STM815	391039
Burkholderia_phytofirmans_PsJN	398527
Burkholderia_pseudomallei_1026b	884205
Burkholderia_pseudomallei_1106a	357349
Burkholderia_pseudomallei_1710b	320373
Burkholderia_pseudomallei_406e	360119
Burkholderia_pseudomallei_668	320374
Burkholderia_pseudomallei_7894	441156
Burkholderia_pseudomallei_9	28450.2
Burkholderia_pseudomallei_A79A	1.43986e+06
Burkholderia_pseudomallei_B03	1.43985e+06
Burkholderia_pseudomallei_BPC006	1.22979e+06
Burkholderia_pseudomallei_HBPUB10134a	1.30642e+06
Burkholderia_pseudomallei_HBPUB10303a	1.30642e+06
Burkholderia_pseudomallei_K42	1.43985e+06
Burkholderia_pseudomallei_K96243	272561
Burkholderia_pseudomallei_MSHR1079	1.24947e+06
Burkholderia_pseudomallei_MSHR1153	1.437e+06
Burkholderia_pseudomallei_MSHR1328	1.24947e+06
Burkholderia_pseudomallei_MSHR146	1.24947e+06
Burkholderia_pseudomallei_MSHR2243	1.43599e+06
Burkholderia_pseudomallei_MSHR2543	1.24947e+06
Burkholderia_pseudomallei_MSHR305	1.33531e+06
Burkholderia_pseudomallei_MSHR3965	1.43537e+06
Burkholderia_pseudomallei_MSHR435	1.43599e+06
Burkholderia_pseudomallei_MSHR491	1.24947e+06
Burkholderia_pseudomallei_MSHR511	1.24947e+06
Burkholderia_pseudomallei_MSHR520	1.24966e+06
Burkholderia_pseudomallei_MSHR5848	1.30642e+06
Burkholderia_pseudomallei_MSHR5855	1.30642e+06
Burkholderia_pseudomallei_MSHR5858	1.30642e+06
Burkholderia_pseudomallei_MSHR62	1.43598e+06
Burkholderia_pseudomallei_MSHR840	1.24948e+06
Burkholderia_pseudomallei_NAU20B-16	1.24948e+06
Burkholderia_pseudomallei_NAU35A-3	1.24948e+06
Burkholderia_pseudomallei_NCTC_13178	1.24947e+06
Burkholderia_pseudomallei_NCTC_13179	1.24158e+06
Burkholderia_pseudomallei_Pasteur_52237	331979
Burkholderia_pseudomallei_PB08298010	1.24966e+06
Burkholderia_pseudomallei_TSV_48	1.43537e+06
Burkholderia_pseudomultivorans_strain_SUB-INT23-BP2	1.2075e+06
Burkholderia_pyrrocinia_JK-SH007	60550.5
Burkholderia_rhizoxinica_HKI_454	882378
Burkholderia_seminalis_strain_FL-5-4-10-S1-D7	488732
Burkholderia_sp._2002721687	1.46841e+06
Burkholderia_sp._AD24	1.52869e+06
Burkholderia_sp._Bp5365	1.74016e+06
Burkholderia_sp._Bp7605	1.74016e+06
Burkholderia_sp._CCGE1001	640510
Burkholderia_sp._CCGE1002	640512
Burkholderia_sp._CCGE1003	640512
Burkholderia_sp._DHOD12	2.57175e+06
Burkholderia_sp._HB1	1.67868e+06
Burkholderia_sp._IDO3	1.70531e+06
Burkholderia_sp._JP2-270	2.21791e+06
Burkholderia_sp._KJ006	416344
Burkholderia_sp._KK1_strain_KK1	1.85573e+06
Burkholderia_sp._LAS2	2.81384e+06
Burkholderia_sp._MBR-1	2.73236e+06
Burkholderia_sp._MS389	2.81179e+06
Burkholderia_sp._MS455	2.81179e+06
Burkholderia_sp._NK8	140098
Burkholderia_sp._PAMC_26561	1.79504e+06
Burkholderia_sp._PAMC_28687	1.79587e+06
Burkholderia_sp._RPE64	758793
Burkholderia_sp._RPE67	758796
Burkholderia_sp._YI23	1.09767e+06
Burkholderia_stabilis_strain_ATCC_BAA-67	95485.5
Burkholderia_stagnalis_strain_MSMB735WGS	1.50305e+06
Burkholderia_territorii_strain_MSMB2203WGS	1.50306e+06
Burkholderia_thailandensis_2002721643	1.24966e+06
Burkholderia_thailandensis_2002721723	1.24158e+06
Burkholderia_thailandensis_2003015869	57975.4
Burkholderia_thailandensis_34	1.24966e+06
Burkholderia_thailandensis_E254	1.24967e+06
Burkholderia_thailandensis_E264	271849
Burkholderia_thailandensis_E444	1.24966e+06
Burkholderia_thailandensis_H0587	1.24966e+06
Burkholderia_thailandensis_MSMB121	1.24966e+06
Burkholderia_thailandensis_MSMB59	1.25034e+06
Burkholderia_thailandensis_USAMRU_Malaysia_#20	1.24967e+06
Burkholderia_ubonensis_MSMB22	1.24967e+06
Burkholderia_ubonensis_strain_MSMB0783	101571
Burkholderia_vietnamiensis_FDAARGOS_1488	60552.2
Burkholderia_vietnamiensis_G4	269482
Burkholderia_vietnamiensis_LMG_10929	1.44998e+06
Burkholderia_xenovorans_LB400	266266
Burkholderia_xenovorans_strain_LB400	36873.6
Buttiauxella_agrestis_strain_DSM_9389	82977.7
Buttiauxella_ferragutiae_H4-C11	82989.7
Buttiauxella_sp._3AFRM03	2.47937e+06
butyrate-producing_bacterium_SM4/1	245012
butyrate-producing_bacterium_SS3/4	245014
Butyricimonas_sp._H184	2.09386e+06
Butyricimonas_virosa_strain_FDAARGOS_1229_strain_Not_applicable	544645
Butyrivibrio_fibrisolvens_16/4	657324
Butyrivibrio_fibrisolvens_strain_MGYG-HGUT-02531	831.21
Butyrivibrio_hungatei_strain_MB2003	185008
Butyrivibrio_proteoclasticus_B316	515622
Bythopirellula_goksoyri_strain_Pr1d	1.40039e+06
Caballeronia_grimmiae_Lep1A1	1.07168e+06
Caballeronia_sp._M1242	2.81465e+06
Caballeronia_sp._SBC1	2.70555e+06
Caballeronia_sp._SBC2	2.70555e+06
Caballeronia_zhejiangensis_A33_M4_a	871203
Caldalkalibacillus_thermarum_TA2.A1	986075
Caldicellulosiruptor_bescii_DSM_6725	521461
Caldicellulosiruptor_changbaiensis_strain_CBS-Z	1.22202e+06
Caldicellulosiruptor_hydrothermalis_108	632292
Caldicellulosiruptor_kristjanssonii_177R1B	632336
Caldicellulosiruptor_kronotskyensis_2002	632348
Caldicellulosiruptor_obsidiansis_OB47	608506
Caldicellulosiruptor_owensensis_OL	632518
Caldicellulosiruptor_saccharolyticus_DSM_8903	351628
Caldicellulosiruptor_sp._Wai35.B1	1.38756e+06
Caldilinea_aerophila_DSM_14535_=_NBRC_104270	926550
Caldimicrobium_thiodismutans_strain_TF1	1.65348e+06
Caldisericum_exile_AZM16c01	511051
Caldisphaera_lagunensis_DSM_15908	1.0565e+06
Calditerrivibrio_nitroreducens_DSM_19672	768670
Caldithrix_abyssi_DSM_13497	880073
Caldivirga_maquilingensis_IC-167	397948
Caloramator_sp._E03	2.57631e+06
Caloranaerobacter_azorensis_strain_T3-1	116090
Calothrix_brevissima_NIES-22	1.97348e+06
Calothrix_parasitica_NIES-267	1.97349e+06
Calothrix_sp._NIES-2098	1.95417e+06
Calothrix_sp._NIES-2100	1.95417e+06
Calothrix_sp._NIES-3974	2.00546e+06
Calothrix_sp._NIES-4071	2.00547e+06
Calothrix_sp._NIES-4101	2.00546e+06
Calothrix_sp._NIES-4105	2.00546e+06
Calothrix_sp._PCC_6303	1.17056e+06
Calothrix_sp._PCC_7507	99598.3
Campylobacter_armoricus_strain_CCUG_73571	2.50597e+06
Campylobacter_avium_LMG_24591	522484
Campylobacter_blaseri_strain_LMG_30333	2.04296e+06
Campylobacter_canadensis_strain_LMG_24001	449520
Campylobacter_coli_14158-6	195.389
Campylobacter_coli_15-537360	1.35841e+06
Campylobacter_coli_76339	1.36749e+06
Campylobacter_coli_CVM_N29710	1.27317e+06
Campylobacter_coli_RM1875	1.18338e+06
Campylobacter_coli_RM4661	1.18338e+06
Campylobacter_coli_RM5611	1.18338e+06
Campylobacter_concisus_13826	360105
Campylobacter_concisus_strain_ATCC_33237	199.248
Campylobacter_corcagiensis_strain_2016D-0077	1.44886e+06
Campylobacter_cuniculorum_LMG_24588_strain_LMG_24588	1.03174e+06
Campylobacter_cuniculorum_strain_2010D-8469	374106
Campylobacter_curvus_525.92	360106
Campylobacter_curvus_FDAARGOS_1547	200.24
Campylobacter_fetus_subsp._fetus_04/554	1.24098e+06
Campylobacter_fetus_subsp._fetus_82-40	360107
Campylobacter_fetus_subsp._fetus_strain_CITCf01	32019.1
Campylobacter_fetus_subsp._testudinum_FDAARGOS_1591	1.50781e+06
Campylobacter_fetus_subsp._testudinum_Sp3	1.24453e+06
Campylobacter_fetus_subsp._venerealis_97/608	1.0931e+06
Campylobacter_fetus_subsp._venerealis_cfvi03/293	1.27327e+06
Campylobacter_fetus_subsp._venerealis_NCTC_10354	983329
Campylobacter_fetus_subsp._venerealis_str._84-112	688354
Campylobacter_fetus_subsp._venerealis_strain_17144	32020.3
Campylobacter_geochelonis_strain_LMG_29375	1.78036e+06
Campylobacter_gracilis_FDAARGOS_1548	824.195
Campylobacter_helveticus_strain_2013D-9613	28898.5
Campylobacter_hepaticus_strain_UF2019SK1	1.81302e+06
Campylobacter_hominis_ATCC_BAA-381	360108
Campylobacter_hominis_FDAARGOS_1467	76517.6
Campylobacter_hyointestinalis_strain_MGYG-HGUT-02307	198.32
Campylobacter_hyointestinalis_subsp._hyointestinalis_LMG_9260	1.03175e+06
Campylobacter_hyointestinalis_subsp._hyointestinalis_strain_CCUG_14169	91352.2
Campylobacter_hyointestinalis_subsp._lawsonii_CCUG_27631	1.03175e+06
Campylobacter_iguaniorum_strain_2463D	1.24453e+06
Campylobacter_insulaenigrae_NCTC_12927	1.03156e+06
Campylobacter_insulaenigrae_strain_NCTC12927	260715
Campylobacter_jejuni_1	197.219
Campylobacter_jejuni_32488	1.33804e+06
Campylobacter_jejuni_4031	1.34734e+06
Campylobacter_jejuni_RM1221	195100
Campylobacter_jejuni_subsp._doylei_269.97	360109
Campylobacter_jejuni_subsp._doylei_strain_FDAARGOS_295	32021.6
Campylobacter_jejuni_subsp._jejuni_00-2425	1.35799e+06
Campylobacter_jejuni_subsp._jejuni_00-2426	1.38077e+06
Campylobacter_jejuni_subsp._jejuni_00-2538	1.38077e+06
Campylobacter_jejuni_subsp._jejuni_00-2544	1.38307e+06
Campylobacter_jejuni_subsp._jejuni_14991B	32022.9
Campylobacter_jejuni_subsp._jejuni_81116	407149
Campylobacter_jejuni_subsp._jejuni_81-176	354242
Campylobacter_jejuni_subsp._jejuni_D42a	1.34983e+06
Campylobacter_jejuni_subsp._jejuni_F38011	1.40818e+06
Campylobacter_jejuni_subsp._jejuni_IA3902	567106
Campylobacter_jejuni_subsp._jejuni_ICDCCJ07001	757425
Campylobacter_jejuni_subsp._jejuni_M129	1.34983e+06
Campylobacter_jejuni_subsp._jejuni_M1	645464
Campylobacter_jejuni_subsp._jejuni_NCTC_11168_=_ATCC_700819	192223
Campylobacter_jejuni_subsp._jejuni_NCTC_11168-BN148	1.21178e+06
Campylobacter_jejuni_subsp._jejuni_NCTC_11168-GSv_NCTC_11168-rNRC	1.38572e+06
Campylobacter_jejuni_subsp._jejuni_NCTC_11168-K12E5	1.38572e+06
Campylobacter_jejuni_subsp._jejuni_NCTC_11168-Kf1	1.38572e+06
Campylobacter_jejuni_subsp._jejuni_NCTC_11168-mcK12E5	1.38572e+06
Campylobacter_jejuni_subsp._jejuni_NCTC_11168-mfK12E5	1.38572e+06
Campylobacter_jejuni_subsp._jejuni_PT14	1.20103e+06
Campylobacter_jejuni_subsp._jejuni_R14	1.29501e+06
Campylobacter_jejuni_subsp._jejuni_S3	718271
Campylobacter_jejuni_subsp._jejuni_str._RM3420	1.34084e+06
Campylobacter_lanienae_NCTC_13004_strain_NCTC_13004	1.03175e+06
Campylobacter_lanienae_strain_MGYG-HGUT-02308	75658.3
Campylobacter_lari_CCUG_22395	1.38875e+06
Campylobacter_lari_NCTC_11845	1.38875e+06
Campylobacter_lari_RM16701	1.45399e+06
Campylobacter_lari_RM16712	1.45399e+06
Campylobacter_lari_RM2100	306264
Campylobacter_lari_strain_2015D-0005	201.88
Campylobacter_lari_subsp._concheus_LMG_11760	1.03154e+06
Campylobacter_lari_subsp._concheus_strain_LMG_21009	488545
Campylobacter_lari_subsp._lari_strain_LMG_8846	650054
Campylobacter_mucosalis_CCUG_21559	1.03207e+06
Campylobacter_mucosalis_strain_ATCC_43264	202.15
Campylobacter_novaezeelandiae_strain_W441b	2.26789e+06
Campylobacter_ornithocola_strain_LMG_29815	1.84877e+06
Campylobacter_peloridis_LMG_23910	1.38875e+06
Campylobacter_peloridis_strain_2016D-0074	488546
Campylobacter_pinnipediorum_subsp._pinnipediorum_strain_RM17260	1.66007e+06
Campylobacter_rectus_FDAARGOS_1549	203.12
Campylobacter_showae_strain_ATCC_51146	204.182
Campylobacter_sp._03-427	1.24453e+06
Campylobacter_sp._19-13652	2.84018e+06
Campylobacter_sp._2014D-0216	1.8136e+06
Campylobacter_sp._CCUG_57310	2.51736e+06
Campylobacter_sp._CFSAN093224	2.57207e+06
Campylobacter_sp._CFSAN093226	2.57207e+06
Campylobacter_sp._CFSAN093227	2.57207e+06
Campylobacter_sp._CFSAN093238	2.57208e+06
Campylobacter_sp._CFSAN093241	2.57206e+06
Campylobacter_sp._CFSAN093246	2.57205e+06
Campylobacter_sp._CFSAN093256	2.57208e+06
Campylobacter_sp._CFSAN093259	2.57208e+06
[truncated: 9,367 more rows]
