# Supplementary material for: Mapping the loss of flagellar motility across the tree of life
Source: ISME J. 2025 Jun 13;19(1):wraf111. doi: 10.1093/ismejo/wraf111 (PMC12199754; doi:10.1093/ismejo/wraf111)
Supplement: Supplementary_Table_S2_wraf111 [file supplementary_table_s2_wraf111.xlsx]

## Sheet: Sheet 1
Supplementary Table S2: The complete list of species and flagellar proteins, together with the total number of proteins present.
Species	flagellar_proteins	No_of_proteins
Abiotrophia defectiva strain FDAARGOS_785 strain Not applicable	FlgJ,FliA,FliI,FliY,FlrA,FlrC,RpoD,RpoN	8
Absiella sp. 9CBEGH2	FliA,FliI,FliY,FlrA,FlrC,RpoD,RpoN	7
Abyssogena phaseoliformis symbiont OG214	FliI,FlrA,FlrC,MotA,MotX,MotY,RpoD	7
Acanthopleuribacteraceae bacterium M133	FlgA,FlgC,FlgD,FlgE,FlgF,FlgG,FlgH,FlgI,FlgK,FlgL,FlgM,FlgN,FlgT,FlhA,FlhB,FliA,FliC,FliD,FliE,FliF,FliG,FliH,FliI,FliJ,FliK,FliL,FliM,FliN,FliO,FliP,FliQ,FliR,FliS,FliY,FlrA,FlrC,MotA,MotB,MotX,MotY,RpoD,RpoN	42
Acaryochloris marina MBIC11017	FlgT,FliA,FliI,FliY,FlrA,FlrC,MotA,MotB,MotX,MotY,RpoD	11
Acaryochloris marina S15	FlgD,FlgT,FliA,FliH,FliI,FliY,FlrA,FlrC,MotA,MotB,MotX,MotY,RpoD	13
Acaryochloris sp. 'Moss Beach'	FlgD,FlgT,FliA,FliI,FliY,FlrA,FlrC,MotA,MotB,MotX,MotY,RpoD	12
Acetobacteraceae bacterium G55GP	FliA,FliI,FliY,FlrA,FlrC,MotA,MotB,MotX,MotY,RpoD	10
Acetobacteraceae bacterium strain 868	FliI,FliY,FlrA,FlrC,MotA,MotB,MotX,MotY,RpoD	9
Acetobacter aceti strain JCM20276	FlgA,FlgB,FlgC,FlgD,FlgE,FlgF,FlgG,FlgH,FlgI,FlgJ,FlgK,FlgL,FlgN,FlhA,FlhB,FliA,FliC,FliE,FliF,FliG,FliI,FliJ,FliL,FliM,FliN,FliP,FliQ,FliR,FliY,FlrA,FlrC,MotA,MotB,MotX,MotY,RpoD,RpoN	37
Acetobacter ghanensis strain LMG 23848T	FlgA,FlgB,FlgC,FlgD,FlgE,FlgF,FlgG,FlgH,FlgI,FlgJ,FlgK,FlgL,FlgN,FlhA,FlhB,FliA,FliC,FliE,FliF,FliG,FliH,FliI,FliK,FliL,FliM,FliN,FliO,FliP,FliQ,FliR,FliY,FlrA,FlrC,MotA,MotB,MotX,MotY,RpoD	38
Acetobacterium sp. KB-1	FlgA,FlgB,FlgC,FlgD,FlgE,FlgG,FlgK,FlgL,FlgN,FlhA,FlhB,FliA,FliC,FliD,FliE,FliF,FliG,FliH,FliI,FliJ,FliK,FliM,FliN,FliO,FliP,FliQ,FliR,FliS,FliY,FlrA,FlrC,MotA,MotB,MotX,RpoD,RpoN	36
Acetobacterium woodii DSM 1030	FlgB,FlgC,FlgD,FlgE,FlgF,FlgJ,FlgK,FlgL,FlgN,FlhA,FlhB,FliA,FliC,FliD,FliE,FliF,FliG,FliH,FliI,FliJ,FliK,FliM,FliN,FliO,FliP,FliQ,FliR,FliS,FliY,FlrA,FlrC,MotA,MotB,MotX,RpoD,RpoN	36
Acetobacter pasteurianus 386B	FliA,FliI,FliK,FliY,FlrA,FlrC,MotA,MotX,MotY,RpoD	10
Acetobacter pasteurianus IFO 3283-01-42C	FlgL,FliA,FliI,FliY,FlrA,FlrC,MotA,MotB,MotX,MotY,RpoD	11
Acetobacter pasteurianus IFO 3283-01	FlgL,FliA,FliI,FliY,FlrA,FlrC,MotA,MotB,MotX,MotY,RpoD	11
Acetobacter pasteurianus IFO 3283-03	FlgL,FliA,FliI,FliY,FlrA,FlrC,MotA,MotB,MotX,MotY,RpoD	11
Acetobacter pasteurianus IFO 3283-07	FlgL,FliA,FliI,FliY,FlrA,FlrC,MotA,MotB,MotX,MotY,RpoD	11
Acetobacter pasteurianus IFO 3283-12	FlgL,FliA,FliI,FliY,FlrA,FlrC,MotA,MotB,MotX,MotY,RpoD	11
Acetobacter pasteurianus IFO 3283-22	FlgL,FliA,FliI,FliY,FlrA,FlrC,MotA,MotB,MotX,MotY,RpoD	11
Acetobacter pasteurianus IFO 3283-26	FlgL,FliA,FliI,FliY,FlrA,FlrC,MotA,MotB,MotX,MotY,RpoD	11
Acetobacter pasteurianus IFO 3283-32	FlgL,FliA,FliI,FliY,FlrA,FlrC,MotA,MotB,MotX,MotY,RpoD	11
Acetobacter pasteurianus strain Ab3	FliA,FliI,FliY,FlrA,FlrC,MotA,MotB,MotX,MotY,RpoD	10
Acetobacter pasteurianus subsp. ascendens strain LMG 1590	FliA,FliI,FliK,FliY,FlrA,FlrC,MotA,MotB,MotX,MotY,RpoD	11
Acetobacter pasteurianus subsp. pasteurianus strain SRCM101342	FliA,FliI,FliK,FliY,FlrA,FlrC,MotA,MotB,MotX,MotY,RpoD	11
Acetobacter persici strain TMW2.1084	FlgA,FlgD,FlgE,FlgF,FlgG,FlgH,FlgI,FlgJ,FlgK,FlgL,FlhA,FlhB,FliA,FliC,FliE,FliF,FliG,FliH,FliI,FliJ,FliL,FliM,FliN,FliO,FliP,FliQ,FliR,FliY,FlrA,FlrC,MotA,MotB,MotX,MotY,RpoD	35
Acetobacter pomorum strain BDGP5	FliA,FliI,FliY,FlrA,FlrC,MotA,MotB,MotX,MotY,RpoD	10
Acetobacter senegalensis strain 108B	FliA,FliI,FliK,FliY,FlrA,FlrC,MotA,MotX,MotY,RpoD	10
Acetobacter sp. JWB	FliA,FliI,FliY,FlrA,FlrC,MotA,MotX,MotY,RpoD	9
Acetobacter sp. KACC 21233	FlgA,FlgC,FlgD,FlgE,FlgF,FlgG,FlgH,FlgI,FlgJ,FlgK,FlgL,FlhA,FlhB,FliA,FliC,FliE,FliF,FliG,FliI,FliL,FliM,FliN,FliO,FliP,FliQ,FliR,FliY,FlrA,FlrC,MotA,MotB,MotX,MotY,RpoD	34
Acetobacter sp. SLV-7	FliA,FliI,FliY,FlrA,FlrC,MotA,MotX,MotY,RpoD	9
Acetobacter tropicalis strain BDGP1	FliA,FliI,FliY,FlrA,FlrC,MotA,MotB,MotX,MotY,RpoD	10
Acetohalobium arabaticum DSM 5501	FlgA,FlgB,FlgC,FlgD,FlgE,FlgF,FlgG,FlgH,FlgI,FlgJ,FlgK,FlgL,FlgM,FlgN,FlhA,FlhB,FliA,FliC,FliD,FliE,FliF,FliG,FliH,FliI,FliJ,FliK,FliL,FliM,FliO,FliP,FliQ,FliR,FliS,FliY,FlrA,FlrC,MotA,MotB,MotX,RpoD,RpoN	41
Acholeplasma axanthum strain NCTC10138	FliA,FliI,FliY,FlrA,FlrC,MotX,RpoD	7
Acholeplasma brassicae strain 0502	FliA,FliI,FliY,FlrA,FlrC,MotX,RpoD	7
Acholeplasma hippikon strain NCTC10172	FliA,FliI,FliY,FlrA,FlrC,MotX,RpoD	7
Acholeplasma laidlawii PG-8A	FliA,FliI,FliY,FlrA,FlrC,RpoD	6
Acholeplasma laidlawii strain NCTC10116	FliA,FliI,FliY,FlrA,FlrC,RpoD	6
Acholeplasma oculi	FliA,FliI,FliY,FlrA,FlrC,MotX,RpoD	7
Acholeplasma palmae J233	FliI,FliY,FlrA,FlrC,MotX,RpoD	6
Achromobacter deleyi SMAs-55	FlgA,FlgB,FlgC,FlgD,FlgE,FlgF,FlgG,FlgH,FlgI,FlgJ,FlgK,FlgL,FlgM,FlgN,FlgO,FlgT,FlhA,FlhB,FlhC,FlhD,FliA,FliC,FliD,FliE,FliF,FliG,FliH,FliI,FliJ,FliK,FliL,FliM,FliN,FliO,FliP,FliQ,FliR,FliS,FliT,FliY,FlrA,FlrC,MotA,MotB,MotX,MotY,RpoD,RpoN	48
Achromobacter denitrificans strain FDAARGOS_786 strain Not applicable	FlgA,FlgC,FlgD,FlgE,FlgF,FlgG,FlgH,FlgI,FlgJ,FlgK,FlgL,FlgM,FlgN,FlgT,FlhA,FlhB,FlhC,FlhD,FliA,FliC,FliD,FliE,FliF,FliG,FliH,FliI,FliJ,FliK,FliL,FliM,FliN,FliO,FliP,FliQ,FliR,FliS,FliT,FliY,FlrA,FlrC,MotA,MotB,MotX,MotY,RpoD,RpoN	46
Achromobacter insolitus strain DSM 23807	FlgA,FlgC,FlgD,FlgE,FlgF,FlgG,FlgH,FlgI,FlgJ,FlgK,FlgL,FlgM,FlgN,FlgT,FlhA,FlhB,FlhC,FlhD,FliA,FliC,FliD,FliE,FliF,FliG,FliH,FliI,FliJ,FliK,FliL,FliM,FliN,FliO,FliP,FliQ,FliR,FliS,FliT,FliY,FlrA,FlrC,MotA,MotB,MotX,MotY,RpoD,RpoN	46
Achromobacter mucicolens IA	FlgA,FlgB,FlgC,FlgD,FlgE,FlgF,FlgG,FlgH,FlgI,FlgJ,FlgK,FlgL,FlgM,FlgN,FlgO,FlgT,FlhA,FlhB,FlhC,FlhD,FliA,FliC,FliD,FliE,FliF,FliG,FliH,FliI,FliJ,FliK,FliL,FliM,FliN,FliO,FliP,FliQ,FliR,FliS,FliT,FliY,FlrA,FlrC,MotA,MotB,MotX,MotY,RpoD,RpoN	48
Achromobacter pestifer strain FDAARGOS_790 strain Not applicable	FlgA,FlgB,FlgC,FlgD,FlgE,FlgF,FlgG,FlgH,FlgI,FlgJ,FlgK,FlgL,FlgM,FlgN,FlgO,FlhA,FlhB,FlhC,FlhD,FliA,FliC,FliD,FliE,FliF,FliG,FliH,FliI,FliJ,FliK,FliL,FliM,FliN,FliO,FliP,FliQ,FliR,FliS,FliT,FliY,FlrA,FlrC,MotA,MotB,MotX,MotY,RpoD,RpoN	47
Achromobacter spanius strain DSM 23806	FlgA,FlgB,FlgC,FlgD,FlgE,FlgF,FlgG,FlgH,FlgI,FlgJ,FlgK,FlgL,FlgM,FlgN,FlhA,FlhB,FlhC,FlhD,FliA,FliC,FliD,FliE,FliF,FliG,FliH,FliI,FliJ,FliK,FliL,FliM,FliN,FliO,FliP,FliQ,FliR,FliS,FliT,FliY,FlrA,FlrC,MotA,MotB,MotX,MotY,RpoD,RpoN	46
Achromobacter sp. AONIH1	FlgA,FlgC,FlgD,FlgE,FlgF,FlgG,FlgH,FlgI,FlgJ,FlgK,FlgL,FlgM,FlgN,FlgT,FlhA,FlhB,FlhC,FlhD,FliA,FliC,FliD,FliE,FliF,FliG,FliH,FliI,FliJ,FliK,FliL,FliM,FliN,FliO,FliP,FliQ,FliR,FliS,FliT,FliY,FlrA,FlrC,MotA,MotB,MotX,MotY,RpoD,RpoN	46
Achromobacter sp. B7	FlgA,FlgC,FlgD,FlgE,FlgF,FlgG,FlgH,FlgI,FlgJ,FlgK,FlgL,FlgM,FlgN,FlgT,FlhA,FlhB,FlhC,FlhD,FliA,FliC,FliD,FliE,FliF,FliG,FliH,FliI,FliJ,FliK,FliL,FliM,FliN,FliO,FliP,FliQ,FliR,FliS,FliT,FliY,FlrA,FlrC,MotA,MotB,MotX,MotY,RpoD,RpoN	46
Achromobacter sp. ES-001	FlgA,FlgC,FlgD,FlgE,FlgF,FlgG,FlgH,FlgI,FlgJ,FlgK,FlgL,FlgM,FlgN,FlgT,FlhA,FlhB,FlhC,FlhD,FliA,FliC,FliD,FliE,FliF,FliG,FliH,FliI,FliJ,FliK,FliL,FliM,FliN,FliO,FliP,FliQ,FliR,FliS,FliT,FliY,FlrA,FlrC,MotA,MotB,MotX,MotY,RpoD,RpoN	46
Achromobacter sp. MFA1 R4 strain MFA1 R4	FlgA,FlgC,FlgD,FlgE,FlgF,FlgG,FlgH,FlgI,FlgJ,FlgK,FlgL,FlgM,FlgN,FlgT,FlhA,FlhB,FlhC,FlhD,FliA,FliC,FliD,FliE,FliF,FliG,FliH,FliI,FliJ,FliK,FliL,FliM,FliN,FliO,FliP,FliQ,FliR,FliS,FliT,FliY,FlrA,FlrC,MotA,MotB,MotD,MotX,MotY,RpoD,RpoN	47
Achromobacter xylosoxidans A8	FlgA,FlgC,FlgD,FlgE,FlgF,FlgG,FlgH,FlgI,FlgJ,FlgK,FlgL,FlgM,FlgN,FlgT,FlhA,FlhB,FlhC,FlhD,FliA,FliC,FliD,FliE,FliF,FliG,FliH,FliI,FliJ,FliK,FliL,FliM,FliN,FliO,FliP,FliQ,FliR,FliS,FliT,FliY,FlrA,FlrC,MotA,MotB,MotX,MotY,RpoD,RpoN	46
Achromobacter xylosoxidans C54	FlgA,FlgC,FlgD,FlgE,FlgF,FlgG,FlgH,FlgI,FlgJ,FlgK,FlgM,FlgN,FlgT,FlhA,FlhB,FlhC,FlhD,FliA,FliC,FliD,FliE,FliF,FliG,FliH,FliI,FliJ,FliK,FliL,FliM,FliN,FliO,FliP,FliQ,FliR,FliS,FliT,FliY,FlrA,FlrC,MotA,MotB,MotX,MotY,RpoD,RpoN	45
Achromobacter xylosoxidans NBRC 15126 = ATCC 27061	FlgA,FlgC,FlgD,FlgE,FlgF,FlgG,FlgH,FlgI,FlgJ,FlgK,FlgL,FlgM,FlgN,FlgO,FlhA,FlhB,FlhC,FlhD,FliA,FliC,FliD,FliE,FliF,FliG,FliH,FliI,FliJ,FliK,FliL,FliM,FliN,FliO,FliP,FliQ,FliR,FliS,FliT,FliY,FlrA,FlrC,MotA,MotB,MotX,MotY,RpoD,RpoN	46
Achromobacter xylosoxidans NH44784-1996	FlgA,FlgC,FlgD,FlgE,FlgF,FlgG,FlgH,FlgI,FlgJ,FlgK,FlgL,FlgM,FlgN,FlgO,FlhA,FlhB,FlhC,FlhD,FliA,FliC,FliD,FliE,FliF,FliG,FliH,FliI,FliJ,FliK,FliL,FliM,FliN,FliO,FliP,FliQ,FliR,FliS,FliT,FliY,FlrA,FlrC,MotA,MotB,MotX,MotY,RpoD,RpoN	46
Achromobacter xylosoxidans PartM-Axylosoxidans-RM8376	FlgA,FlgB,FlgC,FlgD,FlgE,FlgF,FlgG,FlgH,FlgI,FlgJ,FlgK,FlgL,FlgM,FlgN,FlgT,FlhA,FlhB,FlhC,FlhD,FlhE,FliA,FliC,FliD,FliE,FliF,FliG,FliH,FliI,FliJ,FliK,FliL,FliM,FliN,FliO,FliP,FliQ,FliR,FliS,FliT,FliY,FlrA,FlrC,MotA,MotB,MotX,MotY,RpoD,RpoN	48
Acidaminococcus fermentans DSM 20731	FlgA,FlgD,FlgJ,FliA,FliH,FliI,FliY,FlrA,FlrC,MotA,MotB,MotX,MotY,RpoD,RpoN	15
Acidaminococcus intestini RyC-MR95	FlgJ,FliA,FliI,FliY,FlrA,FlrC,MotA,MotX,MotY,RpoD,RpoN	11
Acidaminococcus intestini strain MGYG-HGUT-01440	FliA,FliI,FliY,FlrA,FlrC,MotA,MotX,MotY,RpoD,RpoN	10
Acidianus ambivalens strain LEI 10	FliI,FlrA,FlrC	3
Acidianus brierleyi strain DSM 1651	FliI,FlrA,FlrC	3
Acidianus hospitalis W1	FliI,FlrA,FlrC,MotX	4
Acidianus manzaensis strain YN-25	FliI,FlrA,FlrC,MotX	4
Acidianus sulfidivorans JP7	FliI,FlrA,FlrC,MotX	4
Acidiferrobacter sp. SPIII_3	FlgT,FliA,FliI,FliY,FlrA,FlrC,MotA,MotX,MotY,RpoD,RpoN	11
Acidihalobacter prosperus strain F5	FlgA,FlgB,FlgC,FlgD,FlgE,FlgF,FlgG,FlgH,FlgI,FlgJ,FlgK,FlgL,FlgM,FlgN,FlgT,FlhA,FlhB,FliA,FliC,FliD,FliE,FliF,FliG,FliH,FliI,FliJ,FliK,FliL,FliM,FliN,FliO,FliP,FliQ,FliR,FliS,FliT,FliY,FlrA,FlrC,MotA,MotB,MotX,MotY,RpoD,RpoN	45
Acidilobus saccharovorans 345-15	FliH,FliI,FliY,FlrA,FlrC	5
Acidilobus sp. 7A	FliI,FliY,FlrA,FlrC	4
Acidimicrobiia bacterium bin686	FliA,FliH,FliI,FliY,FlrA,FlrC,RpoD	7
Acidimicrobium ferrooxidans DSM 10331	FlgA,FlgB,FlgC,FlgD,FlgE,FlgK,FlgL,FlhA,FlhB,FliA,FliC,FliD,FliE,FliF,FliG,FliH,FliI,FliK,FliL,FliM,FliN,FliO,FliP,FliQ,FliR,FliS,FliY,FlrA,FlrC,MotA,MotB,RpoD	32
Acidiphilium cryptum JF-5	FlgC,FlgD,FlgE,FlgI,FlgJ,FlgK,FlhA,FlhB,FliA,FliC,FliE,FliF,FliG,FliI,FliM,FliN,FliP,FliQ,FliR,FliY,FlrA,FlrC,MotA,MotB,MotX,MotY,RpoD,RpoN	28
Acidiphilium multivorum AIU301	FlgB,FlgD,FlgE,FlgF,FlgG,FlgH,FlgI,FlgJ,FlgK,FlhA,FlhB,FliA,FliC,FliE,FliF,FliG,FliI,FliM,FliN,FliP,FliQ,FliR,FliY,FlrA,FlrC,MotA,MotB,MotD,MotX,MotY,RpoD,RpoN	32
Acidiphilium multivorum JZ-6	FlgA,FlgC,FlgD,FlgE,FlgF,FlgG,FlgH,FlgI,FlgJ,FlgK,FlgL,FlhA,FlhB,FliA,FliC,FliE,FliF,FliG,FliI,FliL,FliM,FliN,FliP,FliQ,FliR,FliY,FlrA,FlrC,MotA,MotB,MotX,MotY,RpoD,RpoN	34
Acidipropionibacterium acidipropionici strain F3E8	FlgA,FliA,FliH,FliI,FliY,FlrA,FlrC,MotY,RpoD	9
Acidipropionibacterium jensenii strain FAM 19038	FlgA,FliA,FliH,FliI,FliY,FlrA,FlrC,RpoD	8
Acidipropionibacterium sp. JS278	FliA,FliH,FliI,FliY,FlrA,FlrC,MotY,RpoD	8
Acidisphaera sp. G45-3	FlgA,FlgB,FlgC,FlgD,FlgE,FlgF,FlgG,FlgH,FlgI,FlgJ,FlgK,FlgL,FlgN,FlhA,FlhB,FliA,FliC,FliE,FliF,FliG,FliH,FliI,FliK,FliL,FliM,FliN,FliO,FliP,FliQ,FliR,FliY,FlrA,FlrC,MotA,MotB,MotX,MotY,RpoD,RpoN	39
Acidithiobacillus caldus SM-1	FlgA,FlgB,FlgC,FlgD,FlgE,FlgF,FlgG,FlgH,FlgI,FlgJ,FlgK,FlgL,FlgN,FlgT,FlhA,FlhB,FliA,FliC,FliD,FliE,FliF,FliG,FliH,FliI,FliJ,FliK,FliL,FliM,FliN,FliO,FliP,FliQ,FliR,FliS,FliY,FlrA,FlrC,MotA,MotB,MotX,MotY,RpoD,RpoN	43
Acidithiobacillus caldus strain MTH-04	FlgA,FlgC,FlgD,FlgE,FlgF,FlgG,FlgH,FlgI,FlgJ,FlgK,FlgL,FlgN,FlhA,FlhB,FliA,FliC,FliD,FliE,FliF,FliG,FliH,FliI,FliK,FliL,FliM,FliN,FliO,FliP,FliQ,FliR,FliS,FliY,FlrA,FlrC,MotA,MotB,MotX,MotY,RpoD,RpoN	40
Acidithiobacillus ferridurans strain JCM 18981	FlgT,FliA,FliH,FliI,FliY,FlrA,FlrC,MotA,MotX,MotY,RpoD,RpoN	12
Acidithiobacillus ferriphilus GT2	FlgA,FlgC,FlgD,FlgE,FlgF,FlgG,FlgH,FlgI,FlgJ,FlgK,FlgL,FlhA,FlhB,FliA,FliC,FliD,FliE,FliF,FliG,FliH,FliI,FliK,FliL,FliM,FliN,FliP,FliQ,FliR,FliS,FliY,FlrA,FlrC,MotA,MotB,MotX,MotY,RpoD,RpoN	38
Acidithiobacillus ferrivorans strain PRJEB5721	FlgA,FlgB,FlgC,FlgD,FlgE,FlgF,FlgG,FlgH,FlgI,FlgJ,FlgK,FlgL,FlgT,FlhA,FlhB,FlhC,FliA,FliC,FliD,FliE,FliF,FliG,FliH,FliI,FliK,FliL,FliM,FliN,FliP,FliQ,FliR,FliY,FlrA,FlrC,MotA,MotB,MotX,MotY,RpoD,RpoN	40
Acidithiobacillus ferrooxidans ATCC 23270	FlgA,FlgT,FliA,FliH,FliI,FliY,FlrA,FlrC,MotA,MotX,MotY,RpoD,RpoN	13
Acidithiobacillus ferrooxidans ATCC 53993	FlgA,FlgT,FliA,FliH,FliI,FliY,FlrA,FlrC,MotA,MotX,MotY,RpoD,RpoN	13
Acidithiobacillus ferrooxidans BYM	FlgA,FlgT,FliA,FliH,FliI,FliY,FlrA,FlrC,MotA,MotB,MotX,MotY,RpoD,RpoN	14
Acidithiobacillus sp. 'AMD consortium'	FlgT,FliA,FliI,FliY,FlrA,FlrC,MotA,MotX,MotY,RpoD,RpoN	11
Acidithiobacillus thiooxidans ATCC 19377	FlgA,FlgB,FlgC,FlgD,FlgE,FlgF,FlgG,FlgH,FlgI,FlgJ,FlgK,FlgL,FlgN,FlgT,FlhA,FlhB,FlhC,FliA,FliC,FliD,FliE,FliF,FliG,FliH,FliI,FliJ,FliL,FliM,FliN,FliO,FliP,FliQ,FliR,FliS,FliY,FlrA,FlrC,MotA,MotB,MotD,MotX,MotY,RpoD,RpoN	44
Acidobacteria bacterium bin48	FlgD,FlgO,FlgT,FliA,FliG,FliI,FliY,FlrA,FlrC,MotA,MotX,MotY,RpoD	13
Acidobacteriaceae bacterium SBC82	FlgC,FlgD,FlgE,FlgF,FlgG,FlgH,FlgI,FlgJ,FlgK,FlgL,FlgM,FlgT,FlhA,FlhB,FliA,FliC,FliD,FliE,FliF,FliG,FliH,FliI,FliM,FliP,FliQ,FliR,FliS,FliY,FlrA,FlrC,MotA,MotB,MotX,MotY,RpoD,RpoN	36
Acidobacterium capsulatum ATCC 51196	FlgA,FlgB,FlgC,FlgD,FlgE,FlgG,FlgH,FlgI,FlgJ,FlgK,FlgL,FlgM,FlhA,FlhB,FliA,FliC,FliD,FliE,FliF,FliG,FliH,FliI,FliJ,FliK,FliM,FliN,FliP,FliQ,FliR,FliS,FliY,FlrA,FlrC,MotA,MotB,MotX,MotY,RpoD,RpoN	39
Acidobacterium sp. 4Y35	FlgA,FlgB,FlgC,FlgD,FlgE,FlgF,FlgG,FlgH,FlgI,FlgJ,FlgK,FlgL,FlgM,FlgT,FlhA,FlhB,FliA,FliC,FliD,FliE,FliF,FliG,FliH,FliI,FliM,FliN,FliP,FliQ,FliR,FliS,FliY,FlrA,FlrC,MotA,MotB,MotX,MotY,RpoD,RpoN	39
Acidobacterium sp. MP5ACTX9	FlgA,FlgB,FlgC,FlgD,FlgE,FlgF,FlgG,FlgH,FlgI,FlgJ,FlgK,FlgL,FlgM,FlgT,FlhA,FlhB,FliA,FliC,FliD,FliE,FliF,FliG,FliH,FliI,FliM,FliN,FliP,FliQ,FliR,FliS,FliY,FlrA,FlrC,MotA,MotB,MotX,MotY,RpoD,RpoN	39
Acidothermus cellulolyticus 11B	FlgA,FlgB,FlgC,FlgD,FlgE,FlgK,FlgL,FlgN,FlhA,FlhB,FliA,FliC,FliD,FliE,FliF,FliG,FliH,FliI,FliJ,FliK,FliL,FliM,FliN,FliO,FliP,FliQ,FliR,FliS,FliY,FlrA,FlrC,MotA,MotB,RpoD	34
Acidovorax avenae subsp. avenae ATCC 19860	FlgA,FlgC,FlgD,FlgE,FlgF,FlgG,FlgH,FlgI,FlgJ,FlgK,FlgL,FlgM,FlgO,FlgT,FlhA,FlhB,FlhC,FlhD,FliA,FliC,FliD,FliE,FliF,FliG,FliH,FliI,FliJ,FliK,FliL,FliM,FliN,FliO,FliP,FliQ,FliR,FliS,FliT,FliY,FlrA,FlrC,MotA,MotB,MotX,MotY,RpoD,RpoN	46
Acidovorax avenae subsp. avenae strain AA78_5	FlgA,FlgB,FlgC,FlgD,FlgE,FlgF,FlgG,FlgH,FlgI,FlgJ,FlgK,FlgL,FlgM,FlgO,FlgT,FlhA,FlhB,FlhC,FlhD,FliA,FliC,FliD,FliE,FliF,FliG,FliH,FliI,FliJ,FliL,FliM,FliN,FliO,FliP,FliQ,FliR,FliS,FliT,FliY,FlrA,FlrC,MotA,MotB,MotD,MotX,MotY,RpoD,RpoN	47
Acidovorax cattleyae strain CAT98_1	FlgE,FlgG,FlgO,FlgT,FlhA,FlhB,FlhC,FlhD,FliA,FliC,FliD,FliE,FliF,FliG,FliH,FliI,FliJ,FliK,FliL,FliM,FliN,FliO,FliP,FliQ,FliR,FliS,FliT,FliY,FlrA,FlrC,MotA,MotB,MotX,MotY,RpoD,RpoN	36
Acidovorax citrulli AAC00-1	FlgA,FlgC,FlgD,FlgE,FlgF,FlgG,FlgH,FlgI,FlgJ,FlgK,FlgL,FlgM,FlgO,FlgT,FlhA,FlhB,FlhC,FlhD,FliA,FliC,FliD,FliE,FliF,FliG,FliH,FliI,FliJ,FliK,FliL,FliM,FliN,FliO,FliP,FliQ,FliR,FliS,FliT,FliY,FlrA,FlrC,MotA,MotB,MotY,RpoD,RpoN	45
Acidovorax citrulli HPP21-3-3B	FlgA,FlgB,FlgC,FlgD,FlgE,FlgF,FlgG,FlgH,FlgI,FlgJ,FlgK,FlgL,FlgM,FlgO,FlgT,FlhA,FlhB,FlhC,FlhD,FliA,FliC,FliD,FliE,FliF,FliG,FliH,FliI,FliJ,FliK,FliL,FliM,FliN,FliO,FliP,FliQ,FliR,FliS,FliT,FliY,FlrA,FlrC,MotA,MotB,MotX,MotY,RpoD,RpoN	47
Acidovorax] ebreus LS1	FlgA,FlgC,FlgD,FlgE,FlgG,FlgH,FlgI,FlgJ,FlgK,FlgL,FlgM,FlgO,FlgT,FlhA,FlhB,FlhC,FlhD,FliA,FliC,FliD,FliE,FliF,FliG,FliH,FliI,FliJ,FliK,FliL,FliM,FliN,FliO,FliP,FliQ,FliR,FliS,FliT,FliY,FlrA,FlrC,MotA,MotB,MotX,MotY,RpoD,RpoN	45
Acidovorax ebreus TPSY	FlgA,FlgC,FlgD,FlgE,FlgF,FlgG,FlgH,FlgI,FlgJ,FlgK,FlgL,FlgM,FlgO,FlgT,FlhA,FlhB,FlhC,FlhD,FliA,FliC,FliD,FliE,FliF,FliG,FliH,FliI,FliJ,FliK,FliL,FliM,FliN,FliO,FliP,FliQ,FliR,FliS,FliT,FliY,FlrA,FlrC,MotA,MotB,MotX,MotY,RpoD,RpoN	46
Acidovorax monticola strain KACC 19171	FlgA,FlgB,FlgC,FlgD,FlgE,FlgF,FlgG,FlgH,FlgI,FlgJ,FlgK,FlgL,FlgM,FlgO,FlgT,FlhA,FlhB,FlhC,FlhD,FliA,FliC,FliD,FliE,FliF,FliG,FliH,FliI,FliJ,FliK,FliL,FliM,FliN,FliP,FliQ,FliR,FliS,FliT,FliY,FlrA,FlrC,MotA,MotB,MotX,MotY,RpoD,RpoN	46
Acidovorax radicis 79	FlgA,FlgB,FlgC,FlgD,FlgE,FlgG,FlgH,FlgI,FlgJ,FlgK,FlgL,FlgM,FlgO,FlgT,FlhA,FlhB,FlhC,FlhD,FliA,FliC,FliD,FliE,FliF,FliG,FliH,FliI,FliJ,FliK,FliL,FliM,FliN,FliO,FliP,FliQ,FliR,FliS,FliT,FliY,FlrA,FlrC,MotA,MotB,MotX,MotY,RpoD,RpoN	46
Acidovorax sp. 1608163	FlgA,FlgB,FlgC,FlgD,FlgE,FlgF,FlgG,FlgH,FlgI,FlgJ,FlgK,FlgL,FlgM,FlgO,FlgT,FlhA,FlhB,FlhC,FlhD,FliA,FliC,FliD,FliE,FliF,FliG,FliH,FliI,FliJ,FliK,FliL,FliM,FliN,FliO,FliP,FliQ,FliR,FliS,FliT,FliY,FlrA,FlrC,MotA,MotB,MotX,MotY,RpoD,RpoN	47
Acidovorax sp. 16-35-5	FlgA,FlgC,FlgD,FlgE,FlgF,FlgG,FlgH,FlgI,FlgJ,FlgK,FlgL,FlgM,FlgT,FlhA,FlhB,FlhC,FlhD,FliA,FliC,FliD,FliE,FliF,FliG,FliH,FliI,FliJ,FliK,FliL,FliM,FliN,FliO,FliP,FliQ,FliR,FliS,FliT,FliY,FlrA,FlrC,MotA,MotB,MotX,MotY,RpoD,RpoN	45
Acidovorax sp. HDW3	FlgA,FlgC,FlgD,FlgE,FlgF,FlgG,FlgH,FlgI,FlgJ,FlgK,FlgL,FlgM,FlgO,FlgT,FlhA,FlhB,FlhC,FlhD,FliA,FliC,FliD,FliE,FliF,FliG,FliH,FliI,FliJ,FliK,FliL,FliM,FliN,FliO,FliP,FliQ,FliR,FliS,FliT,FliY,FlrA,FlrC,MotA,MotB,MotY,RpoD,RpoN	45
Acidovorax sp. JMULE5	FlgA,FlgB,FlgC,FlgD,FlgE,FlgF,FlgG,FlgH,FlgI,FlgJ,FlgK,FlgL,FlgM,FlgO,FlgT,FlhA,FlhB,FlhC,FlhD,FliA,FliC,FliD,FliE,FliF,FliG,FliH,FliI,FliJ,FliK,FliL,FliM,FliN,FliO,FliP,FliQ,FliR,FliS,FliT,FliY,FlrA,FlrC,MotA,MotB,MotX,MotY,RpoD,RpoN	47
Acidovorax sp. JS42	FlgA,FlgB,FlgC,FlgD,FlgE,FlgG,FlgH,FlgI,FlgJ,FlgK,FlgL,FlgM,FlgO,FlgT,FlhA,FlhB,FlhC,FlhD,FliA,FliC,FliD,FliE,FliF,FliG,FliH,FliI,FliJ,FliK,FliL,FliM,FliN,FliO,FliP,FliQ,FliR,FliS,FliT,FliY,FlrA,FlrC,MotA,MotB,MotX,MotY,RpoD,RpoN	46
Acidovorax sp. KKS102	FlgA,FlgB,FlgC,FlgD,FlgE,FlgF,FlgH,FlgI,FlgJ,FlgK,FlgL,FlgM,FlgO,FlgT,FlhA,FlhB,FlhC,FlhD,FliA,FliC,FliD,FliE,FliF,FliG,FliH,FliI,FliJ,FliK,FliL,FliM,FliN,FliP,FliQ,FliR,FliS,FliT,FliY,FlrA,FlrC,MotA,MotB,MotX,MotY,RpoD,RpoN	45
Acidovorax sp. NA2 strain NA2	FlgA,FlgB,FlgC,FlgD,FlgE,FlgF,FlgG,FlgH,FlgI,FlgJ,FlgK,FlgL,FlgM,FlgO,FlgT,FlhA,FlhB,FlhC,FlhD,FliA,FliC,FliD,FliE,FliF,FliG,FliH,FliI,FliJ,FliK,FliL,FliM,FliN,FliO,FliP,FliQ,FliR,FliS,FliT,FliY,FlrA,FlrC,MotA,MotB,MotX,MotY,RpoD,RpoN	47
Acidovorax sp. RAC01	FlgB,FlgI,FlgJ,FlgK,FlgL,FlgO,FlgT,FlhC,FlhD,FliA,FliC,FliE,FliH,FliI,FliN,FliY,FlrA,FlrC,MotA,MotB,MotX,MotY,RpoD,RpoN	24
Acidovorax sp. T1 strain T1	FlgA,FlgC,FlgD,FlgE,FlgF,FlgG,FlgH,FlgI,FlgJ,FlgK,FlgL,FlgM,FlgO,FlgT,FlhA,FlhB,FlhC,FlhD,FliA,FliC,FliD,FliE,FliF,FliG,FliH,FliI,FliJ,FliK,FliL,FliM,FliN,FliO,FliP,FliQ,FliR,FliS,FliT,FliY,FlrA,FlrC,MotA,MotB,MotX,MotY,RpoD,RpoN	46
Acidovorax sp. YS12	FlgA,FlgC,FlgD,FlgE,FlgF,FlgG,FlgH,FlgI,FlgJ,FlgK,FlgL,FlgM,FlgO,FlgT,FlhA,FlhB,FlhC,FlhD,FliA,FliC,FliD,FliE,FliF,FliG,FliH,FliI,FliJ,FliK,FliL,FliM,FliN,FliO,FliP,FliQ,FliR,FliS,FliT,FliY,FlrA,FlrC,MotA,MotB,MotX,MotY,RpoD,RpoN	46
Aciduliprofundum boonei T469	FliI,FliY,FlrA,FlrC,MotX	5
Aciduliprofundum sp. MAR08-339	FliI,FliY,FlrA,FlrC,MotX	5
Acinetobacter baumannii 10_3	FlgD,FlgT,FliA,FliH,FliI,FliY,FlrA,FlrC,MotA,MotB,MotX,MotY,RpoD,RpoN	14
Acinetobacter baumannii 1656-2	FlgD,FlgT,FliA,FliH,FliI,FliY,FlrA,FlrC,MotA,MotB,MotX,MotY,RpoD,RpoN	14
Acinetobacter baumannii AB0057	FlgT,FliA,FliH,FliI,FliY,FlrA,FlrC,MotA,MotB,MotX,MotY,RpoD,RpoN	13
Acinetobacter baumannii AB07	FliA,FliH,FliI,FliY,FlrA,FlrC,MotA,MotB,MotX,MotY,RpoD,RpoN	12
Acinetobacter baumannii AB307-0294	FlgT,FliA,FliH,FliI,FliY,FlrA,FlrC,MotA,MotB,MotX,MotY,RpoD,RpoN	13
Acinetobacter baumannii ACICU	FlgT,FliA,FliH,FliI,FliY,FlrA,FlrC,MotA,MotB,MotX,MotY,RpoD,RpoN	13
Acinetobacter baumannii ATCC 17978	FlgT,FliA,FliH,FliI,FliY,FlrA,FlrC,MotA,MotB,MotX,MotY,RpoD,RpoN	13
Acinetobacter baumannii ATCC 19606 = CIP 70.34 = JCM 6841	FlgD,FlgT,FliA,FliH,FliI,FliY,FlrA,FlrC,MotA,MotB,MotX,MotY,RpoD,RpoN	14
Acinetobacter baumannii AYE	FlgT,FliA,FliH,FliI,FliY,FlrA,FlrC,MotA,MotB,MotX,MotY,RpoD,RpoN	13
Acinetobacter baumannii BJAB07104	FlgD,FlgT,FliA,FliH,FliI,FliY,FlrA,FlrC,MotA,MotB,MotX,MotY,RpoD,RpoN	14
Acinetobacter baumannii BJAB0715	FlgT,FliA,FliH,FliI,FliY,FlrA,FlrC,MotA,MotB,MotX,MotY,RpoD,RpoN	13
Acinetobacter baumannii BJAB0868	FlgD,FlgT,FliA,FliH,FliI,FliY,FlrA,FlrC,MotA,MotB,MotX,MotY,RpoD,RpoN	14
Acinetobacter baumannii LAC-4	FliA,FliH,FliI,FliY,FlrA,FlrC,MotA,MotB,MotX,MotY,RpoD,RpoN	12
Acinetobacter baumannii MDR-ZJ06	FlgT,FliA,FliH,FliI,FliY,FlrA,FlrC,MotA,MotB,MotX,MotY,RpoD,RpoN	13
Acinetobacter baumannii NCGM 237	FlgD,FlgT,FliA,FliH,FliI,FliY,FlrA,FlrC,MotA,MotX,MotY,RpoD,RpoN	13
Acinetobacter baumannii SDF	FlgT,FliA,FliH,FliI,FliY,FlrA,FlrC,MotA,MotB,MotX,MotY,RpoD,RpoN	13
Acinetobacter baumannii TCDC-AB0715	FlgD,FlgT,FliA,FliH,FliI,FliY,FlrA,FlrC,MotA,MotB,MotX,MotY,RpoD,RpoN	14
Acinetobacter baumannii TYTH-1	FlgD,FlgT,FliA,FliH,FliI,FliY,FlrA,FlrC,MotA,MotB,MotX,MotY,RpoD,RpoN	14
Acinetobacter baumannii ZW85-1	FlgT,FliA,FliH,FliI,FliY,FlrA,FlrC,MotA,MotX,MotY,RpoD,RpoN	12
Acinetobacter bereziniae strain GD03185	FlgT,FliA,FliH,FliI,FliY,FlrA,FlrC,MotA,MotB,MotX,MotY,RpoD,RpoN	13
Acinetobacter bouvetii strain JCM 18991	FlgD,FlgT,FliA,FliH,FliI,FliY,FlrA,FlrC,MotA,MotB,MotX,MotY,RpoD,RpoN	14
Acinetobacter calcoaceticus ACa13	FlgD,FlgT,FliA,FliH,FliI,FliY,FlrA,FlrC,MotA,MotB,MotX,MotY,RpoD,RpoN	14
Acinetobacter calcoaceticus PHEA-2	FlgD,FlgT,FliA,FliH,FliI,FliY,FlrA,FlrC,MotA,MotB,MotX,MotY,RpoD,RpoN	14
Acinetobacter dispersus strain NCCP 16014	FlgD,FlgT,FliA,FliH,FliI,FliY,FlrA,FlrC,MotA,MotB,MotX,MotY,RpoD,RpoN	14
Acinetobacter guillouiae PgBE136	FlgD,FlgT,FliA,FliH,FliI,FliY,FlrA,FlrC,MotA,MotX,MotY,RpoD,RpoN	13
Acinetobacter gyllenbergii strain NCCP 16015	FlgT,FliA,FliH,FliI,FliY,FlrA,FlrC,MotA,MotB,MotX,MotY,RpoD,RpoN	13
Acinetobacter haemolyticus strain 11616	FlgD,FlgT,FliA,FliH,FliI,FliY,FlrA,FlrC,MotA,MotX,MotY,RpoD,RpoN	13
Acinetobacter indicus BDT201	FlgT,FliA,FliH,FliI,FliY,FlrA,FlrC,MotA,MotB,MotX,MotY,RpoD,RpoN	13
Acinetobacter johnsonii AJ14	FlgT,FliA,FliH,FliI,FliY,FlrA,FlrC,MotA,MotB,MotX,MotY,RpoD,RpoN	13
Acinetobacter johnsonii XBB1	FlgT,FliA,FliH,FliI,FliY,FlrA,FlrC,MotA,MotB,MotX,MotY,RpoD,RpoN	13
Acinetobacter junii A2-1	FlgD,FlgT,FliA,FliH,FliI,FliY,FlrA,FlrC,MotA,MotB,MotX,MotY,RpoD,RpoN	14
Acinetobacter lactucae strain OTEC-02	FlgP,FlgT,FliA,FliI,FliY,FlrA,FlrC,MotA,MotX,MotY,RpoD,RpoN	12
Acinetobacter lwoffii EK30A	FlgT,FliA,FliH,FliI,FliY,FlrA,FlrC,MotA,MotX,MotY,RpoD,RpoN	12
Acinetobacter nosocomialis strain 6411	FlgT,FliA,FliH,FliI,FliY,FlrA,FlrC,MotA,MotX,MotY,RpoD,RpoN	12
Acinetobacter oleivorans DR1	FlgD,FlgT,FliA,FliH,FliI,FliY,FlrA,FlrC,MotA,MotB,MotX,MotY,RpoD,RpoN	14
Acinetobacter piscicola strain YH12207_T	FlgO,FlgT,FliA,FliH,FliI,FliY,FlrA,FlrC,MotA,MotB,MotX,MotY,RpoD,RpoN	14
Acinetobacter pittii 32292	FlgT,FliA,FliH,FliI,FliY,FlrA,FlrC,MotA,MotX,MotY,RpoD,RpoN	12
Acinetobacter pseudolwoffii XMC5X702	FlgT,FliA,FliI,FliY,FlrA,FlrC,MotA,MotB,MotX,MotY,RpoD,RpoN	12
Acinetobacter radioresistens strain DD78	FlgD,FlgT,FliA,FliH,FliI,FliY,FlrA,FlrC,MotA,MotB,MotX,MotY,RpoD,RpoN	14
Acinetobacter schindleri BDT2091	FlgT,FliA,FliH,FliI,FliY,FlrA,FlrC,MotA,MotB,MotX,MotY,RpoD,RpoN	13
Acinetobacter seifertii strain AS11	FlgT,FliA,FliH,FliI,FliY,FlrA,FlrC,MotA,MotB,MotX,MotY,RpoD,RpoN	13
Acinetobacter septicus strain FDAARGOS_1401 strain Not applicable	FlgD,FlgT,FliA,FliH,FliI,FliY,FlrA,FlrC,MotA,MotB,MotX,MotY,RpoD,RpoN	14
Acinetobacter soli strain GFJ2	FlgT,FliA,FliH,FliI,FliY,FlrA,FlrC,MotA,MotB,MotX,MotY,RpoD,RpoN	13
Acinetobacter sp. 10FS3-1	FlgT,FliA,FliI,FliY,FlrA,FlrC,MotA,MotB,MotX,MotY,RpoD,RpoN	12
Acinetobacter sp. 114	FlgD,FlgT,FliA,FliH,FliI,FliY,FlrA,FlrC,MotA,MotX,MotY,RpoD,RpoN	13
Acinetobacter sp. 185	FlgD,FlgT,FliA,FliI,FliY,FlrA,FlrC,MotA,MotB,MotX,MotY,RpoD,RpoN	13
Acinetobacter sp. 323-1	FlgD,FlgT,FliA,FliH,FliI,FliY,FlrA,FlrC,MotA,MotB,MotX,MotY,RpoD,RpoN	14
Acinetobacter sp. Ac-14	FlgP,FlgT,FliA,FliH,FliI,FliY,FlrA,FlrC,MotA,MotB,MotX,MotY,RpoD,RpoN	14
Acinetobacter sp. ACNIH1	FlgT,FliA,FliH,FliI,FliY,FlrA,FlrC,MotA,MotB,MotX,MotY,RpoD,RpoN	13
Acinetobacter sp. ACNIH2	FlgT,FliA,FliI,FliY,FlrA,FlrC,MotA,MotX,MotY,RpoD,RpoN	11
Acinetobacter sp. ADP1	FlgT,FliA,FliI,FliY,FlrA,FlrC,MotA,MotX,MotY,RpoD,RpoN	11
Acinetobacter sp. BHS4	FlgT,FliA,FliI,FliY,FlrA,FlrC,MotA,MotX,MotY,RpoD,RpoN	11
Acinetobacter sp. BRTC-1	FlgT,FliA,FliI,FliY,FlrA,FlrC,MotA,MotB,MotX,MotY,RpoD,RpoN	12
Acinetobacter sp. C16S1	FlgD,FlgT,FliA,FliI,FliY,FlrA,FlrC,MotA,MotX,MotY,RpoD,RpoN	12
Acinetobacter sp. Colony158	FlgD,FlgT,FliA,FliG,FliI,FliY,FlrA,FlrC,MotA,MotX,MotY,RpoD,RpoN	13
Acinetobacter sp. CS-2	FlgT,FliA,FliI,FliY,FlrA,FlrC,MotA,MotB,MotX,MotY,RpoD,RpoN	12
Acinetobacter sp. dk386	FlgT,FliA,FliH,FliI,FliY,FlrA,FlrC,MotA,MotB,MotX,MotY,RpoD,RpoN	13
Acinetobacter sp. DUT-2	FlgP,FlgT,FliA,FliI,FliY,FlrA,FlrC,MotA,MotX,MotY,RpoD,RpoN	12
Acinetobacter sp. F9	FlgT,FliA,FliI,FliY,FlrA,FlrC,MotA,MotB,MotX,MotY,RpoD,RpoN	12
Acinetobacter sp. FDAARGOS_493 strain Not applicable	FlgD,FlgT,FliA,FliI,FliY,FlrA,FlrC,MotA,MotB,MotX,MotY,RpoD,RpoN	13
Acinetobacter sp. FDAARGOS_494 strain Not applicable	FlgD,FlgT,FliA,FliI,FliY,FlrA,FlrC,MotA,MotB,MotX,MotY,RpoD,RpoN	13
Acinetobacter sp. FDAARGOS_560 strain Not applicable	FlgD,FlgT,FliA,FliI,FliY,FlrA,FlrC,MotA,MotB,MotX,MotY,RpoD,RpoN	13
Acinetobacter sp. FDAARGOS_724	FlgT,FliA,FliI,FliY,FlrA,FlrC,MotA,MotB,MotX,MotY,RpoD,RpoN	12
Acinetobacter sp. LoGeW2-3	FlgT,FliA,FliI,FliY,FlrA,FlrC,MotA,MotX,MotY,RpoD,RpoN	11
Acinetobacter sp. Marseille-Q1620	FlgP,FlgT,FliA,FliH,FliI,FliY,FlrA,FlrC,MotA,MotB,MotX,MotY,RpoD,RpoN	14
Acinetobacter sp. NCu2D-2	FlgD,FliA,FliH,FliI,FliY,FlrA,FlrC,MotA,MotB,MotX,MotY,RpoD,RpoN	13
Acinetobacter sp. NEB149	FlgT,FliA,FliH,FliI,FliY,FlrA,FlrC,MotA,MotB,MotX,MotY,RpoD,RpoN	13
Acinetobacter sp. NEB 394	FlgT,FliA,FliH,FliI,FliY,FlrA,FlrC,MotA,MotB,MotX,MotY,RpoD,RpoN	13
Acinetobacter sp. SWBY1	FlgT,FliA,FliI,FliY,FlrA,FlrC,MotA,MotB,MotX,MotY,RpoD,RpoN	12
Acinetobacter sp. TGL-Y2	FlgD,FlgJ,FlgT,FliA,FliH,FliI,FliY,FlrA,FlrC,MotA,MotB,MotX,MotY,RpoD,RpoN	15
Acinetobacter sp. Tol 5	FlgT,FliA,FliH,FliI,FliY,FlrA,FlrC,MotA,MotB,MotX,MotY,RpoD,RpoN	13
Acinetobacter sp. TTH0-4	FlgT,FliA,FliH,FliI,FliY,FlrA,FlrC,MotA,MotB,MotX,MotY,RpoD,RpoN	13
Acinetobacter sp. WY4	FlgT,FliA,FliH,FliI,FliY,FlrA,FlrC,MotA,MotB,MotX,MotY,RpoD,RpoN	13
Acinetobacter sp. YH12138 strain YH12138_T	FlgT,FliA,FliI,FliY,FlrA,FlrC,MotA,MotX,MotY,RpoD,RpoN	11
Acinetobacter tandoii strain SE63	FlgD,FlgT,FliA,FliH,FliI,FliY,FlrA,FlrC,MotA,MotX,MotY,RpoD,RpoN	13
Acinetobacter towneri AT232	FlgT,FliA,FliH,FliI,FliY,FlrA,FlrC,MotA,MotB,MotX,MotY,RpoD,RpoN	13
Acinetobacter ursingii strain FDAARGOS_1095 strain Not applicable	FlgD,FlgP,FlgT,FliA,FliH,FliI,FliY,FlrA,FlrC,MotA,MotB,MotX,MotY,RpoD,RpoN	15
Acinetobacter variabilis BDT2044	FlgT,FliH,FliI,FliY,FlrA,FlrC,MotA,MotB,MotX,MotY,RpoD,RpoN	12
Acinetobacter venetianus strain TBCP-1051	FlgD,FlgT,FliA,FliH,FliI,FliY,FlrA,FlrC,MotA,MotB,MotX,MotY,RpoD,RpoN	14
Acinetobacter venetianus VE-C3	FlgO,FlgT,FliA,FliH,FliI,FliY,FlrA,FlrC,MotA,MotX,MotY,RpoD,RpoN	13
Acinetobacter vivianii KJ-1	FlgT,FliA,FliI,FliY,FlrA,FlrC,MotA,MotX,MotY,RpoD,RpoN	11
Actinoalloteichus hoggarensis strain DSM 45943	FlgA,FlgD,FliA,FliH,FliI,FliY,FlrA,FlrC,MotX,RpoD	10
Actinoalloteichus hymeniacidonis strain HPA177(T) (=DSM 45092(T))	FlgA,FliA,FliH,FliI,FliL,FliY,FlrA,FlrC,MotX,RpoD	10
Actinoalloteichus sp. ADI127-7	FlgA,FlgD,FliA,FliH,FliI,FliY,FlrA,FlrC,MotX,RpoD	10
Actinoalloteichus sp. AHMU CJ021	FlgA,FlgD,FliA,FliH,FliI,FliY,FlrA,FlrC,MotX,RpoD	10
Actinoalloteichus sp. GBA129-24	FlgA,FlgD,FliA,FliH,FliI,FliY,FlrA,FlrC,MotX,RpoD	10
Actinobacillus delphinicola strain NCTC12871	FlgT,FliA,FliI,FliY,FlrA,FlrC,MotA,MotX,MotY,RpoD	10
Actinobacillus equuli strain NCTC8529	FlgI,FlgT,FliA,FliI,FliY,FlrA,FlrC,MotA,MotX,MotY,RpoD	11
Actinobacillus equuli subsp. equuli 19392	FlgT,FliA,FliI,FliY,FlrA,FlrC,MotA,MotX,MotY,RpoD	10
Actinobacillus indolicus strain AIFJ1607	FliA,FliI,FliY,FlrA,FlrC,MotA,MotX,MotY,RpoD	9
Actinobacillus lignieresii strain NCTC10568	FlgI,FliA,FliI,FliY,FlrA,FlrC,MotA,MotY,RpoD	9
Actinobacillus pleuropneumoniae 16287-1	FlgI,FlgT,FliA,FliI,FliY,FlrA,FlrC,MotA,MotY,RpoD	10
Actinobacillus pleuropneumoniae serovar 10 str. D13039	FlgI,FlgT,FliA,FliH,FliI,FliY,FlrA,FlrC,MotA,MotX,MotY,RpoD	12
Actinobacillus pleuropneumoniae serovar 11 str. 56153	FlgI,FlgT,FliA,FliH,FliI,FliY,FlrA,FlrC,MotA,MotB,MotX,MotY,RpoD	13
Actinobacillus pleuropneumoniae serovar 2 str. S1536	FlgI,FlgT,FliA,FliH,FliI,FliY,FlrA,FlrC,MotA,MotX,MotY,RpoD	12
Actinobacillus pleuropneumoniae serovar 3 str. JL03	FlgT,FliA,FliI,FliY,FlrA,FlrC,MotA,MotX,MotY,RpoD	10
Actinobacillus pleuropneumoniae serovar 4 str. M62	FlgI,FlgT,FliA,FliH,FliI,FliY,FlrA,FlrC,MotA,MotX,MotY,RpoD	12
Actinobacillus pleuropneumoniae serovar 5b str. L20	FlgT,FliA,FliI,FliY,FlrA,FlrC,MotA,MotX,MotY,RpoD	10
Actinobacillus pleuropneumoniae serovar 6 str. Femo	FlgI,FlgT,FliA,FliH,FliI,FliY,FlrA,FlrC,MotA,MotX,MotY,RpoD	12
Actinobacillus pleuropneumoniae serovar 7 str. AP76	FlgT,FliA,FliI,FliY,FlrA,FlrC,MotA,MotX,MotY,RpoD	10
Actinobacillus pleuropneumoniae serovar 8	FlgI,FlgT,FliA,FliH,FliI,FliY,FlrA,FlrC,MotA,MotX,MotY,RpoD	12
Actinobacillus pleuropneumoniae serovar 8 str. 405	FlgI,FlgT,FliA,FliH,FliI,FliY,FlrA,FlrC,MotA,MotX,MotY,RpoD	12
Actinobacillus pleuropneumoniae serovar 9 str. CVJ13261	FlgI,FlgT,FliA,FliH,FliI,FliY,FlrA,FlrC,MotA,MotB,MotX,MotY,RpoD	13
Actinobacillus porcitonsillarum strain 9953L55	FlgT,FliA,FliI,FliY,FlrA,FlrC,MotA,MotX,MotY,RpoD	10
Actinobacillus sp. GY-402	FliA,FliI,FliY,FlrA,FlrC,MotA,MotX,MotY,RpoD	9
Actinobacillus succinogenes 130Z	FliA,FliI,FliY,FlrA,FlrC,MotA,MotX,MotY,RpoD	9
Actinobacillus suis ATCC 33415	FlgI,FliA,FliH,FliI,FliY,FlrA,FlrC,MotA,MotY,RpoD	10
Actinobacillus suis H91-0380	FlgI,FliA,FliH,FliI,FliY,FlrA,FlrC,MotA,MotY,RpoD	10
Actinobacillus suis strain NCTC12996	FlgI,FliA,FliI,FliY,FlrA,FlrC,MotA,MotY,RpoD	9
Actinobacteria bacterium IMCC19121	FliA,FliH,FliI,FliY,FlrA,FlrC,MotY,RpoD	8
Actinobacteria bacterium IMCC25003	FlgA,FliA,FliH,FliI,FliY,FlrA,FlrC,RpoD	8
Actinobacteria bacterium IMCC26077	FliA,FliH,FliI,FliY,FlrA,FlrC,RpoD	7
Actinobacteria bacterium IMCC26103	FlgA,FliA,FliH,FliI,FliY,FlrA,FlrC,MotB,RpoD	9
Actinobacteria bacterium IMCC26256	FlgA,FliA,FliH,FliI,FliY,FlrA,FlrC,RpoD	8
Actinobacteria bacterium strain Kalu_18-Q3-R12-55_MAXAC.049_cln	FlgD,FliA,FliH,FliI,FliY,FlrA,FlrC,RpoD	8
Actinobacteria bacterium YIM 96077	FlgA,FliA,FliH,FliI,FliY,FlrA,FlrC,RpoD	8
Actinobaculum schaalii strain CCUG 27420	FlgA,FlgD,FliA,FliI,FliY,FlrA,FlrC,RpoD	8
Actinocatenispora sera strain NBRC 101916	FliA,FliH,FliI,FliY,FlrA,FlrC,MotX,RpoD	8
Actinocatenispora thailandica strain NBRC 105041	FliA,FliH,FliI,FliY,FlrA,FlrC,RpoD	7
Actinomadura amylolytica strain YIM 77502	FlgA,FlgD,FliA,FliH,FliI,FliY,FlrA,FlrC,MotB,MotX,MotY,RpoD	12
Actinomadura sp. 32-07	FlgA,FlgD,FliA,FliG,FliH,FliI,FliY,FlrA,FlrC,MotB,MotX,MotY,RpoD	13
Actinomadura sp. NAK00032	FlgA,FlgD,FliA,FliH,FliI,FliY,FlrA,FlrC,MotB,MotX,MotY,RpoD	12
Actinomadura sp. WMMA1423	FlgA,FliA,FliH,FliI,FliY,FlrA,FlrC,MotX,MotY,RpoD	10
Actinomadura sp. WMMB499	FlgA,FliA,FliI,FliY,FlrA,FlrC,MotB,MotY,RpoD	9
Actinomadura verrucosospora strain NRRL:B18236	FlgA,FliA,FliH,FliI,FliY,FlrA,FlrC,MotB,MotX,MotY,RpoD	11
Actinomyces hongkongensis strain HKU8	FlgD,FliA,FliI,FliY,FlrA,FlrC,MotY	7
Actinomyces howellii strain NCTC11636	FlgA,FliA,FliI,FliY,FlrA,FlrC,MotB,MotX,MotY,RpoD	10
Actinomyces israelii strain NCTC12972	FlgA,FliA,FliI,FliY,FlrA,FlrC,MotY,RpoD	8
Actinomyces meyeri strain W712	FliA,FliI,FliY,FlrA,FlrC,MotY,RpoD	7
Actinomyces naeslundii strain ATCC 27039	FlgA,FliA,FliI,FliY,FlrA,FlrC,MotB,MotX,MotY,RpoD	10
Actinomyces oris strain FDAARGOS_1051 strain Not applicable	FlgA,FliA,FliH,FliI,FliY,FlrA,FlrC,MotB,MotX,MotY,RpoD	11
Actinomyces radicidentis strain CCUG 36733	FliA,FliI,FliY,FlrA,FlrC,MotX,RpoD	7
Actinomyces radingae strain DSM 9169	FliA,FliH,FliI,FliY,FlrA,FlrC,RpoD	7
Actinomyces slackii strain NCTC11923	FlgA,FliA,FliI,FliY,FlrA,FlrC,MotB,MotX,MotY,RpoD	10
Actinomyces sp. 2129	FlgA,FliA,FliI,FliY,FlrA,FlrC,MotX,MotY,RpoD	9
Actinomyces sp. 299	FlgA,FlgD,FliA,FliH,FliI,FliY,FlrA,FlrC,MotX,MotY,RpoD	11
Actinomyces sp. 410 strain feces	FlgA,FliA,FliG,FliH,FliI,FliY,FlrA,FlrC,MotB,MotX,MotY,RpoD	12
Actinomyces sp. 432	FlgA,FliA,FliG,FliH,FliI,FliY,FlrA,FlrC,MotB,MotX,MotY,RpoD	12
Actinomyces sp. Chiba101	FlgA,FliA,FliH,FliI,FliY,FlrA,FlrC,MotB,MotX,MotY,RpoD	11
Actinomyces sp. dk561	FlgA,FliA,FliG,FliI,FliY,FlrA,FlrC,MotB,MotY,RpoD	10
Actinomyces sp. HMT 175	FlgA,FlgD,FliA,FliH,FliI,FliY,FlrA,FlrC,MotB,MotY,RpoD	11
Actinomyces sp. HMT 897	FlgA,FlgJ,FliA,FliH,FliI,FliY,FlrA,FlrC,MotX,MotY,RpoD	11
Actinomyces sp. Marseille-P2985	FliA,FliI,FliY,FlrA,FlrC,MotY,RpoD	7
Actinomyces sp. MAS-1	FlgA,FlgD,FliA,FliI,FliY,FlrA,FlrC,MotY,RpoD	9
Actinomyces sp. oral taxon 169 strain F0496	FlgA,FliA,FliH,FliI,FliY,FlrA,FlrC,MotB,MotX,MotY,RpoD	11
Actinomyces sp. oral taxon 171 str. F0337	FlgA,FliA,FliH,FliI,FliY,FlrA,FlrC,MotB,MotX,MotY,RpoD	11
Actinomyces sp. oral taxon 414 strain F0588	FlgA,FliA,FliH,FliI,FliY,FlrA,FlrC,MotB,MotX,MotY,RpoD	11
Actinomyces sp. oral taxon 897 strain F0631	FlgA,FliA,FliI,FliL,FliY,FlrA,FlrC,MotB,MotY,RpoD	10
Actinomyces sp. pika_114 strain pika_114	FlgA,FliA,FliH,FliI,FliY,FlrA,FlrC,RpoD	8
Actinomyces sp. VUL4_3	FliA,FliH,FliI,FliY,FlrA,FlrC,MotY,RpoD	8
Actinomyces sp. Z16	FlgA,FliA,FliG,FliH,FliI,FliK,FliY,FlrA,FlrC,MotX,MotY,RpoD	12
Actinomyces sp. zg-325	FlgA,FlgJ,FliA,FliH,FliI,FliY,FlrA,FlrC,MotY,RpoD	10
Actinomyces sp. zg-993	FlgA,FliA,FliH,FliI,FliY,FlrA,FlrC,MotY,RpoD	9
Actinomyces viscosus strain NCTC10951	FlgA,FliA,FliI,FliY,FlrA,FlrC,MotB,MotY,RpoD	9
Actinomyces weissii strain CCUG 61299	FliA,FliI,FliY,FlrA,FlrC,MotX,MotY,RpoD	8
Actinomycetaceae bacterium zg-1166	FlgA,FliA,FliI,FliY,FlrA,FlrC,RpoD	7
Actinoplanes derwentensis strain DSM 43941	FlgA,FlgB,FlgC,FlgD,FlgE,FlgJ,FlgK,FlgL,FlgN,FlhA,FlhB,FliA,FliC,FliD,FliE,FliF,FliG,FliH,FliI,FliK,FliL,FliM,FliN,FliO,FliP,FliQ,FliR,FliS,FliY,FlrA,FlrC,MotA,MotB,MotX,MotY,RpoD	36
Actinoplanes friuliensis DSM 7358	FlgB,FlgC,FlgD,FlgE,FlgJ,FlgK,FlgL,FlgN,FlhA,FlhB,FliA,FliC,FliD,FliE,FliF,FliG,FliH,FliI,FliK,FliL,FliM,FliN,FliO,FliP,FliQ,FliR,FliS,FliY,FlrA,FlrC,MotA,MotB,MotY,RpoD	34
Actinoplanes ianthinogenes strain NBRC 13996	FlgB,FlgC,FlgD,FlgE,FlgJ,FlgK,FlgL,FlgN,FlhA,FlhB,FliA,FliC,FliD,FliE,FliF,FliG,FliH,FliI,FliK,FliL,FliM,FliN,FliO,FliP,FliQ,FliR,FliS,FliY,FlrA,FlrC,MotA,MotB,MotX,MotY,RpoD	35
Actinoplanes missouriensis 431	FlgB,FlgC,FlgD,FlgE,FlgJ,FlgK,FlgL,FlgN,FlhA,FlhB,FliA,FliC,FliD,FliE,FliF,FliG,FliH,FliI,FliJ,FliK,FliL,FliM,FliN,FliO,FliP,FliQ,FliR,FliS,FliY,FlrA,FlrC,MotA,MotB,MotX,MotY,RpoD	36
Actinoplanes sp. L3-i22	FlgA,FlgB,FlgC,FlgD,FlgE,FlgJ,FlgK,FlgL,FlgN,FlhA,FlhB,FliA,FliC,FliD,FliE,FliF,FliG,FliH,FliI,FliJ,FliK,FliL,FliM,FliN,FliO,FliP,FliQ,FliR,FliS,FliY,FlrA,FlrC,MotA,MotB,MotX,MotY,RpoD,RpoN	38
Actinoplanes sp. N902-109	FlgB,FlgC,FlgD,FlgE,FlgJ,FlgK,FlgL,FlgN,FlhA,FlhB,FliA,FliC,FliD,FliE,FliF,FliG,FliH,FliI,FliK,FliL,FliM,FliN,FliO,FliP,FliQ,FliR,FliS,FliY,FlrA,FlrC,MotA,MotB,MotX,MotY,RpoD	35
Actinoplanes sp. NBRC 14428	FlgC,FlgD,FlgE,FlgJ,FlgK,FlgL,FlgN,FlhA,FlhB,FliA,FliC,FliD,FliE,FliF,FliG,FliH,FliI,FliK,FliL,FliM,FliN,FliO,FliP,FliQ,FliR,FliS,FliY,FlrA,FlrC,MotA,MotB,MotX,MotY,RpoD	34
Actinoplanes sp. OR16	FlgB,FlgC,FlgD,FlgE,FlgJ,FlgK,FlgL,FlgN,FlhA,FlhB,FliA,FliC,FliE,FliF,FliG,FliH,FliI,FliK,FliL,FliM,FliN,FliO,FliP,FliQ,FliR,FliS,FliY,FlrA,FlrC,MotA,MotB,MotX,RpoD	33
Actinoplanes sp. SE50/110	FlgA,FlgB,FlgC,FlgD,FlgE,FlgJ,FlgK,FlgL,FlgN,FlhA,FlhB,FliA,FliC,FliD,FliE,FliF,FliG,FliH,FliI,FliK,FliL,FliM,FliN,FliO,FliP,FliQ,FliR,FliS,FliY,FlrA,FlrC,MotA,MotB,MotX,RpoD	35
Actinoplanes sp. SE50	FlgB,FlgC,FlgD,FlgE,FlgJ,FlgK,FlgL,FlgN,FlhA,FlhB,FliA,FliC,FliD,FliE,FliF,FliG,FliH,FliI,FliJ,FliK,FliL,FliM,FliN,FliO,FliP,FliQ,FliR,FliS,FliY,FlrA,FlrC,MotA,MotB,MotX,RpoD	35
Actinoplanes teichomyceticus ATCC 31121	FlgB,FlgC,FlgD,FlgE,FlgJ,FlgK,FlgL,FlgN,FlhA,FlhB,FliA,FliC,FliD,FliE,FliF,FliG,FliH,FliI,FliJ,FliK,FliL,FliM,FliN,FliO,FliP,FliQ,FliR,FliS,FliY,FlrA,FlrC,MotA,MotB,MotX,RpoD	35
Actinopolymorpha singaporensis strain DSM 22024	FlgA,FliA,FliH,FliI,FliK,FliY,FlrA,FlrC,MotX,RpoD	10
Actinopolyspora erythraea strain YIM 90600	FlgA,FliA,FliH,FliI,FliY,FlrA,FlrC,RpoD	8
Actinosynnema mirum DSM 43827	FlgA,FlgB,FlgC,FlgD,FlgE,FlgK,FlgL,FlgN,FlhA,FlhB,FliA,FliC,FliD,FliE,FliF,FliG,FliH,FliI,FliK,FliL,FliM,FliN,FliO,FliP,FliQ,FliR,FliS,FliY,FlrA,FlrC,MotA,MotB,MotX,MotY,RpoD	35
Actinosynnema pretiosum strain X47	FlgA,FlgB,FlgC,FlgD,FlgE,FlgK,FlgL,FlgN,FlhA,FlhB,FliA,FliC,FliD,FliE,FliF,FliG,FliH,FliI,FliJ,FliK,FliL,FliM,FliN,FliO,FliP,FliQ,FliR,FliS,FliY,FlrA,FlrC,MotA,MotB,RpoD	34
Actinosynnema pretiosum subsp. pretiosum strain ATCC 31280	FlgA,FlgB,FlgC,FlgD,FlgE,FlgK,FlgL,FlgN,FlhA,FlhB,FliA,FliC,FliD,FliE,FliF,FliG,FliH,FliI,FliK,FliL,FliM,FliN,FliO,FliP,FliQ,FliR,FliS,FliY,FlrA,FlrC,MotA,MotB,RpoD	33
Actinotalea sp. JY-7876	FlgA,FlgB,FlgC,FlgD,FlgE,FlgK,FlgL,FlgN,FlhA,FlhB,FliA,FliC,FliD,FliE,FliF,FliG,FliH,FliI,FliK,FliL,FliM,FliN,FliO,FliP,FliQ,FliR,FliS,FliY,FlrA,FlrC,MotA,MotB,MotY,RpoD	34
Actinotignum sp. 313	FlgA,FliA,FliH,FliI,FliY,FlrA,FlrC,MotY,RpoD	9
Acutalibacter muris strain KB18	FlgC,FlgD,FlgE,FlgF,FlgG,FlgK,FlgL,FlgM,FlgN,FlhA,FlhB,FliA,FliC,FliD,FliE,FliF,FliG,FliH,FliI,FliJ,FliK,FliM,FliN,FliO,FliP,FliQ,FliR,FliS,FliY,FlrA,FlrC,MotA,MotB,MotX,RpoD	35
Adhaeribacter sp. KUDC8001	FlgD,FliA,FliH,FliI,FliM,FliN,FliY,FlrA,FlrC,MotA,MotB,MotX,MotY,RpoD,RpoN	15
Adhaeribacter swui strain KCTC 52873	FlgD,FliA,FliG,FliH,FliI,FliM,FliY,FlrA,FlrC,MotA,MotB,MotX,MotY,RpoD,RpoN	15
Adlercreutzia equolifaciens DSM 19450	FlgA,FlgJ,FliA,FliH,FliI,FliY,FlrA,FlrC,MotX,RpoD	10
Adlercreutzia sp. 8CFCBH1	FlgA,FlgJ,FlhC,FliA,FliH,FliI,FliY,FlrA,FlrC,MotX,RpoD	11
Advenella mimigardefordensis DPN7	FlhA,FlhB,FliA,FliF,FliH,FliI,FliN,FliP,FliQ,FliR,FliY,FlrA,FlrC,MotA,MotB,MotY,RpoD,RpoN	18
Aequorivita sp. H23M31	FlgD,FlgJ,FliA,FliG,FliH,FliI,FliY,FlrA,FlrC,MotA,MotB,MotX,MotY,RpoD,RpoN	15
Aequorivita sp. KX20305	FlgJ,FlgT,FliA,FliH,FliI,FliY,FlrA,FlrC,MotA,MotB,MotY,RpoD,RpoN	13
Aequorivita sublithincola DSM 14238	FlgD,FlgJ,FliA,FliH,FliI,FliY,FlrA,FlrC,MotA,MotB,MotX,MotY,RpoD,RpoN	14
Aeribacillus pallidus strain KCTC3564	FlgB,FlgC,FlgD,FlgE,FlgF,FlgG,FlgJ,FlgK,FlgL,FlgM,FlgN,FlhA,FlhB,FliA,FliC,FliD,FliE,FliF,FliG,FliH,FliI,FliJ,FliK,FliL,FliM,FliN,FliO,FliP,FliQ,FliR,FliS,FliT,FliY,FlrA,FlrC,MotA,MotB,MotX,RpoD,RpoN	40
Aerococcaceae bacterium zg-1292	FlgJ,FliA,FliI,FliY,FlrA,FlrC,RpoD,RpoN	8
Aerococcaceae bacterium zg-252	FlgJ,FliA,FliI,FliY,FlrA,FlrC,RpoD,RpoN	8
Aerococcaceae bacterium ZY16052	FlgJ,FliA,FliH,FliI,FliY,FlrA,FlrC,RpoD	8
Aerococcus christensenii strain CCUG28831	FlgJ,FliA,FliI,FliY,FlrA,FlrC,RpoD,RpoN	8
Aerococcus sanguinicola strain CCUG43001	FlgJ,FliA,FliI,FliY,FlrA,FlrC,RpoD	7
Aerococcus urinae ACS-120-V-Col10a	FlgJ,FliA,FliI,FliY,FlrA,FlrC,RpoD,RpoN	8
Aerococcus urinaeequi strain CCUG28094	FlgJ,FliA,FliI,FliY,FlrA,FlrC,RpoD	7
Aerococcus urinaehominis strain CCUG42038B	FlgJ,FliA,FliI,FliY,FlrA,FlrC,RpoD	7
Aerococcus urinae strain CCUG36881	FlgJ,FliA,FliI,FliY,FlrA,FlrC,RpoD,RpoN	8
Aerococcus viridans strain CCUG4311	FlgJ,FliA,FliI,FliY,FlrA,FlrC,RpoD	7
Aeromicrobium choanae strain 9H-4	FlgA,FliA,FliH,FliI,FliY,FlrA,FlrC,RpoD	8
Aeromicrobium erythreum strain AR18	FlgA,FliA,FliH,FliI,FliY,FlrA,FlrC,RpoD	8
Aeromicrobium sp. 592	FlgA,FliA,FliH,FliI,FliY,FlrA,FlrC,MotA,MotB,RpoD	10
Aeromicrobium sp. A1-2	FlgA,FliA,FliH,FliI,FliY,FlrA,FlrC,RpoD	8
Aeromicrobium sp. MF47	FlgA,FliA,FliH,FliI,FliY,FlrA,FlrC,MotB,RpoD	9
Aeromicrobium sp. Root236	FlgA,FliA,FliH,FliI,FliY,FlrA,FlrC,MotA,MotB,RpoD	10
Aeromicrobium sp. Root344	FlgA,FliA,FliH,FliI,FliY,FlrA,FlrC,MotA,MotB,RpoD	10
Aeromicrobium sp. zg-629	FlgA,FliA,FliH,FliI,FliY,FlrA,FlrC,MotB,RpoD	9
Aeromonas allosaccharophila strain FDAARGOS_933 strain Not applicable	FlgA,FlgB,FlgC,FlgD,FlgE,FlgF,FlgG,FlgH,FlgI,FlgJ,FlgK,FlgL,FlgM,FlgN,FlgO,FlgP,FlgT,FlhA,FlhB,FliA,FliC,FliD,FliE,FliF,FliG,FliH,FliI,FliJ,FliK,FliL,FliM,FliN,FliO,FliP,FliQ,FliR,FliS,FliY,FlrA,FlrC,MotA,MotB,MotX,MotY,RpoD,RpoN	46
Aeromonas aquatica strain MX16A	FlgA,FlgB,FlgC,FlgD,FlgE,FlgF,FlgG,FlgH,FlgI,FlgJ,FlgK,FlgL,FlgM,FlgN,FlgO,FlgP,FlgT,FlhA,FlhB,FliA,FliC,FliD,FliE,FliF,FliG,FliH,FliI,FliJ,FliK,FliL,FliM,FliN,FliO,FliP,FliQ,FliR,FliS,FliY,FlrA,FlrC,MotA,MotB,MotX,MotY,RpoD,RpoN	46
Aeromonas australiensis strain Isolate4	FlgA,FlgB,FlgC,FlgD,FlgE,FlgF,FlgG,FlgH,FlgI,FlgJ,FlgK,FlgL,FlgM,FlgN,FlgO,FlgP,FlgT,FlhA,FlhB,FliA,FliC,FliD,FliE,FliF,FliG,FliH,FliI,FliJ,FliK,FliL,FliM,FliN,FliO,FliP,FliQ,FliR,FliS,FliY,FlrA,FlrC,MotA,MotB,MotX,MotY,RpoD,RpoN	46
Aeromonas caviae 211703	FlgA,FlgB,FlgC,FlgD,FlgE,FlgF,FlgG,FlgH,FlgI,FlgJ,FlgK,FlgL,FlgM,FlgN,FlgO,FlgP,FlgT,FlhA,FlhB,FliA,FliC,FliD,FliE,FliF,FliG,FliH,FliI,FliJ,FliK,FliL,FliM,FliN,FliO,FliP,FliQ,FliR,FliS,FliT,FliY,FlrA,FlrC,MotA,MotB,MotX,MotY,RpoD,RpoN	47
Aeromonas dhakensis 71431	FlgA,FlgB,FlgC,FlgD,FlgE,FlgF,FlgG,FlgH,FlgI,FlgJ,FlgK,FlgL,FlgM,FlgN,FlgO,FlgP,FlgT,FlhA,FlhB,FliA,FliC,FliD,FliE,FliF,FliG,FliH,FliI,FliJ,FliK,FliL,FliM,FliN,FliO,FliP,FliQ,FliR,FliS,FliY,FlrA,FlrC,MotA,MotB,MotX,MotY,RpoD,RpoN	46
Aeromonas dhakensis AAK1 strain Colony124	FlgA,FlgB,FlgC,FlgD,FlgE,FlgF,FlgG,FlgH,FlgI,FlgJ,FlgK,FlgL,FlgM,FlgN,FliI,FliY,FlrA,FlrC,MotA,MotB	20
Aeromonas encheleia H4-C21	FlgA,FlgB,FlgC,FlgD,FlgE,FlgF,FlgG,FlgH,FlgI,FlgJ,FlgK,FlgL,FlgM,FlgN,FlgO,FlgP,FlgT,FlhA,FlhB,FliA,FliC,FliD,FliE,FliF,FliG,FliH,FliI,FliJ,FliK,FliL,FliM,FliN,FliO,FliP,FliQ,FliR,FliS,FliY,FlrA,FlrC,MotA,MotB,MotX,MotY,RpoD,RpoN	46
Aeromonas enteropelogenes FDAARGOS_1459	FlgA,FlgB,FlgC,FlgD,FlgE,FlgF,FlgG,FlgH,FlgI,FlgJ,FlgK,FlgL,FlgM,FlgN,FlgO,FlgP,FlgT,FlhA,FlhB,FliA,FliC,FliD,FliE,FliF,FliG,FliH,FliI,FliJ,FliK,FliL,FliM,FliN,FliO,FliP,FliQ,FliR,FliS,FliT,FliY,FlrA,FlrC,MotA,MotB,MotX,MotY,RpoD,RpoN	47
Aeromonas hydrophila 4AK4	FlgA,FlgB,FlgC,FlgD,FlgE,FlgF,FlgG,FlgH,FlgI,FlgJ,FlgK,FlgL,FlgM,FlgN,FlgO,FlgP,FlgT,FlhA,FlhB,FliA,FliC,FliD,FliE,FliF,FliG,FliH,FliI,FliJ,FliK,FliL,FliM,FliN,FliO,FliP,FliQ,FliR,FliS,FliY,FlrA,FlrC,MotA,MotB,MotX,MotY,RpoD,RpoN	46
Aeromonas hydrophila 71317	FlgA,FlgB,FlgC,FlgD,FlgE,FlgF,FlgG,FlgH,FlgI,FlgJ,FlgK,FlgL,FlgM,FlgN,FlgO,FlgP,FlgT,FlhA,FlhB,FliA,FliC,FliD,FliE,FliF,FliG,FliH,FliI,FliJ,FliK,FliL,FliM,FliN,FliO,FliP,FliQ,FliR,FliS,FliY,FlrA,FlrC,MotA,MotB,MotX,MotY,RpoD,RpoN	46
Aeromonas hydrophila AL09-71	FlgA,FlgB,FlgC,FlgD,FlgE,FlgF,FlgG,FlgH,FlgI,FlgJ,FlgK,FlgL,FlgM,FlgN,FlgO,FlgP,FlgT,FlhA,FlhB,FliA,FliC,FliD,FliE,FliF,FliG,FliH,FliI,FliJ,FliK,FliL,FliM,FliN,FliO,FliP,FliQ,FliR,FliY,FlrA,FlrC,MotA,MotB,MotX,MotY,RpoD,RpoN	45
Aeromonas hydrophila J-1	FlgA,FlgC,FlgD,FlgE,FlgF,FlgG,FlgH,FlgI,FlgJ,FlgK,FlgL,FlgM,FlgN,FlgO,FlgP,FlgT,FlhA,FlhB,FliA,FliC,FliD,FliE,FliF,FliG,FliH,FliI,FliJ,FliL,FliM,FliN,FliO,FliP,FliQ,FliR,FliY,FlrA,FlrC,MotA,MotB,MotD,MotX,MotY,RpoD,RpoN	44
Aeromonas hydrophila ML09-119	FlgA,FlgB,FlgC,FlgD,FlgE,FlgF,FlgG,FlgH,FlgI,FlgJ,FlgK,FlgL,FlgM,FlgN,FlgO,FlgP,FlgT,FlhA,FlhB,FliA,FliC,FliD,FliE,FliF,FliG,FliH,FliI,FliJ,FliK,FliL,FliM,FliN,FliO,FliP,FliQ,FliR,FliY,FlrA,FlrC,MotA,MotB,MotX,MotY,RpoD,RpoN	45
Aeromonas hydrophila NJ-35	FlgA,FlgC,FlgD,FlgE,FlgF,FlgG,FlgH,FlgI,FlgJ,FlgK,FlgL,FlgM,FlgN,FlgO,FlgP,FlgT,FlhA,FlhB,FlhC,FlhD,FliA,FliC,FliD,FliE,FliF,FliG,FliH,FliI,FliJ,FliL,FliM,FliN,FliO,FliP,FliQ,FliR,FliS,FliY,FlrA,FlrC,MotA,MotB,MotD,MotX,MotY,RpoD,RpoN	47
Aeromonas hydrophila pc104A	FlgA,FlgC,FlgD,FlgE,FlgF,FlgG,FlgH,FlgI,FlgJ,FlgK,FlgL,FlgM,FlgN,FlgO,FlgP,FlgT,FlhA,FlhB,FliA,FliC,FliD,FliE,FliF,FliG,FliH,FliI,FliJ,FliL,FliM,FliN,FliO,FliP,FliQ,FliR,FliY,FlrA,FlrC,MotA,MotB,MotD,MotX,MotY,RpoD,RpoN	44
Aeromonas hydrophila subsp. hydrophila ATCC 7966	FlgA,FlgB,FlgC,FlgD,FlgE,FlgF,FlgG,FlgH,FlgI,FlgJ,FlgK,FlgL,FlgM,FlgN,FlgO,FlgP,FlgT,FlhA,FlhB,FliA,FliC,FliD,FliE,FliF,FliG,FliH,FliI,FliJ,FliK,FliL,FliM,FliN,FliO,FliP,FliQ,FliR,FliS,FliY,FlrA,FlrC,MotA,MotB,MotX,MotY,RpoD,RpoN	46
Aeromonas hydrophila YL17	FlgA,FlgC,FlgD,FlgE,FlgF,FlgG,FlgH,FlgI,FlgJ,FlgK,FlgL,FlgM,FlgN,FlgO,FlgP,FlgT,FlhA,FlhB,FliA,FliC,FliD,FliE,FliF,FliG,FliH,FliI,FliJ,FliK,FliL,FliM,FliN,FliO,FliP,FliQ,FliR,FliS,FliY,FlrA,FlrC,MotA,MotB,MotX,MotY,RpoD,RpoN	45
Aeromonas jandaei FDAARGOS_1523	FlgA,FlgC,FlgD,FlgE,FlgF,FlgG,FlgH,FlgI,FlgJ,FlgK,FlgL,FlgM,FlgN,FlgO,FlgP,FlgT,FlhA,FlhB,FliA,FliC,FliD,FliE,FliF,FliG,FliH,FliI,FliJ,FliK,FliL,FliM,FliN,FliO,FliP,FliQ,FliR,FliS,FliT,FliY,FlrA,FlrC,MotA,MotB,MotX,MotY,RpoD,RpoN	46
Aeromonas media TR3_1	FlgA,FlgB,FlgC,FlgD,FlgE,FlgF,FlgG,FlgH,FlgI,FlgJ,FlgK,FlgL,FlgM,FlgN,FlgO,FlgP,FlgT,FlhA,FlhB,FliA,FliC,FliD,FliE,FliF,FliG,FliH,FliI,FliJ,FliK,FliL,FliM,FliN,FliO,FliP,FliQ,FliR,FliS,FliY,FlrA,FlrC,MotA,MotB,MotX,MotY,RpoD,RpoN	46
Aeromonas rivipollensis strain KN-Mc-11N1	FlgA,FlgB,FlgC,FlgD,FlgE,FlgF,FlgG,FlgH,FlgI,FlgJ,FlgK,FlgL,FlgM,FlgN,FlgO,FlgP,FlgT,FlhA,FlhB,FliA,FliC,FliD,FliE,FliF,FliG,FliH,FliI,FliJ,FliK,FliL,FliM,FliN,FliO,FliP,FliQ,FliR,FliS,FliY,FlrA,FlrC,MotA,MotB,MotX,MotY,RpoD,RpoN	46
Aeromonas rivuli 20-VB00005	FlgA,FlgB,FlgC,FlgD,FlgE,FlgF,FlgG,FlgH,FlgI,FlgJ,FlgK,FlgL,FlgM,FlgN,FlgO,FlgP,FlgT,FlhA,FlhB,FliA,FliC,FliD,FliE,FliF,FliG,FliH,FliI,FliJ,FliK,FliL,FliM,FliN,FliO,FliP,FliQ,FliR,FliS,FliY,FlrA,FlrC,MotA,MotB,MotX,MotY,RpoD,RpoN	46
Aeromonas salmonicida strain A527	FlgA,FlgB,FlgC,FlgD,FlgE,FlgF,FlgG,FlgH,FlgI,FlgJ,FlgK,FlgL,FlgM,FlgN,FlgO,FlgP,FlgT,FlhA,FlhB,FliA,FliC,FliD,FliE,FliF,FliG,FliH,FliI,FliJ,FliK,FliL,FliM,FliN,FliO,FliP,FliQ,FliR,FliS,FliY,FlrA,FlrC,MotA,MotB,MotX,MotY,RpoD,RpoN	46
Aeromonas salmonicida subsp. masoucida	FlgA,FlgB,FlgC,FlgD,FlgE,FlgF,FlgG,FlgH,FlgI,FlgJ,FlgK,FlgL,FlgM,FlgN,FlgO,FlgP,FlgT,FlhA,FlhB,FliA,FliC,FliD,FliE,FliF,FliH,FliI,FliJ,FliK,FliL,FliM,FliN,FliO,FliP,FliQ,FliR,FliS,FliY,FlrA,FlrC,MotA,MotB,MotX,MotY,RpoD,RpoN	45
Aeromonas salmonicida subsp. pectinolytica 34mel	FlgA,FlgB,FlgC,FlgD,FlgE,FlgF,FlgG,FlgH,FlgI,FlgJ,FlgK,FlgL,FlgM,FlgN,FlgO,FlgP,FlgT,FlhA,FlhB,FliA,FliC,FliD,FliE,FliF,FliG,FliH,FliI,FliJ,FliK,FliL,FliM,FliN,FliO,FliP,FliQ,FliR,FliS,FliY,FlrA,FlrC,MotA,MotB,MotX,MotY,RpoD,RpoN	46
Aeromonas salmonicida subsp. salmonicida 890054	FlgA,FlgB,FlgC,FlgD,FlgE,FlgF,FlgG,FlgH,FlgI,FlgJ,FlgK,FlgL,FlgM,FlgN,FlgO,FlgP,FlgT,FlhA,FlhB,FliA,FliC,FliD,FliE,FliF,FliG,FliH,FliI,FliJ,FliK,FliL,FliM,FliN,FliO,FliP,FliQ,FliR,FliS,FliT,FliY,FlrA,FlrC,MotA,MotB,MotX,MotY,RpoD,RpoN	47
Aeromonas salmonicida subsp. salmonicida A449	FlgA,FlgB,FlgC,FlgD,FlgE,FlgF,FlgG,FlgH,FlgI,FlgJ,FlgK,FlgL,FlgM,FlgN,FlgO,FlgP,FlgT,FlhA,FlhB,FliA,FliC,FliD,FliE,FliF,FliG,FliH,FliI,FliJ,FliK,FliL,FliM,FliN,FliO,FliP,FliQ,FliR,FliS,FliY,FlrA,FlrC,MotA,MotB,MotX,MotY,RpoD,RpoN	46
Aeromonas sanarellii strain NS1	FlgA,FlgB,FlgC,FlgD,FlgE,FlgF,FlgG,FlgH,FlgI,FlgJ,FlgK,FlgL,FlgM,FlgN,FlgO,FlgP,FlgT,FlhA,FlhB,FliA,FliC,FliD,FliE,FliF,FliG,FliH,FliI,FliJ,FliK,FliL,FliM,FliN,FliO,FliP,FliQ,FliR,FliS,FliY,FlrA,FlrC,MotA,MotB,MotX,MotY,RpoD,RpoN	46
Aeromonas schubertii strain LF1708	FlgA,FlgB,FlgC,FlgD,FlgE,FlgF,FlgG,FlgH,FlgI,FlgJ,FlgK,FlgL,FlgM,FlgN,FlgO,FlgP,FlgT,FlhA,FlhB,FliA,FliC,FliD,FliE,FliF,FliG,FliH,FliI,FliJ,FliK,FliL,FliM,FliN,FliO,FliP,FliQ,FliR,FliS,FliT,FliY,FlrA,FlrC,MotA,MotB,MotX,MotY,RpoD,RpoN	47
Aeromonas simiae strain A6	FlgA,FlgB,FlgC,FlgD,FlgE,FlgF,FlgG,FlgH,FlgI,FlgJ,FlgK,FlgL,FlgM,FlgN,FlgO,FlgP,FlgT,FlhA,FlhB,FlhC,FliA,FliC,FliD,FliE,FliF,FliG,FliH,FliI,FliJ,FliK,FliL,FliM,FliN,FliO,FliP,FliQ,FliR,FliS,FliY,FlrA,FlrC,MotA,MotB,MotX,MotY,RpoD,RpoN	47
Aeromonas sp. 1805	FlgA,FlgB,FlgC,FlgD,FlgE,FlgF,FlgG,FlgH,FlgI,FlgJ,FlgK,FlgL,FlgM,FlgN,FlgO,FlgP,FlgT,FlhA,FlhB,FliA,FliC,FliD,FliE,FliF,FliG,FliH,FliI,FliJ,FliK,FliL,FliM,FliN,FliO,FliP,FliQ,FliR,FliS,FliY,FlrA,FlrC,MotA,MotB,MotX,MotY,RpoD,RpoN	46
Aeromonas sp. 2692-1	FlgA,FlgB,FlgC,FlgD,FlgE,FlgF,FlgG,FlgH,FlgI,FlgJ,FlgK,FlgL,FlgM,FlgN,FlgO,FlgP,FlgT,FlhA,FlhB,FliA,FliC,FliD,FliE,FliF,FliG,FliH,FliI,FliJ,FliK,FliL,FliM,FliN,FliO,FliP,FliQ,FliR,FliS,FliY,FlrA,FlrC,MotA,MotB,MotX,MotY,RpoD,RpoN	46
Aeromonas sp. ASNIH1	FlgA,FlgB,FlgC,FlgD,FlgE,FlgF,FlgG,FlgH,FlgI,FlgJ,FlgK,FlgL,FlgM,FlgN,FlgO,FlgP,FlgT,FlhA,FlhB,FliA,FliC,FliD,FliE,FliF,FliG,FliH,FliI,FliJ,FliK,FliL,FliM,FliN,FliO,FliP,FliQ,FliR,FliS,FliT,FliY,FlrA,FlrC,MotA,MotB,MotD,MotX,MotY,RpoD,RpoN	48
Aeromonas sp. ASNIH2	FlgA,FlgB,FlgC,FlgD,FlgE,FlgF,FlgG,FlgH,FlgI,FlgJ,FlgK,FlgL,FlgM,FlgN,FlgO,FlgP,FlgT,FlhA,FlhB,FliA,FliC,FliD,FliE,FliF,FliG,FliH,FliI,FliJ,FliK,FliL,FliM,FliN,FliO,FliP,FliQ,FliR,FliS,FliT,FliY,FlrA,FlrC,MotA,MotB,MotD,MotX,MotY,RpoD,RpoN	48
Aeromonas sp. ASNIH3	FlgA,FlgB,FlgC,FlgD,FlgE,FlgF,FlgG,FlgH,FlgI,FlgJ,FlgK,FlgL,FlgM,FlgN,FlgO,FlgP,FlgT,FlhA,FlhB,FlhC,FlhD,FliA,FliC,FliD,FliE,FliF,FliG,FliH,FliI,FliJ,FliK,FliL,FliM,FliN,FliO,FliP,FliQ,FliR,FliS,FliT,FliY,FlrA,FlrC,MotA,MotB,MotD,MotX,MotY,RpoD,RpoN	50
Aeromonas sp. ASNIH4	FlgA,FlgC,FlgD,FlgE,FlgF,FlgG,FlgH,FlgI,FlgJ,FlgK,FlgL,FlgM,FlgN,FlgO,FlgP,FlgT,FlhA,FlhB,FliA,FliC,FliD,FliE,FliF,FliG,FliH,FliI,FliJ,FliK,FliL,FliM,FliN,FliO,FliP,FliQ,FliR,FliS,FliY,FlrA,FlrC,MotA,MotB,MotD,MotX,MotY,RpoD,RpoN	46
Aeromonas sp. ASNIH5	FlgA,FlgB,FlgC,FlgD,FlgE,FlgF,FlgG,FlgH,FlgI,FlgJ,FlgK,FlgL,FlgM,FlgN,FlgO,FlgP,FlgT,FlhA,FlhB,FliA,FliC,FliD,FliE,FliF,FliG,FliH,FliI,FliJ,FliK,FliL,FliM,FliN,FliO,FliP,FliQ,FliR,FliS,FliY,FlrA,FlrC,MotA,MotB,MotX,MotY,RpoD,RpoN	46
Aeromonas sp. ASNIH7	FlgA,FlgB,FlgC,FlgD,FlgE,FlgF,FlgG,FlgH,FlgI,FlgJ,FlgK,FlgL,FlgM,FlgN,FlgO,FlgP,FlgT,FlhA,FlhB,FliA,FliC,FliD,FliE,FliF,FliG,FliH,FliI,FliJ,FliK,FliL,FliM,FliN,FliO,FliP,FliQ,FliR,FliS,FliY,FlrA,FlrC,MotA,MotB,MotX,MotY,RpoD,RpoN	46
Aeromonas sp. CA23	FlgA,FlgB,FlgC,FlgD,FlgE,FlgF,FlgG,FlgH,FlgI,FlgJ,FlgK,FlgL,FlgM,FlgN,FlgO,FlgP,FlgT,FlhA,FlhB,FliA,FliC,FliD,FliE,FliF,FliG,FliH,FliI,FliJ,FliK,FliL,FliM,FliN,FliO,FliP,FliQ,FliR,FliS,FliY,FlrA,FlrC,MotA,MotB,MotX,MotY,RpoD,RpoN	46
Aeromonas sp. CU5	FlgA,FlgB,FlgC,FlgD,FlgE,FlgF,FlgG,FlgH,FlgI,FlgJ,FlgK,FlgL,FlgM,FlgN,FlgO,FlgP,FlgT,FlhA,FlhB,FliA,FliC,FliD,FliE,FliF,FliG,FliH,FliI,FliJ,FliK,FliL,FliM,FliN,FliO,FliP,FliQ,FliR,FliS,FliY,FlrA,FlrC,MotA,MotB,MotX,MotY,RpoD,RpoN	46
Aeromonas sp. FDAARGOS 1402 strain Not applicable	FlgA,FlgB,FlgC,FlgD,FlgE,FlgF,FlgG,FlgH,FlgI,FlgJ,FlgK,FlgL,FlgM,FlgN,FlgO,FlgP,FlgT,FlhA,FlhB,FliA,FliC,FliD,FliE,FliF,FliG,FliH,FliI,FliJ,FliK,FliL,FliM,FliN,FliO,FliP,FliQ,FliR,FliS,FliY,FlrA,FlrC,MotA,MotB,MotX,MotY,RpoD,RpoN	46
Aeromonas sp. FDAARGOS 1403 strain Not applicable	FlgA,FlgB,FlgC,FlgD,FlgE,FlgF,FlgG,FlgH,FlgI,FlgJ,FlgK,FlgL,FlgM,FlgN,FlgO,FlgP,FlgT,FlhA,FlhB,FliA,FliC,FliD,FliE,FliF,FliG,FliH,FliI,FliJ,FliK,FliL,FliM,FliN,FliO,FliP,FliQ,FliR,FliS,FliY,FlrA,FlrC,MotA,MotB,MotX,MotY,RpoD,RpoN	46
Aeromonas sp. FDAARGOS 1404 strain Not applicable	FlgA,FlgB,FlgC,FlgD,FlgE,FlgF,FlgG,FlgH,FlgI,FlgJ,FlgK,FlgL,FlgM,FlgN,FlgO,FlgP,FlgT,FlhA,FlhB,FliA,FliC,FliD,FliE,FliF,FliG,FliH,FliI,FliJ,FliK,FliL,FliM,FliN,FliO,FliP,FliQ,FliR,FliS,FliY,FlrA,FlrC,MotA,MotB,MotX,MotY,RpoD,RpoN	46
Aeromonas sp. FDAARGOS 1405 strain Not applicable	FlgA,FlgB,FlgC,FlgD,FlgE,FlgF,FlgG,FlgH,FlgI,FlgJ,FlgK,FlgL,FlgM,FlgN,FlgO,FlgP,FlgT,FlhA,FlhB,FliA,FliC,FliD,FliE,FliF,FliG,FliH,FliI,FliJ,FliK,FliL,FliM,FliN,FliO,FliP,FliQ,FliR,FliS,FliY,FlrA,FlrC,MotA,MotB,MotX,MotY,RpoD,RpoN	46
Aeromonas sp. FDAARGOS 1406 strain Not applicable	FlgA,FlgB,FlgC,FlgD,FlgE,FlgF,FlgG,FlgH,FlgI,FlgJ,FlgK,FlgL,FlgM,FlgN,FlgO,FlgP,FlgT,FlhA,FlhB,FliA,FliC,FliD,FliE,FliF,FliG,FliH,FliI,FliJ,FliK,FliL,FliM,FliN,FliO,FliP,FliQ,FliR,FliS,FliY,FlrA,FlrC,MotA,MotB,MotX,MotY,RpoD,RpoN	46
Aeromonas sp. FDAARGOS 1407 strain Not applicable	FlgA,FlgB,FlgC,FlgD,FlgE,FlgF,FlgG,FlgH,FlgI,FlgJ,FlgK,FlgL,FlgM,FlgN,FlgO,FlgP,FlgT,FlhA,FlhB,FliA,FliC,FliD,FliE,FliF,FliG,FliH,FliI,FliJ,FliK,FliL,FliM,FliN,FliO,FliP,FliQ,FliR,FliS,FliY,FlrA,FlrC,MotA,MotB,MotX,MotY,RpoD,RpoN	46
Aeromonas sp. FDAARGOS 1408 strain Not applicable	FlgA,FlgB,FlgC,FlgD,FlgE,FlgF,FlgG,FlgH,FlgI,FlgJ,FlgK,FlgL,FlgM,FlgN,FlgO,FlgP,FlgT,FlhA,FlhB,FliA,FliC,FliD,FliE,FliF,FliG,FliH,FliI,FliJ,FliK,FliL,FliM,FliN,FliO,FliP,FliQ,FliR,FliS,FliY,FlrA,FlrC,MotA,MotB,MotX,MotY,RpoD,RpoN	46
Aeromonas sp. FDAARGOS 1409 strain Not applicable	FlgA,FlgB,FlgC,FlgD,FlgE,FlgF,FlgG,FlgH,FlgI,FlgJ,FlgK,FlgL,FlgM,FlgN,FlgO,FlgP,FlgT,FlhA,FlhB,FliA,FliC,FliD,FliE,FliF,FliG,FliH,FliI,FliJ,FliK,FliL,FliM,FliN,FliO,FliP,FliQ,FliR,FliS,FliT,FliY,FlrA,FlrC,MotA,MotB,MotX,MotY,RpoD,RpoN	47
Aeromonas sp. FDAARGOS 1410 strain Not applicable	FlgA,FlgB,FlgC,FlgD,FlgE,FlgF,FlgG,FlgH,FlgI,FlgJ,FlgK,FlgL,FlgM,FlgN,FlgO,FlgP,FlgT,FlhA,FlhB,FliA,FliC,FliD,FliE,FliF,FliG,FliH,FliI,FliJ,FliK,FliL,FliM,FliN,FliO,FliP,FliQ,FliR,FliS,FliY,FlrA,FlrC,MotA,MotB,MotX,MotY,RpoD,RpoN	46
Aeromonas sp. FDAARGOS 1411 strain Not applicable	FlgA,FlgB,FlgC,FlgD,FlgE,FlgF,FlgG,FlgH,FlgI,FlgJ,FlgK,FlgL,FlgM,FlgN,FlgO,FlgP,FlgT,FlhA,FlhB,FliA,FliC,FliD,FliE,FliF,FliG,FliH,FliI,FliJ,FliK,FliL,FliM,FliN,FliO,FliP,FliQ,FliR,FliS,FliY,FlrA,FlrC,MotA,MotB,MotX,MotY,RpoD,RpoN	46
Aeromonas sp. FDAARGOS 1414 strain Not applicable	FlgA,FlgB,FlgC,FlgD,FlgE,FlgF,FlgG,FlgH,FlgI,FlgJ,FlgK,FlgL,FlgM,FlgN,FlgO,FlgP,FlgT,FlhA,FlhB,FliA,FliC,FliD,FliE,FliF,FliG,FliH,FliI,FliJ,FliK,FliL,FliM,FliN,FliO,FliP,FliQ,FliR,FliS,FliY,FlrA,FlrC,MotA,MotB,MotX,MotY,RpoD,RpoN	46
Aeromonas sp. FDAARGOS 1415 strain Not applicable	FlgA,FlgB,FlgC,FlgD,FlgE,FlgF,FlgG,FlgH,FlgI,FlgJ,FlgK,FlgL,FlgM,FlgN,FlgO,FlgP,FlgT,FlhA,FlhB,FliA,FliC,FliD,FliE,FliF,FliG,FliH,FliI,FliJ,FliK,FliL,FliM,FliN,FliO,FliP,FliQ,FliR,FliS,FliY,FlrA,FlrC,MotA,MotB,MotX,MotY,RpoD,RpoN	46
Aeromonas sp. FDAARGOS 1416 strain Not applicable	FlgA,FlgB,FlgC,FlgD,FlgE,FlgF,FlgG,FlgH,FlgI,FlgJ,FlgK,FlgL,FlgM,FlgN,FlgO,FlgP,FlgT,FlhA,FlhB,FliA,FliC,FliD,FliE,FliF,FliG,FliH,FliI,FliJ,FliK,FliL,FliM,FliN,FliO,FliP,FliQ,FliR,FliS,FliY,FlrA,FlrC,MotA,MotB,MotX,MotY,RpoD,RpoN	46
Aeromonas sp. FDAARGOS 1417 strain Not applicable	FlgA,FlgB,FlgC,FlgD,FlgE,FlgF,FlgG,FlgH,FlgI,FlgJ,FlgK,FlgL,FlgM,FlgN,FlgO,FlgP,FlgT,FlhA,FlhB,FliA,FliC,FliD,FliE,FliF,FliG,FliH,FliI,FliJ,FliK,FliL,FliM,FliN,FliO,FliP,FliQ,FliR,FliS,FliY,FlrA,FlrC,MotA,MotB,MotX,MotY,RpoD,RpoN	46
Aeromonas sp. FDAARGOS 1418 strain Not applicable	FlgA,FlgB,FlgC,FlgD,FlgE,FlgF,FlgG,FlgH,FlgI,FlgJ,FlgK,FlgL,FlgM,FlgN,FlgO,FlgP,FlgT,FlhA,FlhB,FliA,FliC,FliD,FliE,FliF,FliG,FliH,FliI,FliJ,FliK,FliL,FliM,FliN,FliO,FliP,FliQ,FliR,FliS,FliY,FlrA,FlrC,MotA,MotB,MotX,MotY,RpoD,RpoN	46
Aeromonas sp. FDAARGOS 1419 strain Not applicable	FlgA,FlgB,FlgC,FlgD,FlgE,FlgF,FlgG,FlgH,FlgI,FlgJ,FlgK,FlgL,FlgM,FlgN,FlgO,FlgP,FlgT,FlhA,FlhB,FliA,FliC,FliD,FliE,FliF,FliG,FliH,FliI,FliJ,FliK,FliL,FliM,FliN,FliO,FliP,FliQ,FliR,FliS,FliY,FlrA,FlrC,MotA,MotB,MotX,MotY,RpoD,RpoN	46
Aeromonas taiwanensis strain Colony382	FlgA,FlgB,FlgC,FlgD,FlgE,FlgF,FlgG,FlgH,FlgI,FlgJ,FlgK,FlgL,FlgM,FlgN,FlgO,FlgP,FlgT,FlhA,FlhB,FliA,FliE,FliF,FliG,FliH,FliI,FliJ,FliK,FliL,FliM,FliN,FliO,FliP,FliQ,FliR,FliS,FliY,FlrA,FlrC,MotA,MotB,MotX,MotY,RpoD,RpoN	44
Aeromonas veronii 32286	FlgA,FlgB,FlgC,FlgD,FlgE,FlgF,FlgG,FlgH,FlgI,FlgJ,FlgK,FlgL,FlgM,FlgN,FlgO,FlgP,FlgT,FlhA,FlhB,FliA,FliC,FliD,FliE,FliF,FliG,FliH,FliI,FliJ,FliK,FliL,FliM,FliN,FliO,FliP,FliQ,FliR,FliS,FliY,FlrA,FlrC,MotA,MotB,MotX,MotY,RpoD,RpoN	46
Aeromonas veronii B565	FlgA,FlgB,FlgC,FlgD,FlgE,FlgF,FlgG,FlgH,FlgI,FlgJ,FlgK,FlgL,FlgM,FlgN,FlgO,FlgP,FlgT,FlhA,FlhB,FliA,FliC,FliD,FliE,FliF,FliG,FliH,FliI,FliJ,FliK,FliL,FliM,FliN,FliO,FliP,FliQ,FliR,FliY,FlrA,FlrC,MotA,MotB,MotX,MotY,RpoD,RpoN	45
Aeropyrum camini SY1 = JCM 12091	FliH,FliI,FliY,FlrA,FlrC	5
Aeropyrum pernix K1	FliH,FliI,FliY,FlrA,FlrC	5
Aestuariibacter sp. strain m1	FlgA,FlgB,FlgC,FlgD,FlgE,FlgF,FlgG,FlgH,FlgI,FlgJ,FlgK,FlgL,FlgM,FlgN,FlgO,FlgP,FlgT,FlhA,FlhB,FliA,FliC,FliD,FliE,FliF,FliG,FliH,FliI,FliJ,FliK,FliL,FliM,FliN,FliO,FliP,FliQ,FliR,FliS,FliY,FlrA,FlrC,MotA,MotB,MotX,MotY,RpoD,RpoN	46
Afipia sp. GAS231	FlgA,FlgB,FlgC,FlgD,FlgE,FlgF,FlgG,FlgH,FlgI,FlgJ,FlgK,FlgL,FlgO,FlhA,FlhB,FliA,FliC,FliE,FliF,FliG,FliH,FliI,FliJ,FliL,FliM,FliN,FliO,FliP,FliQ,FliR,FliY,FlrA,FlrC,MotA,MotB,MotD,MotX,MotY,RpoD,RpoN	40
Agarivorans aestuarii strain KCTC 32543	FlgA,FlgB,FlgC,FlgD,FlgE,FlgF,FlgG,FlgH,FlgI,FlgJ,FlgK,FlgL,FlgM,FlgN,FlgO,FlgP,FlgT,FlhA,FlhB,FliA,FliC,FliD,FliE,FliF,FliG,FliH,FliI,FliJ,FliK,FliL,FliM,FliN,FliO,FliP,FliQ,FliR,FliS,FliY,FlrA,FlrC,MotA,MotB,MotX,MotY,RpoD,RpoN	46
Agarivorans albus strain JCM 21469	FlgA,FlgB,FlgC,FlgD,FlgE,FlgF,FlgG,FlgH,FlgI,FlgJ,FlgK,FlgL,FlgM,FlgN,FlgO,FlgP,FlgT,FlhA,FlhB,FliA,FliC,FliD,FliE,FliF,FliG,FliH,FliI,FliJ,FliK,FliL,FliM,FliN,FliO,FliP,FliQ,FliR,FliS,FliY,FlrA,FlrC,MotA,MotB,MotX,MotY,RpoD,RpoN	46
Agarivorans gilvus strain WH0801	FlgA,FlgB,FlgC,FlgD,FlgE,FlgF,FlgG,FlgH,FlgI,FlgJ,FlgK,FlgL,FlgM,FlgN,FlgO,FlgP,FlgT,FlhA,FlhB,FliA,FliC,FliD,FliE,FliF,FliG,FliH,FliI,FliJ,FliK,FliL,FliM,FliN,FliO,FliP,FliQ,FliR,FliS,FliY,FlrA,FlrC,MotA,MotB,MotX,MotY,RpoD,RpoN	46
Agarivorans sp. YJW074	FlgA,FlgB,FlgC,FlgD,FlgE,FlgF,FlgG,FlgH,FlgI,FlgJ,FlgK,FlgL,FlgM,FlgN,FlgO,FlgP,FlgT,FlhA,FlhB,FliA,FliC,FliD,FliE,FliF,FliG,FliH,FliI,FliJ,FliK,FliL,FliM,FliN,FliO,FliP,FliQ,FliR,FliS,FliY,FlrA,FlrC,MotA,MotB,MotX,MotY,RpoD,RpoN	46
Agarivorans sp. YJW194	FlgA,FlgB,FlgC,FlgD,FlgE,FlgF,FlgG,FlgH,FlgI,FlgJ,FlgK,FlgL,FlgM,FlgN,FlgO,FlgP,FlgT,FlhA,FlhB,FliA,FliC,FliD,FliE,FliF,FliG,FliH,FliI,FliJ,FliK,FliL,FliM,FliN,FliO,FliP,FliQ,FliR,FliS,FliY,FlrA,FlrC,MotA,MotB,MotX,MotY,RpoD,RpoN	46
Agarivorans sp. YJW224	FlgA,FlgB,FlgC,FlgD,FlgE,FlgF,FlgG,FlgH,FlgI,FlgJ,FlgK,FlgL,FlgM,FlgN,FlgO,FlgP,FlgT,FlhA,FlhB,FliA,FliC,FliD,FliE,FliF,FliG,FliH,FliI,FliJ,FliK,FliL,FliM,FliN,FliO,FliP,FliQ,FliR,FliS,FliY,FlrA,FlrC,MotA,MotB,MotX,MotY,RpoD,RpoN	46
Aggregatibacter actinomycetemcomitans ANH9381	FlgI,FliA,FliI,FliY,FlrA,FlrC,MotA,MotX,MotY,RpoD	10
Aggregatibacter actinomycetemcomitans CU1000N	FlgI,FliA,FliI,FliY,FlrA,FlrC,MotA,MotX,MotY,RpoD	10
Aggregatibacter actinomycetemcomitans D11S-1	FlgI,FliA,FliD,FliI,FliY,FlrA,FlrC,MotA,MotX,MotY,RpoD	11
Aggregatibacter actinomycetemcomitans HK1651	FliA,FliI,FliY,FlrA,FlrC,MotA,MotX,MotY,RpoD	9
Aggregatibacter actinomycetemcomitans NUM4039	FliA,FliI,FliY,FlrA,FlrC,MotA,MotX,MotY,RpoD	9
Aggregatibacter aphrophilus ATCC 33389 strain NCTC5906 strain NCTC 5906	FliA,FliI,FliY,FlrA,FlrC,MotA,MotX,MotY,RpoD	9
Aggregatibacter aphrophilus NJ8700	FlgI,FliA,FliI,FliY,FlrA,FlrC,MotA,MotX,MotY,RpoD	10
Aggregatibacter aphrophilus strain NCTC11096	FlgI,FliA,FliI,FliY,FlrA,FlrC,MotA,MotX,MotY,RpoD	10
Aggregatibacter segnis ATCC 33393 strain NCTC10977 strain NCTC 10977	FlgI,FlgT,FliA,FliI,FliY,FlrA,FlrC,MotA,MotX,MotY,RpoD	11
Aggregatibacter segnis strain FDAARGOS_987 strain Not applicable	FlgI,FlgT,FliA,FliI,FliY,FlrA,FlrC,MotA,MotX,MotY,RpoD	11
Aggregatibacter sp. 2125159857	FlgT,FliA,FliI,FliY,FlrA,FlrC,MotA,MotX,MotY,RpoD	10
Aggregatibacter sp. oral taxon 513 strain W11186	FlgI,FlgT,FliA,FliI,FliY,FlrA,FlrC,MotA,MotX,MotY,RpoD	11
Agreia sp. COWG	FlgA,FliA,FliH,FliI,FliY,FlrA,FlrC,RpoD	8
Agrobacterium fabrum LBA645	FlgA,FlgB,FlgC,FlgD,FlgE,FlgF,FlgG,FlgH,FlgI,FlgJ,FlgK,FlgL,FlhA,FlhB,FliA,FliC,FliE,FliF,FliG,FliI,FliJ,FliL,FliM,FliN,FliO,FliP,FliQ,FliR,FliY,FlrA,FlrC,MotA,MotB,MotC,MotD,MotX,MotY,RpoD,RpoN	39
Agrobacterium fabrum str. C58	FlgA,FlgB,FlgC,FlgD,FlgE,FlgF,FlgG,FlgH,FlgI,FlgK,FlgL,FlhA,FlhB,FliA,FliC,FliE,FliF,FliG,FliI,FliL,FliM,FliN,FliO,FliP,FliQ,FliR,FliY,FlrA,FlrC,MotA,MotB,MotC,MotD,MotX,MotY,RpoD,RpoN	37
Agrobacterium larrymoorei strain AF3.44	FlgA,FlgB,FlgC,FlgD,FlgE,FlgF,FlgG,FlgH,FlgI,FlgJ,FlgK,FlgL,FlhA,FlhB,FliA,FliC,FliE,FliF,FliG,FliI,FliL,FliM,FliN,FliO,FliP,FliQ,FliR,FliY,FlrA,FlrC,MotA,MotB,MotC,MotD,MotX,MotY,RpoD,RpoN	38
Agrobacterium radiobacter K84	FlgA,FlgC,FlgD,FlgE,FlgG,FlgH,FlgI,FlgJ,FlgK,FlgL,FlhA,FlhB,FliA,FliC,FliE,FliF,FliG,FliI,FliL,FliM,FliN,FliO,FliP,FliQ,FliR,FliY,FlrA,FlrC,MotA,MotB,MotC,MotD,MotX,MotY,RpoD,RpoN	36
Agrobacterium rhizogenes strain A4	FlgA,FlgB,FlgC,FlgD,FlgE,FlgF,FlgG,FlgH,FlgI,FlgJ,FlgK,FlgL,FlhA,FlhB,FliA,FliC,FliE,FliF,FliG,FliI,FliL,FliM,FliN,FliO,FliP,FliQ,FliR,FliY,FlrA,FlrC,MotA,MotB,MotC,MotD,MotX,MotY,RpoD,RpoN	38
Agrobacterium rubi strain W2/73	FlgA,FlgB,FlgC,FlgD,FlgE,FlgF,FlgH,FlgI,FlgJ,FlgK,FlgL,FlhA,FlhB,FliA,FliC,FliE,FliF,FliG,FliI,FliL,FliM,FliN,FliO,FliP,FliQ,FliR,FliY,FlrA,FlrC,MotA,MotB,MotC,MotD,MotX,MotY,RpoD,RpoN	37
Agrobacterium salinitolerans strain DG3-1	FlgA,FlgB,FlgC,FlgD,FlgE,FlgF,FlgG,FlgH,FlgI,FlgJ,FlgK,FlgL,FlhA,FlhB,FliA,FliC,FliE,FliF,FliG,FliI,FliJ,FliL,FliM,FliN,FliO,FliP,FliQ,FliR,FliY,FlrA,FlrC,MotA,MotB,MotC,MotD,MotX,MotY,RpoD,RpoN	39
Agrobacterium sp. 33MFTa1.1	FlgA,FlgB,FlgC,FlgD,FlgE,FlgF,FlgG,FlgH,FlgI,FlgJ,FlgK,FlgL,FlhA,FlhB,FliA,FliC,FliE,FliF,FliG,FliI,FliJ,FliL,FliM,FliN,FliP,FliQ,FliR,FliY,FlrA,FlrC,MotA,MotB,MotC,MotD,MotX,MotY,RpoD,RpoN	38
Agrobacterium sp. B19.1.4	FlgA,FlgB,FlgD,FlgE,FlgF,FlgG,FlgH,FlgI,FlgJ,FlgK,FlgL,FlhA,FlhB,FliA,FliC,FliE,FliF,FliG,FliI,FliL,FliM,FliN,FliO,FliP,FliQ,FliR,FliY,FlrA,FlrC,MotA,MotB,MotC,MotD,MotX,MotY,RpoD,RpoN	37
Agrobacterium sp. B7.6	FlgA,FlgB,FlgD,FlgE,FlgF,FlgG,FlgH,FlgI,FlgJ,FlgK,FlgL,FlhA,FlhB,FliA,FliC,FliE,FliF,FliG,FliI,FliL,FliM,FliN,FliO,FliP,FliQ,FliR,FliY,FlrA,FlrC,MotA,MotB,MotC,MotD,MotX,MotY,RpoD,RpoN	37
Agrobacterium sp. CGMCC 11546	FlgA,FlgB,FlgC,FlgD,FlgE,FlgF,FlgG,FlgH,FlgI,FlgJ,FlgK,FlgL,FlhA,FlhB,FliA,FliC,FliE,FliF,FliG,FliI,FliJ,FliL,FliM,FliN,FliO,FliP,FliQ,FliR,FliY,FlrA,FlrC,MotA,MotB,MotC,MotD,MotX,MotY,RpoD,RpoN	39
Agrobacterium sp. H13-3	FlgA,FlgB,FlgC,FlgD,FlgE,FlgF,FlgG,FlgH,FlgI,FlgJ,FlgK,FlgL,FlhA,FlhB,FliA,FliC,FliE,FliF,FliG,FliI,FliJ,FliL,FliM,FliN,FliO,FliP,FliQ,FliR,FliY,FlrA,FlrC,MotA,MotB,MotC,MotD,MotX,RpoD,RpoN	38
Agrobacterium sp. MA01	FlgA,FlgB,FlgC,FlgD,FlgE,FlgF,FlgG,FlgH,FlgI,FlgJ,FlgK,FlgL,FlgT,FlhA,FlhB,FliA,FliC,FliE,FliF,FliG,FliI,FliJ,FliL,FliM,FliN,FliO,FliP,FliQ,FliR,FliY,FlrA,FlrC,MotA,MotB,MotC,MotD,MotX,MotY,RpoD,RpoN	40
Agrobacterium sp. RAC06	FlgA,FlgB,FlgC,FlgD,FlgE,FlgF,FlgG,FlgH,FlgI,FlgJ,FlgK,FlgL,FlgT,FlhA,FlhB,FliA,FliC,FliE,FliF,FliG,FliH,FliI,FliJ,FliL,FliM,FliN,FliO,FliP,FliQ,FliR,FliY,FlrA,FlrC,MotA,MotB,MotC,MotD,MotX,MotY,RpoD,RpoN	41
Agrobacterium sp. S7/73	FlgA,FlgB,FlgC,FlgD,FlgE,FlgF,FlgG,FlgH,FlgI,FlgJ,FlgK,FlgL,FlhA,FlhB,FliA,FliC,FliE,FliF,FliG,FliI,FliL,FliM,FliN,FliO,FliP,FliQ,FliR,FliY,FlrA,FlrC,MotA,MotB,MotC,MotD,MotX,MotY,RpoD,RpoN	38
Agrobacterium sp. T29	FlgA,FlgB,FlgC,FlgD,FlgE,FlgF,FlgG,FlgH,FlgI,FlgJ,FlgK,FlgL,FlhA,FlhB,FliA,FliC,FliE,FliF,FliG,FliI,FliJ,FliL,FliM,FliN,FliO,FliP,FliQ,FliR,FliY,FlrA,FlrC,MotA,MotB,MotC,MotD,MotX,MotY,RpoD,RpoN	39
Agrobacterium tumefaciens 1D1104	FlgA,FlgB,FlgC,FlgD,FlgE,FlgF,FlgG,FlgH,FlgI,FlgJ,FlgK,FlgL,FlhA,FlhB,FliA,FliC,FliE,FliF,FliG,FliI,FliL,FliM,FliN,FliO,FliP,FliQ,FliR,FliY,FlrA,FlrC,MotA,MotB,MotC,MotD,MotX,MotY,RpoD,RpoN	38
Agrobacterium tumefaciens LBA4213 (Ach5)	FlgA,FlgB,FlgC,FlgD,FlgE,FlgF,FlgG,FlgH,FlgI,FlgJ,FlgK,FlgL,FlhA,FlhB,FliA,FliC,FliE,FliF,FliG,FliH,FliI,FliL,FliM,FliN,FliO,FliP,FliQ,FliR,FliY,FlrA,FlrC,MotA,MotB,MotC,MotD,MotX,MotY,RpoD,RpoN	39
Agrobacterium tumefaciens P4	FlgA,FlgB,FlgC,FlgD,FlgE,FlgF,FlgG,FlgH,FlgI,FlgJ,FlgK,FlgL,FlgO,FlhA,FlhB,FliA,FliC,FliE,FliF,FliG,FliI,FliJ,FliL,FliM,FliN,FliP,FliQ,FliR,FliY,FlrA,FlrC,MotA,MotB,MotC,MotD,MotX,MotY,RpoD,RpoN	39
Agrobacterium vitis CG412	FlgA,FlgB,FlgC,FlgD,FlgE,FlgF,FlgH,FlgI,FlgJ,FlgK,FlgL,FlhA,FlhB,FliA,FliC,FliE,FliF,FliG,FliI,FliL,FliM,FliN,FliO,FliP,FliQ,FliR,FliY,FlrA,FlrC,MotA,MotB,MotC,MotD,MotX,MotY,RpoD,RpoN	37
Agrobacterium vitis S4	FlgA,FlgC,FlgD,FlgE,FlgG,FlgH,FlgI,FlgJ,FlgK,FlgL,FlhA,FlhB,FliA,FliC,FliE,FliF,FliG,FliI,FliL,FliM,FliN,FliP,FliQ,FliR,FliY,FlrA,FlrC,MotA,MotB,MotC,MotD,MotX,MotY,RpoD,RpoN	35
Agrococcus carbonis strain DSM 22965	FlgA,FliA,FliH,FliI,FliY,FlrA,FlrC,RpoD	8
Agrococcus jejuensis strain DSM 22002	FliA,FliH,FliI,FliY,FlrA,FlrC,MotX,RpoD	8
Agrococcus sp. Marseille-Q4369	FliA,FliG,FliH,FliI,FliY,FlrA,FlrC,RpoD	8
Agrococcus sp. SGAir0287 strain not applicable	FliA,FliH,FliI,FliY,FlrA,FlrC,RpoD	7
Agromyces flavus strain CPCC 202695	FlgA,FliA,FliH,FliI,FliY,FlrA,FlrC,RpoD	8
Agromyces marinus DSM 26151	FlgA,FliA,FliH,FliI,FliY,FlrA,FlrC,RpoD	8
Agromyces soli KACC 16215	FlgB,FlgC,FlgD,FlgE,FlgK,FlgL,FlgN,FlhA,FlhB,FliA,FliC,FliD,FliE,FliF,FliG,FliH,FliI,FliM,FliN,FliO,FliP,FliQ,FliR,FliS,FliY,FlrA,FlrC,MotA,MotB,MotD,RpoD	31
Agromyces sp. 30A	FlgA,FliA,FliH,FliI,FliY,FlrA,FlrC,RpoD	8
Agromyces sp. AR33	FliA,FliH,FliI,FliY,FlrA,FlrC,RpoD	7
Agromyces sp. FW100M-8	FliA,FliH,FliI,FliY,FlrA,FlrC,RpoD	7
Agromyces sp. G127AT	FlgA,FliA,FliH,FliI,FliY,FlrA,FlrC,RpoD	8
Agromyces sp. HY052	FlgA,FliA,FliH,FliI,FliY,FlrA,FlrC,RpoD	8
Agromyces sp. KACC 19306	FlgD,FliA,FliH,FliI,FliY,FlrA,FlrC,RpoD	8
Agromyces sp. LHK192	FlgA,FliA,FliH,FliI,FliY,FlrA,FlrC,RpoD	8
Akkermansiaceae bacterium strain AJA081-3	FliA,FliG,FliI,FliY,FlrA,FlrC,MotA,MotB,MotX,MotY,RpoD,RpoN	12
Akkermansia glycaniphila strain APytT	FlgJ,FliA,FliI,FliY,FlrA,FlrC,MotA,MotX,MotY,RpoD,RpoN	11
Akkermansia muciniphila ATCC BAA-835	FliA,FliI,FliY,FlrA,FlrC,MotA,MotX,MotY,RpoD,RpoN	10
Akkermansia muciniphila strain 139	FliA,FliI,FliY,FlrA,FlrC,MotA,MotX,MotY,RpoD,RpoN	10
Alcaligenaceae bacterium SJ-26	FlgA,FlgC,FlgD,FlgE,FlgF,FlgG,FlgH,FlgI,FlgJ,FlgK,FlgL,FlgM,FlgN,FlhA,FlhB,FlhC,FlhD,FlhE,FliA,FliC,FliD,FliE,FliF,FliG,FliH,FliI,FliJ,FliK,FliL,FliM,FliN,FliO,FliP,FliQ,FliR,FliS,FliT,FliY,FlrA,FlrC,MotA,MotB,MotX,MotY,RpoD,RpoN	46
Alcaligenes aquatilis strain QD168	FlgA,FlgC,FlgD,FlgE,FlgF,FlgH,FlgI,FlgJ,FlgK,FlgL,FlgM,FlgN,FlgT,FlhA,FlhB,FlhC,FlhD,FlhE,FliA,FliC,FliD,FliE,FliF,FliG,FliH,FliI,FliJ,FliK,FliL,FliM,FliN,FliO,FliP,FliQ,FliR,FliS,FliT,FliY,FlrA,FlrC,MotA,MotB,MotX,MotY,RpoD,RpoN	46
Alcaligenes faecalis T17	FlgA,FlgC,FlgD,FlgE,FlgF,FlgG,FlgH,FlgI,FlgJ,FlgK,FlgL,FlgM,FlgN,FlhA,FlhB,FlhC,FlhD,FlhE,FliA,FliC,FliD,FliE,FliF,FliG,FliH,FliI,FliJ,FliK,FliL,FliM,FliN,FliO,FliP,FliQ,FliR,FliS,FliT,FliY,FlrA,FlrC,MotA,MotB,MotX,MotY,RpoD,RpoN	46
Alcaligenes sp. HO-1	FlgA,FlgC,FlgD,FlgE,FlgF,FlgG,FlgH,FlgI,FlgJ,FlgK,FlgL,FlgM,FlgN,FlhA,FlhB,FlhC,FlhD,FlhE,FliA,FliC,FliD,FliE,FliF,FliG,FliH,FliI,FliJ,FliK,FliL,FliM,FliN,FliO,FliP,FliQ,FliR,FliS,FliT,FliY,FlrA,FlrC,MotA,MotB,MotY,RpoD,RpoN	45
Alcaligenes sp. SORT26	FlgA,FlgC,FlgD,FlgE,FlgF,FlgG,FlgH,FlgI,FlgJ,FlgK,FlgL,FlgM,FlgN,FlhA,FlhB,FlhC,FlhD,FlhE,FliA,FliC,FliD,FliE,FliF,FliG,FliH,FliI,FliJ,FliK,FliL,FliM,FliN,FliO,FliP,FliQ,FliR,FliS,FliT,FliY,FlrA,FlrC,MotA,MotB,MotY,RpoD,RpoN	45
Alcanivorax borkumensis SK2	FlgO,FlgT,FliA,FliH,FliI,FliY,FlrA,FlrC,MotA,MotB,MotX,MotY,RpoD,RpoN	14
Alcanivorax dieselolei B5	FlgA,FlgB,FlgC,FlgD,FlgE,FlgF,FlgG,FlgH,FlgI,FlgJ,FlgK,FlgL,FlgM,FlgN,FlgT,FlhA,FlhB,FlhC,FlhD,FlhE,FliA,FliC,FliD,FliE,FliF,FliG,FliH,FliI,FliJ,FliK,FliL,FliM,FliN,FliO,FliP,FliQ,FliR,FliS,FliT,FliY,FlrA,FlrC,MotA,MotB,MotX,MotY,RpoD,RpoN	48
Alcanivorax sp. E4	FliA,FliI,FliY,FlrA,FlrC,MotA,MotB,MotX,MotY,RpoD	10
Alcanivorax sp. IO_7	FlgA,FlgB,FlgC,FlgD,FlgE,FlgF,FlgM,FlgN,FlgO,FlgT,FliA,FliH,FliI,FliY,FlrA,FlrC,MotA,MotB,MotY,RpoD,RpoN	21
Alcanivorax sp. NBRC 101098	FlgO,FlgT,FliA,FliH,FliI,FliY,FlrA,FlrC,MotA,MotB,MotX,MotY,RpoD,RpoN	14
Alcanivorax sp. strain HT1	FlgA,FlgO,FlgT,FliA,FliH,FliI,FliY,FlrA,FlrC,MotA,MotB,MotX,MotY,RpoD,RpoN	15
Alcanivorax xenomutans strain P40	FlgA,FlgB,FlgC,FlgD,FlgE,FlgF,FlgG,FlgH,FlgI,FlgJ,FlgK,FlgL,FlgM,FlgN,FlgO,FlgT,FlhA,FlhB,FlhC,FlhD,FlhE,FliA,FliC,FliD,FliE,FliF,FliG,FliH,FliI,FliJ,FliK,FliL,FliM,FliN,FliO,FliP,FliQ,FliR,FliS,FliT,FliY,FlrA,FlrC,MotA,MotB,MotX,MotY,RpoD,RpoN	49
Algibacter alginicilyticus strain HZ22	FlgD,FlgJ,FliA,FliH,FliI,FliY,FlrA,FlrC,MotA,MotX,MotY,RpoD,RpoN	13
Algibacter sp. L1A34	FlgD,FlgJ,FliA,FliH,FliI,FliY,FlrA,FlrC,MotA,MotB,MotY,RpoD,RpoN	13
Algibacter sp. L3A6	FlgD,FlgJ,FliA,FliH,FliI,FliY,FlrA,FlrC,MotA,MotB,MotY,RpoD,RpoN	13
Algoriphagus sp. M8-2	FliA,FliI,FliY,FlrA,FlrC,MotA,MotB,MotX,MotY,RpoD,RpoN	11
Algoriphagus sp. NBT04N3	FlgD,FliA,FliH,FliI,FliY,FlrA,FlrC,MotA,MotB,MotX,MotY,RpoD,RpoN	13
Algoriphagus sp. Y33	FlgD,FliA,FliH,FliI,FliY,FlrA,FlrC,MotA,MotB,MotX,MotY,RpoD,RpoN	13
Alicycliphilus denitrificans BC	FlgA,FlgC,FlgD,FlgE,FlgG,FlgH,FlgI,FlgJ,FlgK,FlgL,FlgM,FlgO,FlgT,FlhA,FlhB,FlhC,FlhD,FliA,FliC,FliD,FliE,FliF,FliG,FliH,FliI,FliJ,FliK,FliL,FliM,FliN,FliO,FliP,FliQ,FliR,FliS,FliT,FliY,FlrA,FlrC,MotA,MotB,MotX,MotY,RpoD,RpoN	45
Alicycliphilus denitrificans K601	FlgA,FlgC,FlgD,FlgE,FlgG,FlgH,FlgI,FlgJ,FlgK,FlgL,FlgM,FlgO,FlgT,FlhA,FlhB,FlhC,FlhD,FliA,FliC,FliD,FliE,FliF,FliG,FliH,FliI,FliJ,FliK,FliL,FliM,FliN,FliO,FliP,FliQ,FliR,FliS,FliT,FliY,FlrA,FlrC,MotA,MotB,MotX,MotY,RpoD,RpoN	45
Alicycliphilus denitrificans strain DP3	FlgA,FlgC,FlgD,FlgE,FlgF,FlgG,FlgH,FlgI,FlgJ,FlgK,FlgL,FlgM,FlgO,FlgT,FlhA,FlhB,FlhC,FlhD,FliA,FliC,FliD,FliE,FliF,FliG,FliH,FliI,FliJ,FliK,FliL,FliM,FliN,FliO,FliP,FliQ,FliR,FliS,FliT,FliY,FlrA,FlrC,MotA,MotB,MotX,MotY,RpoD,RpoN	46
Alicyclobacillus acidocaldarius subsp. acidocaldarius DSM 446	FlgA,FlgB,FlgC,FlgD,FlgE,FlgF,FlgJ,FlgK,FlgL,FlhA,FlhB,FliA,FliD,FliE,FliF,FliG,FliH,FliI,FliK,FliL,FliM,FliN,FliO,FliP,FliQ,FliR,FliS,FliY,FlrA,FlrC,MotA,MotB,MotX,RpoD,RpoN	35
Alicyclobacillus acidocaldarius subsp. acidocaldarius Tc-4-1	FlgA,FlgB,FlgC,FlgD,FlgE,FlgJ,FlgK,FlgL,FlhA,FlhB,FliA,FliC,FliD,FliE,FliF,FliG,FliH,FliI,FliK,FliL,FliM,FliN,FliO,FliP,FliQ,FliR,FliS,FliY,FlrA,FlrC,MotA,MotB,MotX,RpoD,RpoN	35
Alicyclobacillus acidoterrestris DSM 3922	FlgA,FlgB,FlgC,FlgD,FlgE,FlgJ,FlgK,FlgL,FlgN,FlhA,FlhB,FliA,FliC,FliD,FliE,FliF,FliG,FliH,FliI,FliK,FliL,FliM,FliN,FliO,FliP,FliQ,FliR,FliS,FliY,FlrA,FlrC,MotA,MotB,MotX,RpoD,RpoN	36
Alicyclobacillus ferrooxydans strain ALEF1	FlgA,FlgB,FlgC,FlgD,FlgE,FlgF,FlgG,FlgJ,FlgK,FlgL,FlhA,FlhB,FliA,FliC,FliD,FliE,FliF,FliG,FliH,FliI,FliJ,FliK,FliL,FliM,FliN,FliO,FliP,FliQ,FliR,FliS,FliY,FlrA,FlrC,MotA,MotB,MotX,RpoD,RpoN	38
Alicyclobacillus sp. SO9	FlgA,FlgB,FlgC,FlgD,FlgF,FlgG,FlgJ,FlgK,FlgL,FlhA,FlhB,FliA,FliC,FliD,FliE,FliF,FliG,FliH,FliI,FliK,FliL,FliM,FliN,FliO,FliP,FliQ,FliR,FliY,FlrA,FlrC,MotA,MotB,RpoD,RpoN	34
Alicyclobacillus sp. TC	FlgA,FlgB,FlgC,FlgD,FlgE,FlgF,FlgJ,FlgK,FlgL,FlhA,FlhB,FliA,FliC,FliD,FliE,FliF,FliG,FliH,FliI,FliK,FliL,FliM,FliN,FliO,FliP,FliQ,FliR,FliS,FliY,FlrA,FlrC,MotA,MotB,MotX,RpoD,RpoN	36
Aliiarcobacter faecis strain CCUG 66484	FlgB,FlgC,FlgD,FlgE,FlgF,FlgG,FlgH,FlgI,FlgJ,FlgK,FlgL,FlgO,FlhA,FlhB,FliA,FliC,FliD,FliE,FliF,FliG,FliH,FliI,FliK,FliL,FliM,FliN,FliP,FliQ,FliR,FliS,FliY,FlrA,FlrC,MotA,MotB,MotX,MotY,RpoD	38
Aliivibrio salmonicida LFI1238	FlgA,FlgB,FlgC,FlgD,FlgE,FlgF,FlgG,FlgH,FlgI,FlgJ,FlgK,FlgL,FlgM,FlgN,FlgO,FlgP,FlgT,FlhA,FlhB,FliA,FliC,FliD,FliE,FliF,FliG,FliH,FliI,FliJ,FliK,FliL,FliM,FliN,FliO,FliP,FliQ,FliR,FliS,FliY,FlrA,FlrC,MotA,MotB,MotX,MotY,RpoD,RpoN	46
Aliivibrio salmonicida strain VS224	FlgA,FlgB,FlgC,FlgD,FlgE,FlgF,FlgG,FlgH,FlgI,FlgJ,FlgK,FlgL,FlgM,FlgN,FlgO,FlgP,FlgT,FlhA,FlhB,FliA,FliC,FliD,FliE,FliF,FliG,FliH,FliI,FliJ,FliK,FliL,FliM,FliN,FliO,FliP,FliQ,FliR,FliS,FliY,FlrA,FlrC,MotA,MotB,MotX,MotY,RpoD,RpoN	46
Aliivibrio wodanis strain 06/09/139	FlgA,FlgB,FlgC,FlgD,FlgE,FlgF,FlgG,FlgH,FlgI,FlgJ,FlgK,FlgL,FlgM,FlgN,FlgO,FlgP,FlgT,FlhA,FlhB,FliA,FliC,FliD,FliE,FliF,FliG,FliH,FliI,FliJ,FliK,FliL,FliM,FliN,FliO,FliP,FliQ,FliR,FliS,FliY,FlrA,FlrC,MotA,MotB,MotX,MotY,RpoD,RpoN	46
Alistipes finegoldii CE91-St15	FlgJ,FliA,FliI,FlrA,FlrC,MotA,MotB,MotX,MotY,RpoD,RpoN	11
Alistipes finegoldii DSM 17242	FlgJ,FliA,FliH,FliI,FlrA,FlrC,MotA,MotB,MotX,MotY,RpoD,RpoN	12
Alistipes indistinctus strain 2BBH45	FlgJ,FliA,FliH,FliI,FliY,FlrA,FlrC,MotA,MotX,MotY,RpoD,RpoN	12
Alistipes onderdonkii CE91-St18	FlgJ,FliA,FliI,FlrA,FlrC,MotA,MotB,MotX,MotY,RpoD,RpoN	11
Alistipes putredinis nC33_bin.104.fa	FlgJ,FliA,FliI,FlrA,FlrC,MotA,MotB,MotY,RpoD,RpoN	10
Alistipes senegalensis FDAARGOS_1578	FlgJ,FliA,FliH,FliI,FlrA,FlrC,MotA,MotY,RpoD,RpoN	10
Alistipes shahii WAL 8301	FlgJ,FliA,FliH,FliI,FlrA,FlrC,MotA,MotB,MotX,MotY,RpoD,RpoN	12
Alistipes sp. 3BBH6	FlgJ,FliA,FliI,FlrA,FlrC,MotA,MotB,MotX,MotY,RpoD,RpoN	11
Alistipes sp. 5CBH24	FlgJ,FliA,FliI,FlrA,FlrC,MotA,MotX,MotY,RpoD,RpoN	10
Alistipes sp. 5CPEGH6	FlgJ,FliA,FliI,FlrA,FlrC,MotA,MotB,MotY,RpoD,RpoN	10
Alistipes sp. dk3624	FlgJ,FlhC,FliA,FliH,FliI,FliY,FlrA,FlrC,MotA,MotY,RpoD,RpoN	12
Alistipes sp. Marseille-P5997	FlgJ,FliA,FliI,FlrA,FlrC,MotA,MotB,MotX,MotY,RpoD,RpoN	11
Alkalibacter sp. ES005	FlhC,FliA,FliI,FliY,FlrA,FlrC,RpoD,RpoN	8
Alkalihalobacillus clausii strain 088AE	FlgB,FlgC,FlgD,FlgE,FlgF,FlgJ,FlgK,FlgM,FlgN,FlhA,FlhB,FliA,FliC,FliD,FliE,FliF,FliG,FliH,FliI,FliJ,FliK,FliL,FliM,FliN,FliO,FliP,FliQ,FliR,FliS,FliY,FlrA,FlrC,MotA,MotB,MotX,RpoD,RpoN	37
Alkalilimnicola ehrlichii MLHE-1	FlgA,FlgB,FlgC,FlgD,FlgE,FlgF,FlgG,FlgH,FlgI,FlgJ,FlgK,FlgL,FlgM,FlgN,FlgT,FlhA,FlhB,FliA,FliC,FliD,FliE,FliF,FliG,FliH,FliI,FliJ,FliK,FliL,FliM,FliN,FliO,FliP,FliQ,FliR,FliS,FliT,FliY,FlrA,FlrC,MotA,MotB,MotX,MotY,RpoD,RpoN	45
Alkaliphilus metalliredigens QYMF	FlgB,FlgC,FlgD,FlgE,FlgJ,FlgK,FlgL,FlgM,FlgN,FlhA,FlhB,FliA,FliC,FliD,FliE,FliF,FliG,FliH,FliI,FliJ,FliK,FliL,FliM,FliN,FliO,FliP,FliQ,FliR,FliS,FliY,FlrA,FlrC,MotA,MotB,MotX,RpoD,RpoN	37
Alkaliphilus oremlandii OhILAs	FlgB,FlgC,FlgD,FlgE,FlgF,FlgJ,FlgK,FlgL,FlgM,FlgN,FlhA,FlhB,FliA,FliC,FliD,FliE,FliF,FliG,FliH,FliI,FliJ,FliK,FliL,FliM,FliN,FliP,FliQ,FliR,FliS,FliY,FlrA,FlrC,MotA,MotB,MotX,RpoD,RpoN	37
Alkaliphilus sp. B6464	FlgB,FlgC,FlgD,FlgE,FlgF,FlgG,FlgJ,FlgK,FlgL,FlgM,FlgN,FlhA,FlhB,FlhC,FliA,FliC,FliD,FliE,FliF,FliG,FliH,FliI,FliJ,FliK,FliL,FliM,FliN,FliP,FliQ,FliR,FliS,FliY,FlrA,FlrC,MotA,MotB,MotX,RpoD,RpoN	39
Alkalitalea saponilacus strain SC/BZ-SP2	FlgJ,FliA,FliG,FliH,FliI,FliY,FlrA,FlrC,MotA,MotX,MotY,RpoD,RpoN	13
Alloactinosynnema sp. L-07	FlgA,FlgD,FlgJ,FlhA,FliA,FliH,FliI,FliL,FliY,FlrA,FlrC,MotB,RpoD,RpoN	14
Allobaculum mucolyticum 128	FlgL,FliA,FliG,FliI,FliY,FlrA,FlrC,MotX,RpoD	9
Allochromatium vinosum DSM 180	FlgA,FlgB,FlgC,FlgD,FlgE,FlgF,FlgG,FlgH,FlgI,FlgJ,FlgK,FlgL,FlgM,FlgN,FlgT,FlhA,FlhB,FliA,FliC,FliD,FliE,FliF,FliG,FliH,FliI,FliJ,FliK,FliL,FliM,FliN,FliO,FliP,FliQ,FliR,FliS,FliY,FlrA,FlrC,MotA,MotB,MotX,MotY,RpoD,RpoN	44
Allofrancisella frigidaquae strain SYSU 10HL1970	FlgJ,FliH,FliI,FliY,FlrA,FlrC,MotA,MotX,MotY,RpoD	10
Allofrancisella inopinata strain SYSU YG23	FlgJ,FliH,FliI,FliY,FlrA,FlrC,MotA,MotX,MotY,RpoD	10
Allokutzneria albata strain DSM 44149	FlgA,FliA,FliH,FliI,FliY,FlrA,FlrC,MotX,RpoD	9
Alphaproteobacteria bacterium 40-19	FlgJ,FliI,FliY,FlrA,FlrC,MotA,MotB,MotY,RpoD	9
Alphaproteobacteria bacterium R1DC25	FlhA,FlhB,FliA,FliF,FliH,FliI,FliJ,FliM,FliO,FliP,FliQ,FliR,FliY,FlrA,FlrC,MotA,MotX,MotY,RpoD,RpoN	20
Alphaproteobacteria bacterium SO-S41	FlgA,FlgB,FlgC,FlgD,FlgE,FlgF,FlgG,FlgH,FlgI,FlgJ,FlgK,FlgL,FlhA,FlhB,FliA,FliC,FliE,FliF,FliG,FliH,FliI,FliK,FliL,FliM,FliN,FliO,FliP,FliQ,FliR,FliY,FlrA,FlrC,MotA,MotB,MotX,MotY,RpoD,RpoN	38
Alphaproteobacteria bacterium strain Ejby_18-Q3-R6-50_MAXAC.200_cln	FlgA,FlgB,FlgC,FlgD,FlgE,FlgF,FlgG,FlgH,FlgI,FlgJ,FlgK,FlgL,FlhA,FlhB,FliA,FliC,FliE,FliF,FliG,FliH,FliI,FliJ,FliK,FliL,FliM,FliN,FliO,FliP,FliQ,FliY,FlrA,FlrC,MotA,MotB,MotX,MotY,RpoD,RpoN	38
Alphaproteobacteria bacterium WS11	FlgA,FlgB,FlgC,FlgD,FlgE,FlgF,FlgG,FlgH,FlgI,FlgJ,FlgK,FlgL,FlhA,FlhB,FliA,FliC,FliE,FliF,FliG,FliI,FliJ,FliL,FliM,FliN,FliP,FliQ,FliR,FliY,FlrA,FlrC,MotA,MotB,MotC,MotD,MotX,MotY,RpoD,RpoN	38
alpha proteobacterium HIMB59	FlgJ,FliA,FliI,FliY,FlrA,FlrC,MotA,MotY,RpoD	9
alpha proteobacterium HIMB5	FlgJ,FliI,FliY,FlrA,FlrC,MotA,MotX,MotY,RpoD	9
Altererythrobacter atlanticus strain 26DY36	FlgA,FlgB,FlgD,FlgE,FlgF,FlgG,FlgH,FlgI,FlgJ,FlgK,FlgL,FlhA,FlhB,FliA,FliC,FliD,FliE,FliF,FliG,FliH,FliI,FliL,FliM,FliN,FliP,FliQ,FliR,FliY,FlrA,FlrC,MotA,MotB,MotX,MotY,RpoD,RpoN	36
Altererythrobacter dongtanensis strain KCTC 22672	FlgA,FliA,FliI,FliY,FlrA,FlrC,MotA,MotB,MotX,MotY,RpoD,RpoN	12
Altererythrobacter epoxidivorans strain CGMCC 1.7731	FlgA,FliA,FliI,FliY,FlrA,FlrC,MotA,MotB,MotX,MotY,RpoD,RpoN	12
Altererythrobacter ishigakiensis strain NBRC 107699	FlgA,FlgO,FliA,FliI,FliY,FlrA,FlrC,MotA,MotB,MotX,MotY,RpoD,RpoN	13
Altererythrobacter marensis strain KCTC 22370	FlgA,FlgC,FlgD,FlgE,FlgF,FlgG,FlgH,FlgI,FlgJ,FlgK,FlgL,FlhA,FlhB,FliA,FliC,FliD,FliE,FliF,FliG,FliH,FliI,FliL,FliM,FliN,FliO,FliP,FliQ,FliR,FliY,FlrA,FlrC,MotA,MotB,MotX,MotY,RpoD,RpoN	37
Altererythrobacter namhicola strain JCM 16345	FlgA,FliA,FliI,FlrA,FlrC,MotA,MotB,MotX,MotY,RpoD,RpoN	11
Altererythrobacter sp. B11	FlgA,FlgC,FlgD,FlgE,FlgF,FlgG,FlgH,FlgI,FlgJ,FlgK,FlgL,FlhA,FlhB,FliA,FliC,FliD,FliE,FliF,FliG,FliH,FliI,FliL,FliM,FliN,FliO,FliP,FliQ,FliR,FliS,FliY,FlrA,FlrC,MotA,MotB,MotX,MotY,RpoD,RpoN	38
Altererythrobacter sp. BO-6	FlgA,FliA,FliI,FlrA,FlrC,MotA,MotB,MotX,MotY,RpoD,RpoN	11
Altererythrobacter sp. C9-11	FlgA,FlgO,FlgT,FliA,FliH,FliI,FlrA,FlrC,MotA,MotB,MotX,MotY,RpoD,RpoN	14
Altererythrobacter sp. NS1	FlgA,FliA,FliI,FlrA,FlrC,MotA,MotB,MotX,MotY,RpoD,RpoN	11
Altererythrobacter sp. TH136 strain TH36	FlgA,FliA,FliH,FliI,FlrA,FlrC,MotA,MotB,MotX,MotY,RpoD,RpoN	12
Altererythrobacter sp. ZODW24	FlgA,FliA,FliI,FliY,FlrA,FlrC,MotA,MotB,MotX,MotY,RpoD,RpoN	12
Alteromonadaceae bacterium strain 2141T.STBD.0c.01a	FlgA,FlgC,FlgD,FlgE,FlgF,FlgG,FlgH,FlgI,FlgJ,FlgK,FlgL,FlgM,FlgN,FlgO,FlgT,FlhA,FlhB,FliA,FliC,FliD,FliE,FliF,FliG,FliH,FliI,FliJ,FliK,FliL,FliM,FliN,FliO,FliP,FliQ,FliR,FliS,FliT,FliY,FlrA,FlrC,MotA,MotB,MotX,MotY,RpoD,RpoN	45
Alteromonas addita strain R10SW13	FlgA,FlgC,FlgD,FlgE,FlgF,FlgG,FlgH,FlgI,FlgJ,FlgK,FlgL,FlgM,FlgN,FlgO,FlgP,FlgT,FlhA,FlhB,FliA,FliC,FliD,FliE,FliF,FliG,FliH,FliI,FliJ,FliK,FliL,FliM,FliN,FliO,FliP,FliQ,FliR,FliS,FliY,FlrA,FlrC,MotA,MotB,MotX,MotY,RpoD,RpoN	45
Alteromonas australica strain DE170	FlgA,FlgC,FlgD,FlgE,FlgF,FlgG,FlgH,FlgI,FlgJ,FlgK,FlgL,FlgM,FlgN,FlgO,FlgP,FlgT,FlhA,FlhB,FliA,FliC,FliD,FliE,FliF,FliG,FliH,FliI,FliJ,FliK,FliL,FliM,FliN,FliO,FliP,FliQ,FliR,FliS,FliY,FlrA,FlrC,MotA,MotB,MotX,MotY,RpoD,RpoN	45
Alteromonas macleodii AltDE1	FlgA,FlgC,FlgD,FlgE,FlgF,FlgG,FlgH,FlgI,FlgJ,FlgK,FlgL,FlgM,FlgN,FlgO,FlgP,FlgT,FlhA,FlhB,FlhC,FlhD,FliA,FliC,FliD,FliE,FliF,FliG,FliH,FliI,FliJ,FliK,FliL,FliM,FliN,FliO,FliP,FliQ,FliR,FliS,FliY,FlrA,FlrC,MotA,MotB,MotX,MotY,RpoD,RpoN	47
Alteromonas macleodii ATCC 27126	FlgA,FlgC,FlgD,FlgE,FlgF,FlgG,FlgH,FlgI,FlgJ,FlgK,FlgL,FlgM,FlgN,FlgO,FlgP,FlgT,FlhA,FlhB,FliA,FliC,FliD,FliE,FliF,FliG,FliH,FliI,FliJ,FliK,FliL,FliM,FliN,FliO,FliP,FliQ,FliR,FliS,FliY,FlrA,FlrC,MotA,MotB,MotX,MotY,RpoD,RpoN	45
Alteromonas macleodii str. 'Aegean Sea MED64'	FlgA,FlgB,FlgC,FlgD,FlgE,FlgF,FlgG,FlgH,FlgI,FlgJ,FlgK,FlgL,FlgM,FlgN,FlgO,FlgP,FlgT,FlhA,FlhB,FlhC,FlhD,FliA,FliC,FliD,FliE,FliF,FliG,FliH,FliI,FliJ,FliK,FliL,FliM,FliN,FliO,FliP,FliQ,FliR,FliS,FliY,FlrA,FlrC,MotA,MotB,MotX,MotY,RpoD,RpoN	48
Alteromonas macleodii strain Alteromonas fortis	FlgA,FlgC,FlgD,FlgE,FlgF,FlgG,FlgH,FlgI,FlgJ,FlgK,FlgL,FlgM,FlgN,FlgO,FlgP,FlgT,FlhA,FlhB,FliA,FliC,FliD,FliE,FliF,FliG,FliH,FliI,FliJ,FliK,FliL,FliM,FliN,FliO,FliP,FliQ,FliR,FliS,FliY,FlrA,FlrC,MotA,MotB,MotX,MotY,RpoD,RpoN	45
Alteromonas macleodii str. 'Balearic Sea AD45'	FlgA,FlgC,FlgD,FlgE,FlgF,FlgG,FlgH,FlgI,FlgJ,FlgK,FlgL,FlgM,FlgN,FlgO,FlgP,FlgT,FlhA,FlhB,FliA,FliC,FliD,FliE,FliF,FliG,FliH,FliI,FliJ,FliK,FliL,FliM,FliN,FliO,FliP,FliQ,FliR,FliS,FliY,FlrA,FlrC,MotA,MotB,MotX,MotY,RpoD,RpoN	45
Alteromonas macleodii str. 'Black Sea 11'	FlgA,FlgC,FlgD,FlgE,FlgF,FlgG,FlgH,FlgI,FlgJ,FlgK,FlgL,FlgM,FlgN,FlgO,FlgP,FlgT,FlhA,FlhB,FliA,FliC,FliD,FliE,FliF,FliG,FliH,FliI,FliJ,FliK,FliL,FliM,FliN,FliO,FliP,FliQ,FliR,FliS,FliY,FlrA,FlrC,MotA,MotB,MotX,MotY,RpoD,RpoN	45
Alteromonas macleodii str. 'Deep ecotype'	FlgA,FlgC,FlgD,FlgE,FlgF,FlgG,FlgH,FlgI,FlgJ,FlgK,FlgL,FlgM,FlgN,FlgO,FlgP,FlgT,FlhA,FlhB,FliA,FliC,FliD,FliE,FliF,FliG,FliH,FliI,FliJ,FliK,FliL,FliM,FliN,FliO,FliP,FliQ,FliR,FliS,FliY,FlrA,FlrC,MotA,MotB,MotX,MotY,RpoD,RpoN	45
Alteromonas macleodii str. 'English Channel 615'	FlgA,FlgB,FlgC,FlgD,FlgE,FlgF,FlgG,FlgH,FlgI,FlgJ,FlgK,FlgL,FlgM,FlgN,FlgO,FlgP,FlgT,FlhA,FlhB,FliA,FliC,FliD,FliE,FliF,FliG,FliH,FliI,FliJ,FliK,FliL,FliM,FliN,FliO,FliP,FliQ,FliR,FliS,FliY,FlrA,FlrC,MotA,MotB,MotX,MotY,RpoD,RpoN	46
Alteromonas macleodii str. 'English Channel 673'	FlgA,FlgC,FlgD,FlgE,FlgF,FlgG,FlgH,FlgI,FlgJ,FlgK,FlgL,FlgM,FlgN,FlgO,FlgP,FlgT,FlhA,FlhB,FliA,FliC,FliD,FliE,FliF,FliG,FliH,FliI,FliJ,FliK,FliL,FliM,FliN,FliO,FliP,FliQ,FliR,FliS,FliY,FlrA,FlrC,MotA,MotB,MotX,MotY,RpoD,RpoN	45
Alteromonas macleodii str. 'Ionian Sea U4'	FlgA,FlgB,FlgC,FlgD,FlgE,FlgF,FlgG,FlgH,FlgI,FlgJ,FlgK,FlgL,FlgM,FlgN,FlgO,FlgP,FlgT,FlhA,FlhB,FliA,FliC,FliD,FliE,FliF,FliG,FliH,FliI,FliJ,FliK,FliL,FliM,FliN,FliO,FliP,FliQ,FliR,FliS,FliY,FlrA,FlrC,MotA,MotB,MotX,MotY,RpoD,RpoN	46
Alteromonas macleodii str. 'Ionian Sea U7'	FlgA,FlgB,FlgC,FlgD,FlgE,FlgF,FlgG,FlgH,FlgI,FlgJ,FlgK,FlgL,FlgM,FlgN,FlgO,FlgP,FlgT,FlhA,FlhB,FliA,FliC,FliD,FliE,FliF,FliG,FliH,FliI,FliJ,FliK,FliL,FliM,FliN,FliO,FliP,FliQ,FliR,FliS,FliY,FlrA,FlrC,MotA,MotB,MotX,MotY,RpoD,RpoN	46
Alteromonas macleodii str. 'Ionian Sea U8'	FlgA,FlgB,FlgC,FlgD,FlgE,FlgF,FlgG,FlgH,FlgI,FlgJ,FlgK,FlgL,FlgM,FlgN,FlgO,FlgP,FlgT,FlhA,FlhB,FliA,FliC,FliD,FliE,FliF,FliG,FliH,FliI,FliJ,FliK,FliL,FliM,FliN,FliO,FliP,FliQ,FliR,FliS,FliY,FlrA,FlrC,MotA,MotB,MotX,MotY,RpoD,RpoN	46
Alteromonas macleodii str. 'Ionian Sea UM4b'	FlgA,FlgB,FlgC,FlgD,FlgE,FlgF,FlgG,FlgH,FlgI,FlgJ,FlgK,FlgL,FlgM,FlgN,FlgO,FlgP,FlgT,FlhA,FlhB,FlhC,FlhD,FliA,FliC,FliD,FliE,FliF,FliG,FliH,FliI,FliJ,FliK,FliL,FliM,FliN,FliO,FliP,FliQ,FliR,FliS,FliY,FlrA,FlrC,MotA,MotB,MotX,MotY,RpoD,RpoN	48
Alteromonas macleodii str. 'Ionian Sea UM7'	FlgA,FlgB,FlgC,FlgD,FlgE,FlgF,FlgG,FlgH,FlgI,FlgJ,FlgK,FlgL,FlgM,FlgN,FlgO,FlgP,FlgT,FlhA,FlhB,FlhC,FlhD,FliA,FliC,FliD,FliE,FliF,FliG,FliH,FliI,FliJ,FliK,FliL,FliM,FliN,FliO,FliP,FliQ,FliR,FliS,FliY,FlrA,FlrC,MotA,MotB,MotX,MotY,RpoD,RpoN	48
Alteromonas sp. 76-1	FlgA,FlgC,FlgD,FlgE,FlgF,FlgG,FlgH,FlgI,FlgJ,FlgK,FlgL,FlgM,FlgN,FlgO,FlgP,FlgT,FlhA,FlhB,FliA,FliC,FliD,FliE,FliF,FliG,FliH,FliI,FliJ,FliK,FliL,FliM,FliN,FliO,FliP,FliQ,FliR,FliS,FliY,FlrA,FlrC,MotA,MotB,MotX,MotY,RpoD,RpoN	45
Alteromonas sp. B31-7	FlgA,FlgC,FlgD,FlgE,FlgF,FlgG,FlgH,FlgI,FlgJ,FlgK,FlgL,FlgM,FlgN,FlgO,FlgP,FlgT,FlhA,FlhB,FlhC,FlhD,FliA,FliC,FliD,FliE,FliF,FliG,FliH,FliI,FliJ,FliK,FliL,FliM,FliN,FliO,FliP,FliQ,FliR,FliS,FliY,FlrA,FlrC,MotA,MotB,MotX,MotY,RpoD,RpoN	47
Alteromonas sp. BL110	FlgA,FlgC,FlgD,FlgE,FlgF,FlgG,FlgH,FlgI,FlgJ,FlgK,FlgL,FlgM,FlgN,FlgO,FlgP,FlgT,FlhA,FlhB,FliA,FliC,FliD,FliE,FliF,FliG,FliH,FliI,FliJ,FliK,FliL,FliM,FliN,FliO,FliP,FliQ,FliR,FliS,FliY,FlrA,FlrC,MotA,MotB,MotX,MotY,RpoD,RpoN	45
Alteromonas sp. KC14	FlgA,FlgC,FlgD,FlgE,FlgF,FlgG,FlgH,FlgI,FlgJ,FlgK,FlgL,FlgM,FlgN,FlgO,FlgP,FlgT,FlhA,FlhB,FliA,FliC,FliD,FliE,FliF,FliG,FliH,FliI,FliJ,FliK,FliL,FliM,FliN,FliO,FliP,FliQ,FliR,FliS,FliY,FlrA,FlrC,MotA,MotB,MotX,MotY,RpoD,RpoN	45
Alteromonas sp. KC3	FlgA,FlgC,FlgD,FlgE,FlgF,FlgG,FlgH,FlgI,FlgJ,FlgK,FlgL,FlgM,FlgN,FlgO,FlgP,FlgT,FlhA,FlhB,FliA,FliC,FliD,FliE,FliF,FliG,FliH,FliI,FliJ,FliK,FliL,FliM,FliN,FliO,FliP,FliQ,FliR,FliS,FliY,FlrA,FlrC,MotA,MotB,MotX,MotY,RpoD,RpoN	45
Alteromonas sp. Mac1	FlgA,FlgC,FlgD,FlgE,FlgF,FlgG,FlgH,FlgI,FlgJ,FlgK,FlgL,FlgM,FlgN,FlgO,FlgP,FlgT,FlhA,FlhB,FliA,FliC,FliD,FliE,FliF,FliG,FliH,FliI,FliJ,FliK,FliL,FliM,FliN,FliO,FliP,FliQ,FliR,FliS,FliY,FlrA,FlrC,MotA,MotB,MotX,MotY,RpoD,RpoN	45
Alteromonas sp. Mac2	FlgA,FlgC,FlgD,FlgE,FlgF,FlgG,FlgH,FlgI,FlgJ,FlgK,FlgL,FlgM,FlgN,FlgO,FlgP,FlgT,FlhA,FlhB,FliA,FliC,FliD,FliE,FliF,FliG,FliH,FliI,FliJ,FliK,FliL,FliM,FliN,FliO,FliP,FliQ,FliR,FliS,FliY,FlrA,FlrC,MotA,MotB,MotX,MotY,RpoD,RpoN	45
Alteromonas sp. MB-3u-76	FlgA,FlgC,FlgD,FlgE,FlgF,FlgG,FlgH,FlgI,FlgJ,FlgK,FlgL,FlgM,FlgN,FlgO,FlgP,FlgT,FlhA,FlhB,FliA,FliC,FliD,FliE,FliF,FliG,FliH,FliI,FliJ,FliK,FliL,FliM,FliN,FliO,FliP,FliQ,FliR,FliS,FliY,FlrA,FlrC,MotA,MotB,MotX,MotY,RpoD,RpoN	45
Alteromonas sp. Mex14	FlgA,FlgC,FlgD,FlgE,FlgF,FlgG,FlgH,FlgI,FlgJ,FlgK,FlgL,FlgM,FlgN,FlgO,FlgP,FlgT,FlhA,FlhB,FlhC,FlhD,FliA,FliC,FliD,FliE,FliF,FliG,FliH,FliI,FliJ,FliK,FliL,FliM,FliN,FliO,FliP,FliQ,FliR,FliS,FliY,FlrA,FlrC,MotA,MotB,MotX,MotY,RpoD,RpoN	47
Alteromonas sp. RKMC-009	FlgA,FlgC,FlgD,FlgE,FlgF,FlgG,FlgH,FlgI,FlgJ,FlgK,FlgL,FlgM,FlgN,FlgO,FlgP,FlgT,FlhA,FlhB,FliA,FliC,FliD,FliE,FliF,FliG,FliH,FliI,FliJ,FliL,FliM,FliN,FliO,FliP,FliQ,FliR,FliS,FliY,FlrA,FlrC,MotA,MotB,MotD,MotX,MotY,RpoD,RpoN	45
Alteromonas sp. RW2A1	FlgA,FlgC,FlgD,FlgE,FlgF,FlgG,FlgH,FlgI,FlgJ,FlgK,FlgL,FlgM,FlgN,FlgO,FlgP,FlgT,FlhA,FlhB,FlhC,FlhD,FliA,FliC,FliD,FliE,FliF,FliG,FliH,FliI,FliJ,FliK,FliL,FliM,FliN,FliO,FliP,FliQ,FliR,FliS,FliY,FlrA,FlrC,MotA,MotB,MotX,MotY,RpoD,RpoN	47
Alteromonas sp. SN2	FlgA,FlgC,FlgD,FlgE,FlgF,FlgG,FlgH,FlgI,FlgJ,FlgK,FlgL,FlgM,FlgN,FlgO,FlgP,FlgT,FlhA,FlhB,FliA,FliC,FliD,FliE,FliF,FliG,FliH,FliI,FliJ,FliK,FliL,FliM,FliN,FliO,FliP,FliQ,FliR,FliS,FliY,FlrA,FlrC,MotA,MotB,MotX,MotY,RpoD,RpoN	45
Alteromonas stellipolaris LMG 21856	FlgA,FlgC,FlgD,FlgE,FlgF,FlgG,FlgH,FlgI,FlgJ,FlgK,FlgL,FlgM,FlgN,FlgO,FlgP,FlgT,FlhA,FlhB,FliA,FliC,FliD,FliE,FliF,FliG,FliH,FliI,FliJ,FliK,FliL,FliM,FliN,FliO,FliP,FliQ,FliR,FliS,FliY,FlrA,FlrC,MotA,MotB,MotX,MotY,RpoD,RpoN	45
Alteromonas stellipolaris strain LMG 21861	FlgA,FlgC,FlgD,FlgE,FlgF,FlgG,FlgH,FlgI,FlgJ,FlgK,FlgL,FlgM,FlgN,FlgO,FlgP,FlgT,FlhA,FlhB,FliA,FliC,FliD,FliE,FliF,FliG,FliH,FliI,FliJ,FliK,FliL,FliM,FliN,FliO,FliP,FliQ,FliR,FliS,FliY,FlrA,FlrC,MotA,MotB,MotX,MotY,RpoD,RpoN	45
Altibacter sp. ALE3EI	FlgD,FlgJ,FliA,FliH,FliI,FlrA,FlrC,MotA,MotB,MotX,MotY,RpoD,RpoN	13
Alysiella crassa S6	FliA,FliI,FliY,FlrA,FlrC,MotA,MotB,MotX,MotY,RpoD,RpoN	11
Alysiella filiformis DSM 16848	FlgL,FliA,FliI,FliY,FlrA,FlrC,MotA,MotB,MotX,MotY,RpoD,RpoN	12
Alysiella filiformis strain DSM 16848	FlgT,FliA,FliI,FliY,FlrA,FlrC,MotA,MotB,MotX,MotY,RpoD,RpoN	12
Aminipila butyrica strain DSM 103574	FlgB,FlgC,FlgD,FlgE,FlgF,FlgG,FlgK,FlgL,FlgM,FlgN,FlhA,FlhB,FlhC,FliA,FliC,FliD,FliE,FliF,FliG,FliH,FliI,FliJ,FliK,FliM,FliN,FliO,FliP,FliQ,FliR,FliS,FliY,FlrA,FlrC,MotA,MotB,MotX,RpoD,RpoN	38
Aminipila sp. CBA3637	FlgA,FlgB,FlgC,FlgD,FlgF,FlgG,FlgK,FlgL,FlgN,FlhA,FlhB,FlhC,FliA,FliC,FliD,FliE,FliF,FliG,FliH,FliI,FliJ,FliK,FliM,FliN,FliO,FliP,FliQ,FliR,FliS,FliY,FlrA,FlrC,MotA,MotB,RpoD,RpoN	36
Aminipila sp. JN-39	FlgB,FlgC,FlgD,FlgE,FlgF,FlgK,FlgL,FlgM,FlgN,FlhA,FlhB,FliA,FliC,FliD,FliE,FliF,FliG,FliH,FliI,FliJ,FliK,FliM,FliN,FliO,FliP,FliQ,FliR,FliS,FliY,FlrA,FlrC,MotA,MotB,MotX,RpoD,RpoN	36
Aminobacterium colombiense DSM 12261	FlgA,FliA,FliH,FliI,FliY,FlrA,FlrC,MotA,RpoD	9
Aminobacter sp. MDW-2	FlgA,FlgB,FlgC,FlgD,FlgE,FlgF,FlgG,FlgH,FlgI,FlgJ,FlgK,FlgL,FlhA,FlhB,FliA,FliC,FliE,FliF,FliG,FliI,FliL,FliM,FliN,FliP,FliQ,FliR,FliY,FlrA,FlrC,MotA,MotB,MotC,MotD,MotX,MotY,RpoD,RpoN	37
Aminobacter sp. MSH1	FlgA,FlgB,FlgC,FlgD,FlgE,FlgF,FlgG,FlgH,FlgI,FlgJ,FlgK,FlgL,FlgO,FlhA,FlhB,FliA,FliC,FliE,FliF,FliG,FliI,FliJ,FliL,FliM,FliN,FliP,FliQ,FliR,FliY,FlrA,FlrC,MotA,MotB,MotC,MotD,MotX,MotY,RpoD,RpoN	39
Aminobacter sp. SR38	FlgA,FlgB,FlgC,FlgD,FlgE,FlgF,FlgG,FlgH,FlgI,FlgJ,FlgK,FlgL,FlhA,FlhB,FliA,FliC,FliE,FliF,FliG,FliI,FliJ,FliL,FliM,FliN,FliP,FliQ,FliR,FliY,FlrA,FlrC,MotA,MotB,MotC,MotD,MotX,MotY,RpoD,RpoN	38
Ammonifex degensii KC4	FlgA,FlgB,FlgC,FlgD,FlgF,FlgK,FlgL,FlgM,FlhA,FlhB,FliA,FliC,FliD,FliE,FliF,FliG,FliH,FliI,FliJ,FliK,FliL,FliM,FliN,FliO,FliP,FliQ,FliR,FliS,FliY,FlrA,FlrC,MotA,MotB,MotX,RpoD,RpoN	36
Amniculibacterium sp. G2-70	FlgD,FlgJ,FlgT,FliA,FliH,FliI,FlrA,FlrC,MotA,MotB,MotY,RpoD,RpoN	13
Amphibacillus xylanus NBRC 15112	FlgB,FlgC,FlgD,FlgE,FlgF,FlgJ,FlgK,FlgL,FlgM,FlgN,FlhA,FlhB,FliA,FliC,FliD,FliE,FliF,FliG,FliH,FliI,FliJ,FliK,FliL,FliM,FliN,FliO,FliP,FliQ,FliR,FliS,FliT,FliY,FlrA,FlrC,MotA,MotB,MotX,RpoD	38
Amphritea japonica ATCC BAA-1530	FlgA,FlgB,FlgC,FlgD,FlgE,FlgF,FlgG,FlgH,FlgI,FlgJ,FlgK,FlgL,FlgM,FlgN,FlgO,FlgP,FlgT,FlhA,FlhB,FliA,FliC,FliD,FliE,FliF,FliG,FliH,FliI,FliJ,FliK,FliL,FliM,FliN,FliO,FliP,FliQ,FliR,FliS,FliY,FlrA,FlrC,MotA,MotB,MotX,MotY,RpoD,RpoN	46
Amycolatopsis acidiphila KCTC 39523	FliA,FliI,FliK,FliY,FlrA,FlrC,MotX,MotY,RpoD	9
Amycolatopsis albispora strain WP1	FlgD,FliA,FliH,FliI,FliY,FlrA,FlrC,MotB,MotX,MotY,RpoD	11
Amycolatopsis japonica strain MG417-CF17 (=DSM 44213)	FlgA,FliA,FliH,FliI,FliY,FlrA,FlrC,MotX,MotY,RpoD	10
Amycolatopsis keratiniphila strain FH 1893	FlgA,FliA,FliH,FliI,FliY,FlrA,FlrC,MotX,MotY,RpoD	10
Amycolatopsis mediterranei RB	FlgA,FlgJ,FliA,FliH,FliI,FliY,FlrA,FlrC,MotX,MotY,RpoD	11
Amycolatopsis mediterranei S699	FlgA,FlgJ,FliA,FliH,FliI,FliY,FlrA,FlrC,MotB,MotX,RpoD	11
Amycolatopsis mediterranei U32	FlgA,FlgJ,FliA,FliH,FliI,FliY,FlrA,FlrC,MotB,MotX,RpoD	11
Amycolatopsis methanolica 239	FliA,FliH,FliI,FliY,FlrA,FlrC,MotX,RpoD	8
Amycolatopsis orientalis HCCB10007	FlgA,FliA,FliH,FliI,FliY,FlrA,FlrC,MotB,MotX,RpoD	10
Amycolatopsis pretoriensis FBCC-B4732	FlgA,FlgJ,FliA,FliH,FliI,FliY,FlrA,FlrC,MotX,MotY,RpoD	11
Amycolatopsis sp. CA-230715	FlgA,FlgD,FliA,FliH,FliI,FliY,FlrA,FlrC,MotX,MotY,RpoD,RpoN	12
Amycolatopsis sp. DSM 110486	FlgA,FliA,FliH,FliI,FliY,FlrA,FlrC,MotB,MotX,MotY,RpoD	11
Amycolatopsis sp. FDAARGOS 1241 strain FDAARGOS_1241 strain Not applicable	FlgA,FliA,FliH,FliI,FliY,FlrA,FlrC,MotB,MotX,RpoD	10
Amycolatopsis sp. Hca4	FlgA,FlgD,FlgJ,FliA,FliH,FliI,FliY,FlrA,FlrC,MotX,MotY,RpoD	12
Amycolatopsis sp. Poz14	FlgA,FliA,FliH,FliI,FliY,FlrA,FlrC,MotB,MotX,MotY,RpoD	11
Amycolatopsis sp. TNS106	FlgA,FliA,FliH,FliI,FliY,FlrA,FlrC,MotX,MotY,RpoD	10
Amycolatopsis sp. YIM 10	FlgD,FliA,FliH,FliI,FliY,FlrA,FlrC,MotY,RpoD	9
Amycolatopsis sp. YIM 96748	FlgA,FliA,FliH,FliI,FliY,FlrA,FlrC,RpoD	8
Amycolicicoccus subflavus DQS3-9A1	FlgA,FliA,FliH,FliI,FliY,FlrA,FlrC,RpoD	8
Anabaena cylindrica PCC 7122	FlgJ,FliA,FliH,FliI,FliY,FlrA,FlrC,MotA,MotX,RpoD	10
Anabaena sp. 90	FliA,FliH,FliI,FliY,FlrA,FlrC,MotA,MotB,MotX,RpoD	10
Anabaena sp. wa102	FlgD,FliA,FliH,FliI,FliY,FlrA,FlrC,MotA,MotX,MotY,RpoD	11
Anabaena sp. YBS01	FlgD,FlgT,FliA,FliG,FliH,FliI,FliY,FlrA,FlrC,MotA,MotB,MotX,MotY,RpoD	14
Anabaena variabilis ATCC 29413	FlgT,FliA,FliG,FliH,FliI,FliY,FlrA,FlrC,MotA,MotB,MotX,MotY,RpoD	13
Anabaenopsis circularis NIES-21	FliA,FliH,FliI,FliM,FliY,FlrA,FlrC,MotA,MotB,MotX,MotY,RpoD	12
Anabaenopsis elenkinii CCIBt3563	FlgD,FlgT,FliA,FliI,FliY,FlrA,FlrC,MotA,MotB,MotX,RpoD	11
Anaerobaculum mobile DSM 13181	FlgA,FlgB,FlgC,FlgD,FlgE,FlgF,FlgH,FlgI,FlgK,FlgL,FlgM,FlgN,FlhA,FlhB,FliA,FliC,FliD,FliE,FliF,FliG,FliH,FliI,FliJ,FliK,FliL,FliM,FliN,FliP,FliQ,FliR,FliS,FliY,FlrA,FlrC,MotA,MotB,RpoD	37
anaerobic archaeon MK-D1	FliI,FliY,FlrA,FlrC,MotX	5
Anaerococcus mediterraneensis GNH	FlgJ,FliA,FliI,FliY,FlrA,FlrC,MotX,RpoD,RpoN	9
Anaerococcus obesiensis strain FDAARGOS_989 strain Not applicable	FlgJ,FliA,FliI,FliY,FlrA,FlrC,RpoD	7
Anaerococcus prevotii DSM 20548	FlgJ,FliA,FliI,FliY,FlrA,FlrC,MotX,RpoD	8
Anaerococcus vaginalis strain FDAARGOS_988 strain Not applicable	FlgJ,FliA,FliI,FliY,FlrA,FlrC,RpoD	7
Anaerocolumna cellulosilytica strain SN021	FlgB,FlgC,FlgD,FlgE,FlgF,FlgG,FlgJ,FlgK,FlgL,FlgM,FlgN,FlhA,FlhB,FliA,FliC,FliD,FliE,FliF,FliG,FliH,FliI,FliJ,FliK,FliL,FliM,FliN,FliO,FliP,FliQ,FliR,FliS,FliY,FlrA,FlrC,MotA,MotB,MotX,RpoD	38
Anaerocolumna sp. CBA3638	FlgB,FlgC,FlgD,FlgE,FlgF,FlgG,FlgJ,FlgK,FlgL,FlgM,FlgN,FlhA,FlhB,FlhC,FliA,FliC,FliD,FliE,FliF,FliG,FliH,FliI,FliJ,FliK,FliL,FliM,FliN,FliO,FliP,FliQ,FliR,FliS,FliY,FlrA,FlrC,MotA,MotB,MotX,RpoD	39
Anaerocolumna sp. CTTW	FlgA,FlgB,FlgC,FlgD,FlgE,FlgF,FlgG,FlgJ,FlgK,FlgL,FlgM,FlgN,FlhA,FlhB,FlhC,FliA,FliC,FliD,FliE,FliF,FliG,FliH,FliI,FliJ,FliK,FliL,FliM,FliN,FliO,FliP,FliQ,FliR,FliS,FliY,FlrA,FlrC,MotA,MotB,MotX,RpoD,RpoN	41
Anaerolineaceae bacterium bin1136	FlgD,FlgO,FliA,FliH,FliI,FliY,FlrA,FlrC,MotX,RpoD	10
Anaerolineaceae bacterium CAMBI-1 strain CAMBI-1	FlgD,FliA,FliI,FliY,FlrA,FlrC,MotX,RpoD,RpoN	9
Anaerolineaceae bacterium oral taxon 439 strain W11661	FliA,FliH,FliI,FliY,FlrA,FlrC,MotX,RpoD,RpoN	9
Anaerolineae bacterium bin1159	FlgA,FlgD,FliA,FliI,FliY,FlrA,FlrC,MotX,RpoD	9
Anaerolineales bacterium bin1184	FlgA,FlgD,FliA,FliG,FliH,FliI,FliY,FlrA,FlrC,MotX,RpoD	11
Anaerolinea thermophila UNI-1	FlgA,FliA,FliH,FliI,FliM,FliN,FliY,FlrA,FlrC,MotX,RpoD,RpoN	12
Anaeromyxobacter dehalogenans 2CP-1	FlgC,FlgD,FlgE,FlgF,FlgG,FlgH,FlgI,FlgK,FlgL,FlgO,FlgT,FlhA,FlhB,FliA,FliC,FliD,FliE,FliF,FliH,FliI,FliJ,FliL,FliM,FliN,FliO,FliP,FliQ,FliR,FliS,FliY,FlrA,FlrC,MotA,MotB,MotX,MotY,RpoD,RpoN	38
Anaeromyxobacter dehalogenans 2CP-C	FlgA,FlgC,FlgD,FlgE,FlgH,FlgI,FlgK,FlgL,FlgT,FlhA,FlhB,FliA,FliC,FliD,FliE,FliF,FliG,FliH,FliI,FliJ,FliL,FliM,FliN,FliO,FliP,FliQ,FliR,FliS,FliY,FlrA,FlrC,MotA,MotB,MotX,MotY,RpoD,RpoN	37
Anaeromyxobacter sp. Fw109-5	FlgA,FlgO,FlgT,FlhA,FlhB,FliA,FliF,FliH,FliI,FliJ,FliM,FliO,FliP,FliQ,FliR,FliY,FlrA,FlrC,MotA,MotB,MotX,MotY,RpoD,RpoN	24
Anaeromyxobacter sp. K	FlgA,FlgC,FlgD,FlgE,FlgF,FlgG,FlgH,FlgI,FlgK,FlgL,FlgO,FlgT,FlhA,FlhB,FliA,FliC,FliD,FliE,FliF,FliH,FliI,FliJ,FliL,FliM,FliN,FliO,FliP,FliQ,FliR,FliS,FliY,FlrA,FlrC,MotA,MotB,MotX,MotY,RpoD,RpoN	39
Anaerostipes caccae NBRC 114412	FlgJ,FliA,FliH,FliI,FliY,FlrA,FlrC,RpoD,RpoN	9
Anaerostipes hadrus strain BPB5	FlgJ,FliA,FliH,FliI,FliY,FlrA,FlrC,MotX,RpoD,RpoN	10
Anaerostipes rhamnosivorans strain 1y2	FlgJ,FliA,FliH,FliI,FliY,FlrA,FlrC,RpoD,RpoN	9
Anaerotignum propionicum DSM 1682 strain X2	FlgB,FlgC,FlgD,FlgE,FlgF,FlgK,FlgL,FlgM,FlgN,FlhA,FlhB,FliA,FliC,FliD,FliE,FliF,FliG,FliH,FliI,FliJ,FliK,FliM,FliN,FliP,FliQ,FliR,FliS,FliY,FlrA,FlrC,MotA,MotB,MotX,RpoD,RpoN	35
Anaerotruncus colihominis VE303-02	FlgB,FlgC,FlgD,FlgE,FlgF,FlgK,FlgL,FlhA,FlhB,FliA,FliC,FliD,FliE,FliF,FliG,FliH,FliI,FliJ,FliM,FliN,FliO,FliP,FliQ,FliR,FliS,FliY,FlrA,FlrC,MotA,MotB,MotX,RpoD,RpoN	33
Anaerotruncus sp. nC33_bin.255.fa	FliA,FliI,FliY,FlrA,FlrC,MotX,RpoD	7
Anaplasma centrale str. Israel	FliI,FliY,FlrA,FlrC,MotA,MotY,RpoD	7
Anaplasma marginale strain Jaboticabal	FliI,FliY,FlrA,FlrC,MotA,MotY,RpoD	7
Anaplasma marginale str. Dawn	FliI,FliY,FlrA,FlrC,MotA,MotY,RpoD	7
Anaplasma marginale str. Florida	FliI,FliY,FlrA,FlrC,MotA,MotY,RpoD	7
Anaplasma marginale str. Gypsy Plains	FliI,FliY,FlrA,FlrC,MotA,MotY,RpoD	7
Anaplasma marginale str. St. Maries	FliI,FliY,FlrA,FlrC,MotA,MotY,RpoD	7
Anaplasma ovis str. Haibei	FliI,FliY,FlrA,FlrC,MotA,MotY,RpoD	7
Anaplasma phagocytophilum Dog2	FliI,FliY,FlrA,FlrC,MotA,MotY,RpoD	7
Anaplasma phagocytophilum HZ2	FliI,FliY,FlrA,FlrC,MotA,MotY,RpoD	7
Anaplasma phagocytophilum HZ	FliI,FliY,FlrA,FlrC,MotA,MotY,RpoD	7
Anaplasma phagocytophilum JM	FliI,FliY,FlrA,FlrC,MotA,MotY,RpoD	7
Anaplasma phagocytophilum str. ApMUC09	FliI,FliY,FlrA,FlrC,MotA,MotY,RpoD	7
Anaplasma phagocytophilum str. ApNP	FliI,FliY,FlrA,FlrC,MotA,MotY,RpoD	7
Anaplasma phagocytophilum str. ApWI1	FliI,FliY,FlrA,FlrC,MotA,MotY,RpoD	7
Anaplasma phagocytophilum str. HGE2	FliI,FliY,FlrA,FlrC,MotA,MotY,RpoD	7
Anaplasma phagocytophilum str. Norway variant1 strain Norway Variant 1	FliI,FliY,FlrA,FlrC,MotA,MotY,RpoD	7
Anaplasma phagocytophilum str. Webster	FliI,FliY,FlrA,FlrC,MotA,MotY,RpoD	7
Anaplasma platys strain S3	FliI,FliY,FlrA,FlrC,MotA,MotY,RpoD	7
Ancylobacter polymorphus ZM13	FlgA,FlgB,FlgC,FlgD,FlgE,FlgH,FlgI,FlgK,FlgL,FlhA,FlhB,FliA,FliC,FliE,FliF,FliG,FliI,FliJ,FliK,FliL,FliM,FliN,FliP,FliQ,FliR,FliY,FlrA,FlrC,MotA,MotB,MotC,MotX,MotY,RpoD,RpoN	35
Ancylobacter pratisalsi strain DSM 102029	FlgA,FlgO,FliA,FliH,FliI,FliJ,FliO,FliY,FlrA,FlrC,MotA,MotB,MotX,MotY,RpoD,RpoN	16
Ancylobacter sp. TS-1	FliA,FliH,FliI,FliJ,FliY,FlrA,FlrC,MotA,MotB,MotX,MotY,RpoD,RpoN	13
Anderseniella sp. Alg231-50 strain Anderseniella sp. Alg231_50	FlgA,FlgD,FlgO,FliA,FliH,FliI,FliJ,FliO,FliY,FlrA,FlrC,MotA,MotB,MotX,MotY,RpoD,RpoN	17
Aneurinibacillus soli strain CB4	FlgB,FlgC,FlgD,FlgE,FlgF,FlgG,FlgK,FlgL,FlgM,FlgN,FlhA,FlhB,FliA,FliC,FliD,FliE,FliF,FliG,FliH,FliI,FliJ,FliK,FliL,FliM,FliN,FliO,FliP,FliQ,FliR,FliS,FliY,FlrA,FlrC,MotA,MotB,MotX,RpoD,RpoN	38
Aneurinibacillus thermoaerophilus strain CCM 8960	FlgB,FlgC,FlgD,FlgE,FlgK,FlgL,FlgM,FlgN,FlhA,FlhB,FliA,FliC,FliD,FliE,FliF,FliG,FliH,FliI,FliJ,FliK,FliL,FliM,FliN,FliO,FliP,FliQ,FliR,FliS,FliT,FliY,FlrA,FlrC,MotA,MotB,MotX,MotY,RpoD,RpoN	38
Anoxybacillus caldiproteolyticus strain U458	FlgB,FlgC,FlgD,FlgE,FlgF,FlgJ,FlgK,FlgL,FlgM,FlgN,FlhA,FlhB,FliA,FliC,FliD,FliE,FliF,FliG,FliH,FliI,FliJ,FliK,FliL,FliM,FliN,FliO,FliP,FliQ,FliR,FliS,FliT,FliY,FlrA,FlrC,MotA,MotB,MotX,RpoD,RpoN	39
Anoxybacillus flavithermus strain 52-1A	FlgB,FlgC,FlgD,FlgE,FlgF,FlgK,FlgL,FlgM,FlgN,FlhA,FlhB,FliA,FliC,FliD,FliE,FliF,FliG,FliH,FliI,FliJ,FliK,FliL,FliM,FliN,FliO,FliP,FliQ,FliR,FliS,FliT,FliY,FlrA,FlrC,MotA,MotB,MotX,RpoD,RpoN	38
Anoxybacillus flavithermus WK1	FlgB,FlgD,FlgF,FlgG,FlgK,FlgL,FlgM,FlgN,FlhA,FlhB,FliA,FliC,FliD,FliE,FliF,FliG,FliH,FliI,FliJ,FliK,FliL,FliM,FliN,FliO,FliP,FliQ,FliR,FliS,FliT,FliY,FlrA,FlrC,MotA,MotB,MotX,RpoD,RpoN	37
Anoxybacillus sediminis PCH 117	FlgA,FlgB,FlgC,FlgD,FlgE,FlgG,FlgJ,FlgK,FlgL,FlgM,FlgN,FlhA,FlhB,FliA,FliC,FliD,FliE,FliF,FliG,FliH,FliI,FliJ,FliK,FliL,FliM,FliN,FliO,FliP,FliQ,FliR,FliS,FliT,FliY,FlrA,FlrC,MotA,MotB,MotX,RpoD,RpoN	40
Anoxybacillus sp. B2M1	FlgB,FlgC,FlgD,FlgE,FlgF,FlgG,FlgJ,FlgK,FlgL,FlgM,FlgN,FlhA,FlhB,FliA,FliC,FliD,FliE,FliF,FliG,FliH,FliI,FliJ,FliK,FliL,FliM,FliN,FliO,FliP,FliQ,FliR,FliS,FliT,FliY,FlrA,FlrC,MotA,MotB,MotX,RpoD,RpoN	40
Anoxybacillus sp. PDR2	FlgB,FlgC,FlgD,FlgE,FlgF,FlgG,FlgJ,FlgK,FlgL,FlgM,FlgN,FlhA,FlhB,FliA,FliC,FliD,FliE,FliF,FliG,FliH,FliI,FliJ,FliK,FliL,FliM,FliN,FliO,FliP,FliQ,FliR,FliS,FliT,FliY,FlrA,FlrC,MotA,MotB,MotX,RpoD,RpoN	40
Anoxybacter fermentans strain DY22613	FlgA,FlgB,FlgC,FlgD,FlgE,FlgG,FlgH,FlgI,FlgJ,FlgK,FlgL,FlgM,FlgN,FlgP,FlgT,FlhA,FlhB,FliA,FliC,FliD,FliE,FliF,FliG,FliH,FliI,FliJ,FliK,FliL,FliM,FliN,FliP,FliQ,FliR,FliS,FliY,FlrA,FlrC,MotA,MotB,MotX,RpoD,RpoN	42
Anseongella ginsenosidimutans strain Gsoil 524	FlgJ,FlgO,FliA,FliH,FliI,FlrA,FlrC,MotA,MotB,MotX,MotY,RpoD,RpoN	13
Antarcticibacterium flavum strain KCTC 52984 strain JB01H24	FlgD,FlgJ,FliA,FliG,FliH,FliI,FliY,FlrA,FlrC,MotA,MotX,MotY,RpoD,RpoN	14
Antarcticibacterium sp. PAMC 28998	FlgJ,FliA,FliH,FliI,FliY,FlrA,FlrC,MotA,MotB,MotX,MotY,RpoD,RpoN	13
Antarctobacter heliothermus strain SMS3	FlgA,FlgB,FlgC,FlgD,FlgE,FlgF,FlgG,FlgH,FlgI,FlgJ,FlgK,FlgL,FlhA,FlhB,FliA,FliC,FliE,FliF,FliG,FliI,FliK,FliL,FliM,FliP,FliQ,FliR,FliY,FlrA,FlrC,MotA,MotB,MotX,MotY,RpoD,RpoN	35
Aphanizomenon flos-aquae AFA_KM1/D3	FlgD,FliA,FliH,FliI,FliY,FlrA,FlrC,MotA,MotB,MotX,RpoD	11
Aphanizomenon flos-aquae DEX188	FlgD,FliA,FliH,FliI,FliY,FlrA,FlrC,MotA,MotX,MotY,RpoD	11
Apibacter sp. B2966	FlgJ,FliA,FliH,FliI,FliY,FlrA,FlrC,MotA,MotB,MotY,RpoD,RpoN	12
Apibacter sp. B3706	FlgJ,FliA,FliH,FliI,FliY,FlrA,FlrC,MotA,MotB,MotY,RpoD,RpoN	12
Apibacter sp. ESL0404	FlgJ,FliA,FliH,FliI,FliY,FlrA,FlrC,MotA,MotB,MotY,RpoD,RpoN	12
Apibacter sp. ESL0432	FlgJ,FliA,FliH,FliI,FliY,FlrA,FlrC,MotA,MotB,MotY,RpoD,RpoN	12
Apibacter sp. HY041	FlgJ,FliA,FliH,FliI,FliY,FlrA,FlrC,MotA,MotB,MotX,MotY,RpoD,RpoN	13
Apilactobacillus kunkeei strain 7K4AA	FlgJ,FliA,FliI,FliY,FlrA,FlrC,MotX,RpoD	8
Aquabacterium olei strain NBRC 110486	FlgA,FlgB,FlgC,FlgD,FlgE,FlgF,FlgG,FlgH,FlgI,FlgJ,FlgK,FlgL,FlgM,FlgT,FlhA,FlhB,FlhC,FlhD,FliA,FliC,FliD,FliE,FliF,FliG,FliH,FliI,FliJ,FliK,FliL,FliM,FliN,FliO,FliP,FliQ,FliR,FliS,FliT,FliY,FlrA,FlrC,MotA,MotB,MotX,MotY,RpoD,RpoN	46
Aquabacter sp. L1I39	FlgA,FlgB,FlgC,FlgD,FlgE,FlgF,FlgG,FlgH,FlgI,FlgJ,FlgK,FlgL,FlhA,FlhB,FliA,FliC,FliE,FliF,FliG,FliI,FliK,FliL,FliM,FliN,FliP,FliQ,FliR,FliY,FlrA,FlrC,MotA,MotB,MotC,MotX,MotY,RpoD,RpoN	37
Aquaspirillum sp. LM1 strain LM1	FlgA,FlgC,FlgD,FlgE,FlgF,FlgG,FlgH,FlgI,FlgJ,FlgK,FlgL,FlgM,FlgN,FlgO,FlhA,FlhB,FliA,FliC,FliD,FliE,FliF,FliG,FliH,FliI,FliJ,FliK,FliL,FliM,FliN,FliO,FliP,FliQ,FliR,FliS,FliT,FliY,FlrA,FlrC,MotA,MotB,MotX,MotY,RpoD,RpoN	44
Aquibacillus sp. TKL69	FlgB,FlgC,FlgD,FlgE,FlgF,FlgG,FlgJ,FlgK,FlgL,FlgM,FlgN,FlhA,FlhB,FliA,FliC,FliD,FliE,FliF,FliG,FliH,FliI,FliJ,FliK,FliL,FliM,FliN,FliO,FliP,FliQ,FliR,FliS,FliT,FliY,FlrA,FlrC,MotA,MotB,MotX,RpoD,RpoN	40
Aquicella lusitana strain SGT-39	FlgA,FlgB,FlgC,FlgD,FlgE,FlgF,FlgG,FlgH,FlgI,FlgJ,FlgK,FlgL,FlgN,FlhA,FlhB,FliC,FliD,FliE,FliF,FliG,FliH,FliI,FliK,FliM,FliN,FliO,FliP,FliQ,FliR,FliS,FliY,FlrA,FlrC,MotA,MotB,MotX,MotY,RpoD,RpoN	39
Aquicella siphonis strain SGT-108	FlgA,FlgB,FlgC,FlgD,FlgE,FlgF,FlgH,FlgI,FlgJ,FlgK,FlgL,FlgN,FlhA,FlhB,FliA,FliC,FliD,FliE,FliF,FliG,FliH,FliI,FliK,FliM,FliN,FliO,FliP,FliQ,FliR,FliS,FliY,FlrA,FlrC,MotA,MotB,MotX,MotY,RpoD,RpoN	39
Aquifex aeolicus VF5	FlgA,FlgC,FlgD,FlgE,FlgG,FlgH,FlgI,FlgK,FlgL,FlgT,FlhA,FlhB,FliA,FliC,FliD,FliE,FliF,FliG,FliH,FliI,FliL,FliM,FliN,FliP,FliQ,FliR,FliS,FlrA,FlrC,MotA,MotB,MotX,MotY,RpoD,RpoN	35
Aquificae bacterium strain RBS10-58	FlgA,FlgB,FlgC,FlgD,FlgE,FlgG,FlgH,FlgI,FlgK,FlgL,FlgT,FlhA,FlhB,FliA,FliC,FliD,FliE,FliF,FliG,FliH,FliI,FliL,FliM,FliN,FliP,FliQ,FliR,FliS,FlrA,FlrC,MotA,MotB,MotX,MotY,RpoD,RpoN	36
Aquiflexum balticum DSM 16537 strain DSM 16537	FlgD,FliA,FliH,FliI,FliY,FlrA,FlrC,MotA,MotB,MotX,MotY,RpoD,RpoN	13
Aquihabitans sp. G128	FlgA,FlgN,FliA,FliI,FliY,FlrA,FlrC,MotY,RpoD	9
Aquiluna sp. 15G-AUS-rot	FliA,FliI,FliY,FlrA,FlrC,RpoD	6
Aquimarina sp. AD10	FlgD,FlgJ,FliA,FliH,FliI,FliY,FlrA,FlrC,MotA,MotB,MotX,MotY,RpoD,RpoN	14
Aquimarina sp. AD1	FlgD,FlgJ,FliA,FliH,FliI,FliY,FlrA,FlrC,MotA,MotB,MotX,MotY,RpoD,RpoN	14
Aquimarina sp. BL5	FlgD,FlgJ,FliA,FliH,FliI,FliY,FlrA,FlrC,MotA,MotB,MotX,MotY,RpoD,RpoN	14
Aquimarina sp. TRL1	FlgJ,FlgT,FliA,FliH,FliI,FliY,FlrA,FlrC,MotA,MotB,MotX,MotY,RpoD,RpoN	14
Aquirufa sp. 9H-EGSE	FlgD,FlgJ,FliA,FliH,FliI,FlrA,FlrC,MotA,MotB,MotX,MotY,RpoD,RpoN	13
Aquisalimonas sp. 2447	FlgA,FlgB,FlgC,FlgD,FlgE,FlgF,FlgG,FlgH,FlgI,FlgJ,FlgK,FlgL,FlgM,FlgN,FlgO,FlgT,FlhA,FlhB,FliA,FliC,FliD,FliE,FliF,FliG,FliH,FliI,FliJ,FliK,FliL,FliM,FliN,FliO,FliP,FliQ,FliR,FliS,FliT,FliY,FlrA,FlrC,MotA,MotB,MotX,MotY,RpoD,RpoN	46
Aquisalinus flavus D11M-2	FlgA,FlgB,FlgC,FlgD,FlgE,FlgF,FlgG,FlgH,FlgI,FlgJ,FlgK,FlgL,FlhA,FlhB,FliA,FliC,FliE,FliF,FliG,FliI,FliK,FliL,FliM,FliP,FliQ,FliR,FliY,FlrA,FlrC,MotA,MotB,MotX,MotY,RpoD,RpoN	35
Aquisediminimonas profunda strain DS48-3	FlgA,FlgC,FlgD,FlgE,FlgF,FlgG,FlgH,FlgI,FlgJ,FlgK,FlgL,FlhA,FlhB,FliA,FliC,FliD,FliE,FliF,FliG,FliH,FliI,FliK,FliL,FliM,FliN,FliO,FliP,FliQ,FliR,FliS,FliY,FlrA,FlrC,MotA,MotB,MotX,MotY,RpoD,RpoN	39
Aquisphaera giovannonii strain OJF2	FlgA,FlgD,FlgI,FlhA,FlhB,FliA,FliF,FliI,FliK,FliM,FliO,FliP,FliQ,FliR,FliY,FlrA,FlrC,MotA,MotB,MotX,RpoD,RpoN	22
Aquitalea denitrificans strain 5YN1-3	FlgA,FlgC,FlgD,FlgE,FlgF,FlgG,FlgH,FlgI,FlgJ,FlgK,FlgL,FlgM,FlgN,FlgP,FlgT,FlhA,FlhB,FliA,FliC,FliD,FliE,FliF,FliG,FliH,FliI,FliJ,FliK,FliL,FliM,FliN,FliO,FliP,FliQ,FliR,FliS,FliY,FlrA,FlrC,MotA,MotB,MotX,MotY,RpoD,RpoN	44
Aquitalea sp. THG-DN7.12	FlgA,FlgC,FlgD,FlgE,FlgF,FlgG,FlgH,FlgI,FlgJ,FlgK,FlgL,FlgM,FlgN,FlgP,FlgT,FlhA,FlhB,FliA,FliC,FliD,FliE,FliF,FliG,FliH,FliI,FliJ,FliK,FliL,FliM,FliN,FliO,FliP,FliQ,FliR,FliS,FliY,FlrA,FlrC,MotA,MotB,MotX,MotY,RpoD,RpoN	44
Aquitalea sp. USM4	FlgA,FlgC,FlgD,FlgE,FlgF,FlgG,FlgH,FlgI,FlgJ,FlgK,FlgL,FlgM,FlgN,FlgP,FlgT,FlhA,FlhB,FliA,FliC,FliD,FliE,FliF,FliG,FliH,FliI,FliJ,FliK,FliL,FliM,FliN,FliO,FliP,FliQ,FliR,FliS,FliY,FlrA,FlrC,MotA,MotB,MotX,MotY,RpoD,RpoN	44
Arabia massiliensis strain MGYG-HGUT-02413	FlgA,FliA,FliH,FliI,FliY,FlrA,FlrC,MotX,RpoD	9
Arachidicoccus ginsenosidivorans strain Gsoil 809	FlgJ,FliA,FliH,FliI,FlrA,FlrC,MotA,MotB,MotX,MotY,RpoD,RpoN	12
Arachidicoccus sp. BS20	FlgD,FlgJ,FliA,FliI,FliY,FlrA,FlrC,MotA,MotB,MotX,MotY,RpoD,RpoN	13
Arachidicoccus sp. KIS59-12	FlgJ,FliA,FliH,FliI,FliY,FlrA,FlrC,MotA,MotB,MotY,RpoD,RpoN	12
Arachnia rubra SK-1	FlgA,FlgD,FliA,FliH,FliI,FliY,FlrA,FlrC,MotX,MotY,RpoD	11
Arcanobacterium haemolyticum DSM 20595	FliA,FliH,FliI,FliY,FlrA,FlrC,RpoD	7
Arcanobacterium haemolyticum strain NCTC8452	FliA,FliI,FliY,FlrA,FlrC,RpoD	6
Arcanobacterium phocae strain DSM 10002	FliA,FliI,FliY,FlrA,FlrC,RpoD	6
Arcanobacterium phocisimile strain DSM 26142	FlgA,FliA,FliI,FliY,FlrA,FlrC,RpoD	7
Arcanobacterium sp. 2701	FliA,FliH,FliI,FliY,FlrA,FlrC,RpoD	7
Arcanobacterium sp. JY-X040	FlgA,FliA,FliH,FliI,FliY,FlrA,FlrC,RpoD	8
Archaeoglobus fulgidus DSM 4304	FliH,FliI,FliN,FliY,FlrA,FlrC	6
Archaeoglobus fulgidus DSM 8774	FliI,FliN,FliY,FlrA,FlrC	5
Archaeoglobus profundus DSM 5631	FliH,FliI,FliM,FliY,FlrA,FlrC,MotX	7
Archaeoglobus sulfaticallidus PM70-1	FliH,FliI,FliY,FlrA,FlrC,MotX	6
Archaeoglobus veneficus SNP6	FliH,FliI,FliM,FliY,FlrA,FlrC,MotX	7
archaeon AArc-Sl	FliI,FliY,FlrA,FlrC,MotX	5
archaeon bin1429	FlrA	1
archaeon GW2011_AR10	FliI,FliY,FlrA,FlrC,RpoD	5
archaeon GW2011_AR15	FliI,FlrA,FlrC	3
archaeon GW2011_AR20	FlrA,FlrC	2
Archangium gephyra strain DSM 2261	FlgA,FlgD,FlgP,FlgT,FlhA,FlhB,FliA,FliF,FliH,FliI,FliJ,FliK,FliM,FliO,FliP,FliQ,FliR,FliY,FlrA,FlrC,MotA,MotB,MotX,MotY,RpoD,RpoN	26
Archangium violaceum strain SDU34	FlgA,FlgJ,FlgP,FlgT,FlhA,FlhB,FliA,FliF,FliH,FliI,FliJ,FliK,FliM,FliN,FliO,FliP,FliQ,FliR,FliY,FlrA,FlrC,MotA,MotB,MotX,MotY,RpoD,RpoN	27
Arcobacter anaerophilus strain DSM 24636	FlgB,FlgC,FlgD,FlgE,FlgG,FlgH,FlgI,FlgJ,FlgK,FlgL,FlgO,FlhA,FlhB,FliA,FliC,FliD,FliE,FliF,FliG,FliH,FliI,FliK,FliL,FliM,FliN,FliP,FliQ,FliR,FliS,FliY,FlrA,FlrC,MotA,MotB,MotX,MotY,RpoD,RpoN	38
Arcobacter aquimarinus strain W63	FlgB,FlgC,FlgD,FlgE,FlgH,FlgI,FlgJ,FlgK,FlgL,FlgO,FlhA,FlhB,FliA,FliC,FliD,FliE,FliF,FliG,FliH,FliI,FliK,FliL,FliM,FliN,FliP,FliQ,FliR,FliS,FliY,FlrA,FlrC,MotA,MotB,MotX,MotY,RpoD	36
Arcobacter bivalviorum strain LMG 26154	FlgB,FlgC,FlgD,FlgE,FlgF,FlgG,FlgH,FlgI,FlgJ,FlgK,FlgL,FlgO,FlhA,FlhB,FliA,FliC,FliD,FliE,FliF,FliG,FliH,FliI,FliK,FliL,FliM,FliN,FliP,FliQ,FliR,FliS,FliY,FlrA,FlrC,MotA,MotB,MotX,MotY,RpoD	38
Arcobacter butzleri ED-1	FlgB,FlgC,FlgD,FlgE,FlgF,FlgH,FlgI,FlgJ,FlgK,FlgL,FlgO,FlhA,FlhB,FliA,FliC,FliD,FliE,FliF,FliG,FliH,FliI,FliK,FliL,FliM,FliN,FliP,FliQ,FliR,FliS,FliY,FlrA,FlrC,MotA,MotB,MotX,MotY,RpoD,RpoN	38
Arcobacter butzleri RM4018	FlgB,FlgC,FlgD,FlgE,FlgF,FlgG,FlgH,FlgI,FlgJ,FlgK,FlgL,FlgO,FlhA,FlhB,FliA,FliC,FliD,FliE,FliF,FliG,FliH,FliI,FliK,FliL,FliM,FliN,FliP,FliQ,FliR,FliS,FliY,FlrA,FlrC,MotA,MotB,MotX,MotY,RpoD	38
Arcobacter butzleri strain ED-1	FlgB,FlgC,FlgD,FlgE,FlgH,FlgI,FlgJ,FlgK,FlgL,FlgO,FlhA,FlhB,FliA,FliC,FliD,FliE,FliF,FliG,FliH,FliI,FliK,FliL,FliM,FliN,FliP,FliQ,FliR,FliS,FliY,FlrA,FlrC,MotA,MotB,MotX,MotY,RpoD	36
Arcobacter canalis strain LMG 29148	FlgB,FlgC,FlgD,FlgE,FlgG,FlgH,FlgI,FlgJ,FlgK,FlgL,FlgO,FlhA,FlhB,FliC,FliD,FliE,FliF,FliG,FliH,FliI,FliK,FliL,FliM,FliN,FliP,FliQ,FliR,FliS,FliY,FlrA,FlrC,MotA,MotB,MotX,MotY,RpoD	36
Arcobacter cibarius strain H743	FlgB,FlgC,FlgD,FlgE,FlgG,FlgH,FlgI,FlgJ,FlgK,FlgL,FlgO,FlhA,FlhB,FliC,FliD,FliE,FliF,FliG,FliH,FliI,FliK,FliL,FliM,FliN,FliP,FliQ,FliR,FliS,FliY,FlrA,FlrC,MotA,MotB,MotX,MotY,RpoD	36
Arcobacter cloacae strain LMG 26153	FlgB,FlgC,FlgD,FlgE,FlgF,FlgH,FlgI,FlgJ,FlgK,FlgL,FlgO,FlhA,FlhB,FliC,FliD,FliE,FliF,FliG,FliH,FliI,FliK,FliL,FliM,FliN,FliP,FliQ,FliR,FliS,FliY,FlrA,FlrC,MotA,MotB,MotX,MotY,RpoD,RpoN	37
Arcobacter cryaerophilus ATCC 43158	FlgB,FlgC,FlgD,FlgE,FlgG,FlgH,FlgI,FlgJ,FlgK,FlgL,FlgO,FlgT,FlhA,FlhB,FliC,FliD,FliE,FliF,FliG,FliH,FliI,FliK,FliL,FliM,FliN,FliP,FliQ,FliR,FliS,FliY,FlrA,FlrC,MotA,MotB,MotX,MotY,RpoD	37
Arcobacter cryaerophilus D2610	FlgB,FlgC,FlgD,FlgE,FlgF,FlgG,FlgH,FlgI,FlgJ,FlgK,FlgL,FlgO,FlgT,FlhA,FlhB,FliC,FliD,FliE,FliF,FliG,FliH,FliI,FliK,FliL,FliM,FliN,FliP,FliQ,FliR,FliS,FliY,FlrA,FlrC,MotA,MotB,MotX,MotY,RpoD	38
Arcobacter cryaerophilus strain 16CS0369-1-AR-4	FlgB,FlgC,FlgD,FlgE,FlgH,FlgI,FlgJ,FlgK,FlgL,FlgO,FlgT,FlhA,FlhB,FliC,FliD,FliE,FliF,FliG,FliH,FliI,FliK,FliL,FliM,FliN,FliP,FliQ,FliR,FliS,FliY,FlrA,FlrC,MotA,MotB,MotX,MotY,RpoD	36
Arcobacter defluvii strain LMG 25694	FlgB,FlgC,FlgD,FlgE,FlgG,FlgH,FlgI,FlgJ,FlgK,FlgL,FlgO,FlhA,FlhB,FliA,FliC,FliD,FliE,FliF,FliG,FliH,FliI,FliK,FliL,FliM,FliN,FliP,FliQ,FliR,FliS,FliY,FlrA,FlrC,MotA,MotB,MotX,MotY,RpoD,RpoN	38
Arcobacter ellisii strain LMG 26155	FlgB,FlgC,FlgD,FlgE,FlgG,FlgH,FlgI,FlgJ,FlgK,FlgL,FlgO,FlhA,FlhB,FliC,FliD,FliE,FliF,FliG,FliH,FliI,FliK,FliL,FliM,FliN,FliP,FliQ,FliR,FliS,FliY,FlrA,FlrC,MotA,MotB,MotX,MotY,RpoD,RpoN	37
Arcobacter halophilus strain CCUG 53805	FlgB,FlgC,FlgD,FlgE,FlgG,FlgH,FlgI,FlgJ,FlgK,FlgL,FlgO,FlhA,FlhB,FliA,FliC,FliD,FliE,FliF,FliG,FliH,FliI,FliK,FliL,FliM,FliN,FliP,FliQ,FliR,FliS,FliY,FlrA,FlrC,MotA,MotB,MotX,MotY,RpoD	37
Arcobacter lanthieri strain LMG 28516	FlgB,FlgC,FlgD,FlgE,FlgF,FlgH,FlgI,FlgJ,FlgK,FlgL,FlgO,FlgT,FlhA,FlhB,FliA,FliC,FliD,FliE,FliF,FliG,FliH,FliI,FliL,FliM,FliN,FliP,FliQ,FliR,FliS,FliY,FlrA,FlrC,MotA,MotB,MotD,MotX,MotY,RpoD	38
Arcobacter lekithochrous strain DSM 100870	FlgB,FlgC,FlgD,FlgE,FlgF,FlgG,FlgH,FlgI,FlgJ,FlgK,FlgL,FlgO,FlhA,FlhB,FliA,FliC,FliD,FliE,FliF,FliG,FliH,FliI,FliK,FliL,FliM,FliN,FliP,FliQ,FliR,FliS,FliY,FlrA,FlrC,MotA,MotB,MotX,MotY,RpoD	38
Arcobacter marinus strain JCM 15502	FlgB,FlgC,FlgD,FlgE,FlgG,FlgH,FlgI,FlgJ,FlgK,FlgL,FlgO,FlhA,FlhB,FliC,FliD,FliE,FliF,FliG,FliH,FliI,FliK,FliL,FliM,FliN,FliP,FliQ,FliR,FliS,FliY,FlrA,FlrC,MotA,MotB,MotX,MotY,RpoD	36
Arcobacter molluscorum LMG 25693 strain CECT 7696	FlgB,FlgC,FlgD,FlgE,FlgH,FlgI,FlgJ,FlgK,FlgL,FlgO,FlhA,FlhB,FliC,FliD,FliE,FliF,FliG,FliH,FliI,FliK,FliL,FliM,FliN,FliP,FliQ,FliR,FliS,FliY,FlrA,FlrC,MotA,MotB,MotX,MotY,RpoD,RpoN	36
Arcobacter mytili LMG 24559	FlgB,FlgC,FlgD,FlgE,FlgG,FlgH,FlgI,FlgJ,FlgK,FlgL,FlgO,FlhA,FlhB,FliC,FliD,FliE,FliF,FliG,FliH,FliI,FliK,FliL,FliM,FliN,FliP,FliQ,FliR,FliS,FliY,FlrA,FlrC,MotA,MotB,MotX,MotY,RpoD	36
Arcobacter nitrofigilis DSM 7299	FlgB,FlgC,FlgD,FlgE,FlgG,FlgH,FlgI,FlgJ,FlgK,FlgL,FlgO,FlhA,FlhB,FliC,FliD,FliE,FliF,FliG,FliH,FliI,FliL,FliM,FliN,FliP,FliQ,FliR,FliS,FliY,FlrA,FlrC,MotA,MotB,MotX,MotY,RpoD,RpoN	36
Arcobacter pacificus strain LMG 26638	FlgB,FlgC,FlgD,FlgE,FlgF,FlgH,FlgI,FlgJ,FlgK,FlgL,FlgO,FlhA,FlhB,FliC,FliD,FliE,FliF,FliG,FliH,FliI,FliK,FliL,FliM,FliN,FliP,FliQ,FliR,FliS,FliY,FlrA,FlrC,MotA,MotB,MotX,MotY,RpoD	36
Arcobacter] porcinus strain CCUG 56899	FlgB,FlgC,FlgD,FlgE,FlgG,FlgH,FlgI,FlgJ,FlgK,FlgL,FlgO,FlhA,FlhB,FliC,FliD,FliE,FliF,FliG,FliH,FliI,FliK,FliL,FliM,FliN,FliP,FliQ,FliR,FliS,FliY,FlrA,FlrC,MotA,MotB,MotX,MotY,RpoD	36
Arcobacter skirrowii CCUG 10374	FlgB,FlgC,FlgD,FlgE,FlgF,FlgG,FlgH,FlgI,FlgJ,FlgK,FlgL,FlgO,FlgT,FlhA,FlhB,FliC,FliD,FliE,FliF,FliG,FliH,FliI,FliK,FliL,FliM,FliN,FliP,FliQ,FliR,FliS,FliY,FlrA,FlrC,MotA,MotB,MotX,MotY,RpoD	38
Arcobacter skirrowii strain A2S6	FlgB,FlgC,FlgD,FlgE,FlgH,FlgI,FlgJ,FlgK,FlgL,FlgO,FlgT,FlhA,FlhB,FliC,FliD,FliE,FliF,FliG,FliH,FliI,FliK,FliL,FliM,FliN,FliP,FliQ,FliR,FliS,FliY,FlrA,FlrC,MotA,MotB,MotX,MotY,RpoD	36
Arcobacter sp. FWKO B	FlgB,FlgC,FlgD,FlgE,FlgF,FlgG,FlgH,FlgI,FlgJ,FlgK,FlgL,FlgO,FlhA,FlhB,FliC,FliD,FliE,FliF,FliG,FliH,FliI,FliL,FliM,FliN,FliP,FliQ,FliR,FliS,FliY,FlrA,FlrC,MotA,MotB,MotX,MotY,RpoD,RpoN	37
Arcobacter sp. L	FlgB,FlgC,FlgD,FlgE,FlgF,FlgG,FlgH,FlgI,FlgJ,FlgK,FlgL,FlgO,FlhA,FlhB,FliA,FliC,FliD,FliE,FliF,FliG,FliH,FliI,FliK,FliL,FliM,FliN,FliP,FliQ,FliR,FliS,FliY,FlrA,FlrC,MotA,MotB,MotX,MotY,RpoD,RpoN	39
Arcobacter sp. LPB0137 strain LPB0137	FlgB,FlgC,FlgD,FlgE,FlgG,FlgH,FlgI,FlgJ,FlgK,FlgL,FlgO,FlhA,FlhB,FliC,FliD,FliE,FliF,FliG,FliH,FliI,FliK,FliL,FliM,FliN,FliP,FliQ,FliR,FliS,FliY,FlrA,FlrC,MotA,MotB,MotX,MotY,RpoD	36
Arcobacter sp. PSE-93	FlgB,FlgC,FlgD,FlgE,FlgG,FlgH,FlgI,FlgJ,FlgK,FlgL,FlgO,FlhA,FlhB,FliC,FliD,FliE,FliF,FliG,FliH,FliI,FliL,FliM,FliN,FliP,FliQ,FliR,FliS,FliY,FlrA,FlrC,MotA,MotB,MotX,MotY,RpoD	35
Arcobacter suis CECT 7833	FlgB,FlgC,FlgD,FlgE,FlgF,FlgG,FlgH,FlgI,FlgJ,FlgK,FlgL,FlgO,FlhA,FlhB,FliA,FliC,FliD,FliE,FliF,FliG,FliH,FliI,FliK,FliL,FliM,FliN,FliP,FliQ,FliR,FliS,FliY,FlrA,FlrC,MotA,MotB,MotX,MotY,RpoD,RpoN	39
Arcobacter thereius LMG 24486	FlgB,FlgC,FlgD,FlgE,FlgG,FlgH,FlgI,FlgJ,FlgK,FlgL,FlgO,FlgT,FlhA,FlhB,FliA,FliC,FliD,FliE,FliF,FliG,FliH,FliI,FliK,FliL,FliM,FliN,FliP,FliQ,FliR,FliS,FliY,FlrA,FlrC,MotA,MotB,MotX,MotY,RpoD	38
Arcobacter trophiarum LMG 25534	FlgB,FlgC,FlgD,FlgE,FlgG,FlgH,FlgI,FlgJ,FlgK,FlgL,FlgO,FlhA,FlhB,FliC,FliD,FliE,FliF,FliG,FliH,FliI,FliK,FliL,FliM,FliN,FliP,FliQ,FliR,FliS,FliY,FlrA,FlrC,MotA,MotB,MotX,MotY,RpoD,RpoN	37
Arcobacter venerupis strain LMG 26156	FlgB,FlgC,FlgD,FlgE,FlgG,FlgH,FlgI,FlgJ,FlgK,FlgL,FlgO,FlhA,FlhB,FliA,FliC,FliD,FliE,FliF,FliG,FliH,FliI,FliK,FliL,FliM,FliN,FliP,FliQ,FliR,FliS,FliY,FlrA,FlrC,MotA,MotB,MotX,MotY,RpoD,RpoN	38
Arcticibacterium luteifluviistationis strain SM1504 strain SM1504T	FlgD,FlgO,FliA,FliH,FliI,FliY,FlrA,FlrC,MotA,MotB,MotX,MotY,RpoD,RpoN	14
Arenibacter algicola strain SMS7	FlgJ,FliA,FliH,FliI,FliY,FlrA,FlrC,MotA,MotB,MotX,MotY,RpoD,RpoN	13
Arenimonas daejeonensis strain KACC 14631	FlgO,FlgT,FliA,FliI,FliY,FlrA,FlrC,MotA,MotB,MotX,MotY,RpoD,RpoN	13
Armatimonadetes bacterium bin117	FlgB,FlgC,FlgK,FlhA,FlhB,FliA,FliE,FliF,FliG,FliH,FliI,FliJ,FliN,FliO,FliP,FliQ,FliR,FliY,FlrA,FlrC,MotA,MotB,MotX,RpoD	24
Aromatoleum aromaticum EbN1	FlgA,FlgN,FlgT,FlhA,FlhB,FliA,FliI,FliY,FlrA,FlrC,MotA,MotB,MotX,MotY,RpoD,RpoN	16
Aromatoleum bremense strain PbN1	FlgA,FlgB,FlgC,FlgD,FlgE,FlgF,FlgG,FlgH,FlgI,FlgJ,FlgK,FlgL,FlgM,FlgN,FlgT,FlhA,FlhB,FlhC,FlhD,FliA,FliC,FliD,FliE,FliF,FliG,FliH,FliI,FliJ,FliK,FliL,FliM,FliN,FliO,FliP,FliQ,FliR,FliS,FliT,FliY,FlrA,FlrC,MotA,MotB,MotX,MotY,RpoD,RpoN	47
Aromatoleum petrolei strain ToN1	FlgA,FlgB,FlgC,FlgD,FlgE,FlgF,FlgG,FlgH,FlgI,FlgJ,FlgK,FlgL,FlgM,FlgN,FlgT,FlhA,FlhB,FlhC,FlhD,FliA,FliC,FliD,FliE,FliF,FliG,FliH,FliI,FliJ,FliK,FliL,FliM,FliN,FliO,FliP,FliQ,FliR,FliS,FliT,FliY,FlrA,FlrC,MotA,MotB,MotX,MotY,RpoD,RpoN	47
Arsenicicoccus sp. oral taxon 190 strain F0371	FlgA,FliA,FliH,FliI,FliY,FlrA,FlrC,RpoD	8
arsenite-oxidising bacterium NT-25	FlgA,FlgB,FlgC,FlgD,FlgF,FlgG,FlgH,FlgI,FlgJ,FlgK,FlgL,FlhA,FlhB,FliA,FliC,FliE,FliF,FliG,FliI,FliL,FliM,FliN,FliO,FliP,FliQ,FliR,FliY,FlrA,FlrC,MotA,MotB,MotC,MotD,MotX,MotY,RpoD,RpoN	37
Arsenophonus endosymbiont of Aleurodicus dispersus strain ARAD	FlrA,FlrC,RpoD	3
Arsenophonus endosymbiont of Aphis craccivora strain Ash	FlgA,FlgJ,FlgK,FlgM,FlgN,FlhA,FlhB,FlhC,FliA,FliC,FliD,FliH,FliI,FliK,FliL,FliM,FliN,FliO,FliP,FliQ,FliR,FliY,FliZ,FlrA,FlrC,MotA,MotB,MotX,MotY,RpoD,RpoN	31
Arsenophonus endosymbiont of Apis mellifera ArsBeeUS	FlgA,FlgC,FlgD,FlgE,FlgF,FlgG,FlgH,FlgI,FlgJ,FlgK,FlgL,FlgM,FlgN,FlhA,FlhB,FlhC,FlhD,FliA,FliC,FliD,FliE,FliF,FliG,FliH,FliI,FliJ,FliK,FliL,FliM,FliN,FliO,FliP,FliQ,FliR,FliS,FliT,FliY,FliZ,FlrA,FlrC,MotA,MotB,MotX,MotY,RpoD,RpoN	46
Arsenophonus nasoniae strain FIN	FlgA,FlgC,FlgD,FlgE,FlgF,FlgG,FlgH,FlgI,FlgJ,FlgK,FlgL,FlgM,FlgN,FlhA,FlhB,FlhC,FlhD,FliA,FliC,FliD,FliE,FliF,FliG,FliH,FliI,FliJ,FliK,FliL,FliM,FliN,FliO,FliP,FliQ,FliR,FliS,FliT,FliY,FliZ,FlrA,FlrC,MotA,MotB,MotX,MotY,RpoD,RpoN	46
Arsenophonus symbiont of Lipoptena fortisetosa strain CB	FliI,FliY,FlrA,FlrC,MotX,MotY,RpoD	7
Arthrobacter agilis strain UMCV2	FlgA,FlgB,FlgC,FlgD,FlgE,FlgK,FlgL,FlgN,FlhA,FlhB,FliA,FliC,FliD,FliE,FliG,FliH,FliI,FliJ,FliK,FliM,FliN,FliO,FliP,FliQ,FliR,FliS,FliY,FlrA,FlrC,MotA,MotB,RpoD	32
Arthrobacter alpinus strain ERGS4:06	FlgA,FliA,FliG,FliH,FliI,FliY,FlrA,FlrC,MotX,MotY,RpoD	11
Arthrobacter arilaitensis Re117	FlgA,FliA,FliG,FliH,FliI,FliY,FlrA,FlrC,RpoD	9
Arthrobacter aurescens TC1	FliA,FliH,FliI,FliY,FlrA,FlrC,RpoD	7
Arthrobacter chlorophenolicus A6	FlgA,FlgB,FlgC,FlgD,FlgE,FlgJ,FlgK,FlgL,FlgN,FlhA,FlhB,FliA,FliC,FliD,FliE,FliF,FliG,FliH,FliI,FliJ,FliK,FliM,FliN,FliO,FliP,FliQ,FliR,FliS,FliY,FlrA,FlrC,MotA,MotB,MotX,RpoD	35
Arthrobacter citreus strain NEB 577	FlgD,FlgJ,FliA,FliI,FliY,FlrA,FlrC,MotX,RpoD,RpoN	10
Arthrobacter crystallopoietes strain NT16	FlgA,FliA,FliH,FliI,FliY,FlrA,FlrC,RpoD	8
Arthrobacter phenanthrenivorans Sphe3	FlgA,FliA,FliH,FliI,FliY,FlrA,FlrC,RpoD	8
Arthrobacter sp. 24S4-2	FlgA,FliA,FliH,FliI,FliY,FlrA,FlrC,MotX,RpoD	9
Arthrobacter sp. AQ5-05	FlgA,FlgB,FlgC,FlgD,FlgE,FlgK,FlgL,FlgN,FlhA,FlhB,FliA,FliC,FliD,FliE,FliF,FliG,FliH,FliI,FliJ,FliK,FliM,FliN,FliO,FliP,FliQ,FliR,FliS,FliY,FlrA,FlrC,MotA,MotB,MotY,RpoD	34
Arthrobacter sp. ATCC 21022	FlgA,FlgB,FlgC,FlgD,FlgE,FlgK,FlgL,FlgN,FlhA,FlhB,FliA,FliC,FliD,FliE,FliF,FliG,FliH,FliI,FliJ,FliM,FliN,FliO,FliP,FliQ,FliR,FliS,FliY,FlrA,FlrC,MotA,MotB,MotD,RpoD	33
Arthrobacter sp. D5-1	FlgA,FlgB,FlgC,FlgD,FlgE,FlgK,FlgL,FlgN,FlhA,FlhB,FliA,FliC,FliD,FliE,FliF,FliG,FliH,FliI,FliJ,FliM,FliN,FliO,FliP,FliQ,FliR,FliS,FliY,FlrA,FlrC,MotA,MotB,MotD,RpoD	33
Arthrobacter sp. DCT5 strain rhizosphere	FlgA,FlgB,FlgC,FlgD,FlgE,FlgK,FlgL,FlgN,FlhA,FlhB,FliA,FliC,FliD,FliE,FliF,FliG,FliH,FliI,FliJ,FliK,FliM,FliN,FliO,FliP,FliQ,FliR,FliS,FliY,FlrA,FlrC,MotA,MotB,MotY,RpoD	34
Arthrobacter sp. ERGS1:01	FlgA,FlgB,FlgC,FlgD,FlgE,FlgK,FlgL,FlgN,FlhA,FlhB,FliA,FliC,FliD,FliE,FliF,FliG,FliH,FliI,FliJ,FliK,FliM,FliN,FliO,FliP,FliQ,FliR,FliS,FliY,FlrA,FlrC,MotA,MotB,MotX,RpoD	34
Arthrobacter sp. FB24	FlgA,FliA,FliH,FliI,FliY,FlrA,FlrC,RpoD	8
Arthrobacter sp. Hiyo4	FliA,FliH,FliI,FliY,FlrA,FlrC,RpoD	7
Arthrobacter sp. Hiyo8	FlgB,FlgC,FlgD,FlgE,FlgG,FlgK,FlgL,FlhA,FlhB,FliA,FliC,FliD,FliE,FliF,FliG,FliH,FliI,FliM,FliN,FliO,FliP,FliQ,FliR,FliS,FliY,FlrA,FlrC,MotA,MotB,MotY,RpoD	31
Arthrobacter sp. IHBB 11108	FlgA,FliA,FliH,FliI,FliY,FlrA,FlrC,RpoD	8
Arthrobacter sp. LS16	FlgA,FlgB,FlgC,FlgD,FlgE,FlgK,FlgL,FlgN,FlhA,FlhB,FliA,FliC,FliD,FliE,FliF,FliG,FliH,FliI,FliJ,FliK,FliM,FliN,FliO,FliP,FliQ,FliR,FliS,FliY,FlrA,FlrC,MotA,MotB,RpoD	33
Arthrobacter sp. NEB 688	FlgA,FlgB,FlgC,FlgD,FlgE,FlgN,FlhA,FlhB,FliA,FliC,FliD,FliE,FliF,FliG,FliH,FliI,FliK,FliL,FliM,FliN,FliO,FliP,FliQ,FliR,FliS,FliY,FlrA,FlrC,MotA,MotB,MotY,RpoD	32
Arthrobacter sp. PAMC25284	FlgA,FlgB,FlgC,FlgD,FlgE,FlgK,FlgL,FlgN,FlhA,FlhB,FliA,FliC,FliD,FliE,FliF,FliG,FliH,FliI,FliJ,FliK,FliM,FliN,FliO,FliP,FliQ,FliR,FliS,FliY,FlrA,FlrC,MotA,MotB,RpoD	33
Arthrobacter sp. PAMC25486	FlgA,FliA,FliH,FliI,FliY,FlrA,FlrC,RpoD	8
Arthrobacter sp. PAMC25564	FlgA,FliA,FliG,FliH,FliI,FliY,FlrA,FlrC,RpoD	9
Arthrobacter sp. PGP41	FlgA,FliA,FliH,FliI,FliY,FlrA,FlrC,RpoD,RpoN	9
Arthrobacter sp. QXT-31 strain QXT-31	FlgA,FliA,FliH,FliI,FliY,FlrA,FlrC,MotX,RpoD	9
Arthrobacter sp. Rue61a	FlgA,FliA,FliH,FliI,FliY,FlrA,FlrC,MotX,RpoD	9
Arthrobacter sp. TES	FlgA,FlgB,FlgC,FlgD,FlgE,FlgK,FlgL,FlgN,FlhA,FlhB,FliA,FliC,FliD,FliE,FliF,FliG,FliH,FliI,FliJ,FliK,FliM,FliN,FliO,FliP,FliQ,FliR,FliS,FliY,FlrA,FlrC,MotA,MotB,RpoD	33
Arthrobacter sp. U41	FlgA,FliA,FliH,FliI,FliY,FlrA,FlrC,RpoD	8
Arthrobacter sp. UKPF54-2	FlgA,FlgB,FlgC,FlgD,FlgE,FlgK,FlgL,FlgN,FlhA,FlhB,FliA,FliC,FliD,FliE,FliF,FliG,FliH,FliI,FliJ,FliK,FliM,FliN,FliO,FliP,FliQ,FliR,FliS,FliY,FlrA,FlrC,MotA,MotB,RpoD	33
Arthrobacter sp. YC-RL1	FlgA,FlgB,FlgC,FlgD,FlgE,FlgK,FlgL,FlgN,FlhA,FlhB,FliA,FliC,FliD,FliE,FliF,FliG,FliH,FliI,FliJ,FliK,FliM,FliN,FliO,FliP,FliQ,FliR,FliS,FliY,FlrA,FlrC,MotA,MotB,RpoD	33
Arthrobacter sp. YN	FlgA,FliA,FliH,FliI,FliY,FlrA,FlrC,RpoD	8
Arthrobacter sp. zg-ZUI122	FlgA,FliA,FliG,FliH,FliI,FliY,FlrA,FlrC,RpoD	9
Arthrobacter sp. zg-ZUI227	FlgA,FlgB,FlgC,FlgD,FlgE,FlgK,FlgL,FlgN,FlhA,FlhB,FliA,FliC,FliD,FliE,FliF,FliG,FliH,FliI,FliJ,FliK,FliM,FliN,FliO,FliP,FliQ,FliR,FliS,FliY,FlrA,FlrC,MotA,MotB,RpoD	33
Arthrobacter sp. ZXY-2	FlgA,FlgB,FlgC,FlgD,FlgE,FlgK,FlgL,FlgN,FlhA,FlhB,FliA,FliC,FliD,FliE,FliF,FliG,FliH,FliI,FliJ,FliM,FliN,FliO,FliP,FliQ,FliR,FliS,FliY,FlrA,FlrC,MotA,MotB,MotD,RpoD	33
Arthrobacter sulfonivorans strain Ar51	FlgA,FliA,FliH,FliI,FliY,FlrA,FlrC,RpoD	8
Arthrobacter sulfonylureivorans S4-C24	FlgA,FlgB,FlgC,FlgD,FlgE,FlgK,FlgL,FlgN,FlhA,FlhB,FliA,FliC,FliD,FliE,FliF,FliG,FliH,FliI,FliJ,FliK,FliM,FliN,FliO,FliP,FliQ,FliR,FliS,FliY,FlrA,FlrC,MotA,MotB,RpoD	33
Arthrobacter woluwensis strain QTS	FlgA,FliA,FliH,FliI,FliY,FlrA,FlrC,MotX,RpoD	9
Arthrospira platensis C1	FlgJ,FlgN,FliA,FliH,FliI,FliM,FliN,FliY,FlrA,FlrC,MotA,MotB,MotX,MotY,RpoD	15
Arthrospira platensis NIES-39	FliA,FliG,FliH,FliI,FliM,FliN,FliY,FlrA,FlrC,MotA,MotB,MotX,MotY,RpoD	14
Arthrospira platensis YZ	FlgD,FliA,FliH,FliI,FliM,FliN,FliY,FlrA,FlrC,MotA,MotB,MotX,MotY,RpoD	14
Arthrospira sp. PCC 8005	FliA,FliH,FliI,FliM,FliN,FliY,FlrA,FlrC,MotA,MotB,MotX,MotY,RpoD	13
Arthrospira sp. PCC 9108	FliA,FliG,FliH,FliI,FliM,FliY,FlrA,FlrC,MotA,MotB,MotX,MotY,RpoD	13
Arthrospira sp. TJSD092	FlgD,FliA,FliG,FliH,FliI,FliM,FliN,FliY,FlrA,FlrC,MotA,MotB,MotX,MotY,RpoD	15
Asaccharobacter celatus DSM 18785	FlgA,FlgJ,FliA,FliH,FliI,FliY,FlrA,FlrC,MotX,RpoD	10
Asaia bogorensis CSR-2	FliA,FliI,FliY,FlrA,FlrC,MotA,MotB,MotX,MotY,RpoD,RpoN	11
Asaia bogorensis NBRC 16594	FlgA,FlgB,FlgC,FlgD,FlgE,FlgF,FlgG,FlgH,FlgI,FlgJ,FlgK,FlgL,FlhA,FlhB,FliA,FliC,FliF,FliG,FliI,FliL,FliM,FliN,FliP,FliQ,FliR,FliY,FlrA,FlrC,MotA,MotB,MotX,MotY,RpoD,RpoN	34
Aster yellows witches'-broom phytoplasma AYWB	FliA,FliI,FliY,FlrA,FlrC,RpoD	6
Asticcacaulis excentricus CB 48	FlgA,FlgB,FlgC,FlgD,FlgE,FlgF,FlgG,FlgH,FlgI,FlgJ,FlgK,FlgL,FlgT,FlhA,FlhB,FliA,FliC,FliE,FliF,FliG,FliH,FliI,FliK,FliL,FliM,FliN,FliO,FliP,FliQ,FliR,FliY,FlrA,FlrC,MotA,MotB,MotX,MotY,RpoD,RpoN	39
Asticcacaulis excentricus strain M6	FlgA,FlgB,FlgC,FlgD,FlgE,FlgF,FlgG,FlgH,FlgI,FlgJ,FlgK,FlgL,FlhA,FlhB,FliA,FliC,FliE,FliF,FliG,FliI,FliK,FliL,FliM,FliN,FliO,FliP,FliQ,FliR,FliY,FlrA,FlrC,MotA,MotB,MotX,MotY,RpoD,RpoN	37
Asticcacaulis sp. AND118	FlgA,FlgB,FlgC,FlgD,FlgE,FlgF,FlgG,FlgH,FlgI,FlgJ,FlgK,FlgL,FlhA,FlhB,FliA,FliC,FliE,FliF,FliG,FliH,FliI,FliK,FliL,FliM,FliN,FliO,FliP,FliQ,FliR,FliY,FlrA,FlrC,MotA,MotB,MotX,MotY,RpoD,RpoN	38
Atlantibacter hermannii strain 78-1320	FlgA,FlgC,FlgD,FlgE,FlgF,FlgG,FlgH,FlgI,FlgJ,FlgK,FlgL,FlgM,FlgN,FlgT,FlhA,FlhB,FlhC,FlhD,FlhE,FliA,FliC,FliD,FliE,FliF,FliG,FliH,FliI,FliJ,FliK,FliL,FliM,FliN,FliO,FliP,FliQ,FliR,FliS,FliT,FliY,FliZ,FlrA,FlrC,MotA,MotB,MotX,MotY,RpoD,RpoN	48
Atopobiaceae bacterium P1	FlgA,FlhC,FliA,FliG,FliI,FliY,FlrA,FlrC,MotX,RpoD	10
Atopobiaceae bacterium strain MGYG-HGUT-02405	FliA,FliG,FliI,FliY,FlrA,FlrC,RpoD	7
Atopobium parvulum DSM 20469	FlgJ,FliG,FliH,FliI,FliY,FlrA,FlrC,RpoD	8
Atopobium sp. oral taxon 416 strain W9116	FlgA,FliA,FliG,FliH,FliI,FliY,FlrA,FlrC,MotX,RpoD	10
Aulosira laxa NIES-50	FlgD,FliA,FliH,FliI,FliN,FliY,FlrA,FlrC,MotA,MotB,MotX,MotY,RpoD	13
Aurantimicrobium minutum strain KNC	FliA,FliH,FliI,FliY,FlrA,FlrC,RpoD	7
Aurantimicrobium sp. MWH-Mo1	FliA,FliH,FliI,FliY,FlrA,FlrC,RpoD	7
Aurantimicrobium sp. MWH-Uga1	FlgA,FliA,FliH,FliI,FliY,FlrA,FlrC,RpoD	8
Auraticoccus monumenti strain MON 2.2	FlgA,FliA,FliH,FliI,FliY,FlrA,FlrC,RpoD	8
Aureimonas altamirensis C2P003	FliA,FliI,FliJ,FliY,FlrA,FlrC,MotA,MotB,MotX,MotY,RpoD,RpoN	12
Aureimonas populi strain KCTC 42087	FlgA,FlgC,FlgD,FlgE,FlgF,FlgG,FlgH,FlgI,FlgJ,FlgK,FlgL,FlhA,FlhB,FliA,FliC,FliE,FliF,FliG,FliH,FliI,FliJ,FliK,FliL,FliM,FliN,FliO,FliP,FliQ,FliR,FliY,FlrA,FlrC,MotA,MotB,MotC,MotX,MotY,RpoD,RpoN	39
Aureimonas sp. AU20	FlgA,FlgB,FlgD,FlgE,FlgF,FlgG,FlgH,FlgI,FlgJ,FlgK,FlgL,FlgT,FlhA,FlhB,FliA,FliC,FliE,FliF,FliG,FliI,FliJ,FliK,FliL,FliM,FliN,FliP,FliQ,FliR,FliY,FlrA,FlrC,MotA,MotB,MotC,MotX,MotY,RpoD,RpoN	38
Aureimonas sp. LMG 31693	FlgA,FlgB,FlgC,FlgD,FlgE,FlgF,FlgG,FlgH,FlgI,FlgJ,FlgK,FlgL,FlhA,FlhB,FliA,FliC,FliE,FliF,FliG,FliI,FliJ,FliL,FliM,FliN,FliO,FliP,FliQ,FliR,FliY,FlrA,FlrC,MotA,MotB,MotC,MotD,MotX,MotY,RpoD,RpoN	39
Aureitalea sp. RR4-38	FlgJ,FliA,FliH,FliI,FliY,FlrA,FlrC,MotA,MotB,MotX,MotY,RpoD,RpoN	13
Austwickia chelonae strain LK16-18	FlgA,FlgB,FlgC,FlgD,FlgE,FlgK,FlgL,FlgN,FlhA,FlhB,FliA,FliC,FliD,FliE,FliF,FliG,FliH,FliI,FliK,FliL,FliM,FliN,FliO,FliP,FliQ,FliR,FliS,FliY,FlrA,FlrC,MotA,MotB,RpoD	33
Austwickia sp. strain Fred_18-Q3-R57-64_BATAC.85v2	FlgA,FlgB,FlgC,FlgD,FlgE,FlgJ,FlgN,FlhA,FlhB,FliA,FliC,FliD,FliE,FliF,FliG,FliH,FliI,FliJ,FliK,FliL,FliM,FliN,FliO,FliP,FliQ,FliR,FliY,FlrA,FlrC,MotA,MotB,RpoD	32
Avibacterium paragallinarum ZJ-C	FlgT,FliA,FliI,FliY,FlrA,FlrC,MotA,MotX,MotY,RpoD	10
Avibacterium volantium strain NCTC3438	FlgI,FliA,FliI,FliY,FlrA,FlrC,MotA,MotX,MotY,RpoD	10
Azoarcus communis strain TSNA42	FlgA,FlgB,FlgC,FlgD,FlgE,FlgF,FlgG,FlgH,FlgI,FlgJ,FlgK,FlgL,FlgM,FlgN,FlgO,FlhA,FlhB,FlhC,FlhD,FliA,FliC,FliD,FliE,FliF,FliG,FliH,FliI,FliJ,FliK,FliL,FliM,FliN,FliO,FliP,FliQ,FliR,FliS,FliT,FliY,FlrA,FlrC,MotA,MotB,MotX,MotY,RpoD,RpoN	47
Azoarcus olearius strain DQS4	FlgA,FlgB,FlgC,FlgD,FlgE,FlgF,FlgG,FlgH,FlgI,FlgJ,FlgK,FlgL,FlgM,FlgN,FlgT,FlhA,FlhB,FlhC,FlhD,FliA,FliC,FliD,FliE,FliF,FliG,FliH,FliI,FliJ,FliK,FliL,FliM,FliN,FliO,FliP,FliQ,FliR,FliS,FliT,FliY,FlrA,FlrC,MotA,MotB,MotX,MotY,RpoD,RpoN	47
Azoarcus sp. CIB	FlgA,FlgB,FlgC,FlgD,FlgE,FlgF,FlgG,FlgH,FlgI,FlgJ,FlgK,FlgL,FlgM,FlgN,FlgT,FlhA,FlhB,FlhC,FlhD,FliA,FliC,FliD,FliE,FliF,FliG,FliH,FliI,FliJ,FliK,FliL,FliM,FliN,FliO,FliP,FliQ,FliR,FliS,FliT,FliY,FlrA,FlrC,MotA,MotB,MotX,MotY,RpoD,RpoN	47
Azoarcus sp. DD4	FlgA,FlgB,FlgC,FlgD,FlgE,FlgF,FlgG,FlgH,FlgI,FlgJ,FlgK,FlgL,FlgM,FlgN,FlgT,FlhA,FlhB,FlhC,FlhD,FliA,FliC,FliD,FliE,FliF,FliG,FliH,FliI,FliJ,FliK,FliL,FliM,FliN,FliO,FliP,FliQ,FliR,FliS,FliT,FliY,FlrA,FlrC,MotA,MotB,MotX,MotY,RpoD,RpoN	47
Azoarcus sp. DN11	FlgA,FlgB,FlgC,FlgD,FlgE,FlgF,FlgG,FlgH,FlgI,FlgJ,FlgK,FlgL,FlgM,FlgN,FlgT,FlhA,FlhB,FlhC,FlhD,FliA,FliC,FliD,FliE,FliF,FliG,FliH,FliI,FliJ,FliK,FliL,FliM,FliN,FliO,FliP,FliQ,FliR,FliS,FliT,FliY,FlrA,FlrC,MotA,MotB,MotX,MotY,RpoD,RpoN	47
Azoarcus sp. KH32C	FlgA,FlgB,FlgC,FlgD,FlgE,FlgF,FlgG,FlgH,FlgI,FlgJ,FlgK,FlgL,FlgM,FlgN,FlgT,FlhA,FlhB,FlhC,FlhD,FliA,FliC,FliD,FliE,FliF,FliG,FliH,FliI,FliJ,FliL,FliM,FliN,FliO,FliP,FliQ,FliR,FliS,FliT,FliY,FlrA,FlrC,MotA,MotB,MotD,MotX,MotY,RpoD,RpoN	47
Azoarcus sp. M9-3-2	FlgA,FlgC,FlgD,FlgE,FlgF,FlgG,FlgH,FlgI,FlgJ,FlgK,FlgL,FlgM,FlgN,FlgT,FlhA,FlhB,FlhC,FlhD,FliA,FliC,FliD,FliE,FliF,FliG,FliH,FliI,FliJ,FliK,FliL,FliM,FliN,FliO,FliP,FliQ,FliR,FliS,FliY,FlrA,FlrC,MotA,MotB,MotX,MotY,RpoD,RpoN	45
Azorhizobium caulinodans ORS 571	FlgA,FlgB,FlgC,FlgD,FlgE,FlgF,FlgG,FlgH,FlgI,FlgJ,FlgK,FlgL,FlhA,FlhB,FliA,FliC,FliE,FliF,FliG,FliI,FliK,FliL,FliM,FliN,FliO,FliP,FliQ,FliR,FliY,FlrA,FlrC,MotA,MotB,MotC,MotX,MotY,RpoD,RpoN	38
Azospira restricta strain DSM 18626	FlgA,FlgC,FlgD,FlgE,FlgF,FlgG,FlgH,FlgI,FlgJ,FlgK,FlgL,FlgM,FlgN,FlgT,FlhA,FlhB,FliA,FliC,FliD,FliE,FliF,FliG,FliH,FliI,FliJ,FliK,FliL,FliM,FliN,FliO,FliP,FliQ,FliR,FliS,FliY,FlrA,FlrC,MotA,MotB,MotX,MotY,RpoD,RpoN	43
Azospira sp. Azo-2	FlgA,FlgC,FlgD,FlgE,FlgF,FlgG,FlgH,FlgI,FlgJ,FlgK,FlgL,FlgM,FlgN,FlgT,FlhA,FlhB,FliA,FliC,FliD,FliE,FliF,FliG,FliH,FliI,FliJ,FliK,FliL,FliM,FliN,FliO,FliP,FliQ,FliR,FliS,FliT,FliY,FlrA,FlrC,MotA,MotB,MotX,MotY,RpoD,RpoN	44
Azospira sp. Azo-3	FlgA,FlgB,FlgC,FlgD,FlgE,FlgF,FlgG,FlgH,FlgI,FlgJ,FlgK,FlgL,FlgM,FlgN,FlgT,FlhA,FlhB,FliA,FliC,FliD,FliE,FliF,FliG,FliH,FliI,FliJ,FliK,FliL,FliM,FliN,FliO,FliP,FliQ,FliR,FliS,FliT,FliY,FlrA,FlrC,MotA,MotB,MotX,MotY,RpoD,RpoN	45
Azospirillum brasilense 2020WEIHUA_K	FlgA,FlgB,FlgC,FlgD,FlgE,FlgF,FlgH,FlgI,FlgJ,FlgK,FlgL,FlgN,FlhA,FlhB,FliA,FliC,FliE,FliF,FliG,FliH,FliI,FliJ,FliK,FliL,FliM,FliN,FliO,FliP,FliQ,FliR,FliY,FlrA,FlrC,MotA,MotB,MotX,MotY,RpoD,RpoN	39
Azospirillum brasilense Sp245	FlgA,FlgB,FlgC,FlgD,FlgE,FlgF,FlgG,FlgH,FlgI,FlgJ,FlgK,FlgL,FlgT,FlhA,FlhB,FliA,FliC,FliD,FliE,FliF,FliG,FliH,FliI,FliJ,FliK,FliL,FliM,FliN,FliO,FliP,FliQ,FliR,FliS,FliY,FlrA,FlrC,MotA,MotB,MotX,MotY,RpoD,RpoN	42
Azospirillum humicireducens strain SgZ-5	FlgA,FlgB,FlgC,FlgD,FlgE,FlgF,FlgH,FlgI,FlgJ,FlgK,FlgL,FlhA,FlhB,FliA,FliC,FliE,FliF,FliG,FliH,FliI,FliK,FliL,FliM,FliN,FliO,FliP,FliQ,FliR,FliY,FlrA,FlrC,MotA,MotB,MotD,MotX,MotY,RpoD,RpoN	38
Azospirillum lipoferum 4B	FlgA,FlgB,FlgC,FlgD,FlgE,FlgF,FlgG,FlgH,FlgI,FlgJ,FlgK,FlgL,FlgN,FlhA,FlhB,FliA,FliC,FliD,FliE,FliF,FliG,FliH,FliI,FliK,FliL,FliM,FliN,FliO,FliP,FliQ,FliR,FliS,FliY,FlrA,FlrC,MotA,MotB,MotD,MotX,MotY,RpoD,RpoN	42
Azospirillum oryzae strain KACC 14407	FlgA,FlgB,FlgC,FlgD,FlgE,FlgF,FlgH,FlgI,FlgJ,FlgK,FlgL,FlhA,FlhB,FlhC,FlhD,FliA,FliC,FliE,FliF,FliG,FliH,FliI,FliK,FliL,FliM,FliN,FliO,FliP,FliQ,FliR,FliY,FlrA,FlrC,MotA,MotB,MotD,MotX,MotY,RpoD,RpoN	40
Azospirillum sp. B510	FlgA,FlgB,FlgC,FlgD,FlgE,FlgF,FlgG,FlgH,FlgI,FlgJ,FlgK,FlgL,FlhA,FlhB,FliA,FliC,FliE,FliF,FliG,FliH,FliI,FliK,FliL,FliM,FliN,FliO,FliP,FliQ,FliR,FliY,FlrA,FlrC,MotA,MotB,MotX,MotY,RpoD,RpoN	38
Azospirillum sp. M2T2B2	FlgA,FlgB,FlgC,FlgD,FlgE,FlgF,FlgG,FlgH,FlgI,FlgJ,FlgK,FlgL,FlgN,FlhA,FlhB,FliA,FliC,FliE,FliF,FliG,FliH,FliI,FliJ,FliK,FliL,FliM,FliN,FliO,FliP,FliQ,FliR,FliY,FlrA,FlrC,MotA,MotB,MotD,MotX,MotY,RpoD,RpoN	41
Azospirillum sp. TSA2s strain TSA2S	FlgA,FlgB,FlgC,FlgD,FlgE,FlgF,FlgG,FlgH,FlgI,FlgJ,FlgK,FlgL,FlgN,FlhA,FlhB,FlhC,FlhD,FliA,FliC,FliD,FliE,FliF,FliG,FliH,FliI,FliJ,FliK,FliL,FliM,FliN,FliO,FliP,FliQ,FliR,FliS,FliY,FlrA,FlrC,MotA,MotB,MotD,MotX,MotY,RpoD,RpoN	45
Azospirillum sp. TSH100	FlgA,FlgB,FlgC,FlgD,FlgE,FlgF,FlgG,FlgH,FlgI,FlgJ,FlgK,FlgL,FlgT,FlhA,FlhB,FliA,FliC,FliD,FliE,FliF,FliG,FliH,FliI,FliJ,FliK,FliL,FliM,FliN,FliO,FliP,FliQ,FliR,FliS,FliY,FlrA,FlrC,MotA,MotB,MotD,MotX,MotY,RpoD,RpoN	43
Azospirillum sp. TSH58	FlgA,FlgB,FlgC,FlgD,FlgE,FlgF,FlgG,FlgH,FlgI,FlgJ,FlgK,FlgL,FlhA,FlhB,FliA,FliC,FliD,FliE,FliF,FliG,FliH,FliI,FliJ,FliK,FliL,FliM,FliN,FliO,FliP,FliQ,FliR,FliS,FliY,FlrA,FlrC,MotA,MotB,MotX,MotY,RpoD,RpoN	41
Azospirillum thiophilum strain BV-S	FlgA,FlgB,FlgC,FlgD,FlgE,FlgF,FlgG,FlgH,FlgI,FlgJ,FlgK,FlgL,FlhA,FlhB,FliA,FliC,FliD,FliE,FliF,FliG,FliH,FliI,FliK,FliL,FliM,FliN,FliO,FliP,FliQ,FliR,FliS,FliY,FlrA,FlrC,MotA,MotB,MotD,MotX,MotY,RpoD,RpoN	41
Azotobacter chroococcum NCIMB 8003	FlgA,FlgM,FlgN,FlgT,FlhC,FliA,FliH,FliI,FliY,FlrA,FlrC,MotA,MotB,MotX,MotY,RpoD,RpoN	17
Azotobacter chroococcum strain B3	FlgA,FlgC,FlgD,FlgE,FlgF,FlgG,FlgH,FlgI,FlgJ,FlgK,FlgL,FlgM,FlgN,FlgT,FlhA,FlhB,FlhC,FlhD,FlhE,FliA,FliC,FliD,FliE,FliF,FliG,FliH,FliI,FliJ,FliK,FliL,FliM,FliN,FliO,FliP,FliQ,FliR,FliS,FliT,FliY,FlrA,FlrC,MotA,MotB,MotX,MotY,RpoD,RpoN	47
Azotobacter salinestris strain KACC 13899	FlgA,FlgB,FlgC,FlgD,FlgE,FlgF,FlgG,FlgH,FlgI,FlgJ,FlgK,FlgL,FlgM,FlgN,FlgT,FlhA,FlhB,FlhC,FlhD,FlhE,FliA,FliC,FliD,FliE,FliF,FliG,FliH,FliI,FliJ,FliL,FliM,FliN,FliO,FliP,FliQ,FliR,FliS,FliT,FliY,FlrA,FlrC,MotA,MotB,MotD,MotX,MotY,RpoD,RpoN	48
Azotobacter vinelandii CA6	FlgA,FlgB,FlgC,FlgD,FlgE,FlgF,FlgG,FlgH,FlgI,FlgJ,FlgK,FlgL,FlgN,FlgT,FlhA,FlhB,FlhC,FlhD,FlhE,FliA,FliC,FliD,FliE,FliF,FliG,FliH,FliI,FliJ,FliK,FliL,FliM,FliN,FliO,FliP,FliQ,FliR,FliS,FliT,FliY,FlrA,FlrC,MotA,MotB,MotX,MotY,RpoD,RpoN	47
Azotobacter vinelandii CA	FlgA,FlgB,FlgC,FlgD,FlgE,FlgF,FlgG,FlgH,FlgI,FlgJ,FlgK,FlgL,FlgN,FlgT,FlhA,FlhB,FlhC,FlhD,FlhE,FliA,FliC,FliD,FliE,FliF,FliG,FliH,FliI,FliJ,FliK,FliL,FliM,FliN,FliO,FliP,FliQ,FliR,FliS,FliT,FliY,FlrA,FlrC,MotA,MotB,MotX,MotY,RpoD,RpoN	47
Azotobacter vinelandii DJ	FlgA,FlgB,FlgC,FlgD,FlgE,FlgF,FlgG,FlgH,FlgI,FlgJ,FlgK,FlgL,FlgN,FlgT,FlhA,FlhB,FlhC,FlhD,FlhE,FliA,FliC,FliD,FliE,FliF,FliG,FliH,FliI,FliJ,FliK,FliL,FliM,FliN,FliO,FliP,FliQ,FliR,FliS,FliT,FliY,FlrA,FlrC,MotA,MotB,MotX,MotY,RpoD,RpoN	47
Bacillaceae bacterium C02	FlgB,FlgC,FlgD,FlgE,FlgF,FlgJ,FlgK,FlgL,FlhA,FlhB,FliA,FliC,FliD,FliF,FliG,FliH,FliI,FliM,FliN,FliP,FliQ,FliR,FliS,FliY,FlrA,FlrC,MotA,MotB,MotX,RpoD,RpoN	31
Bacillaceae bacterium C05	FlgB,FlgC,FlgD,FlgE,FlgF,FlgJ,FlgK,FlgL,FlhA,FlhB,FliA,FliC,FliD,FliF,FliG,FliH,FliI,FliM,FliN,FliP,FliQ,FliR,FliS,FliY,FlrA,FlrC,MotA,MotB,MotX,RpoD,RpoN	31
Bacillaceae bacterium R1DC41	FlgA,FlgB,FlgC,FlgD,FlgE,FlgF,FlgG,FlgJ,FlgK,FlgL,FlgM,FlgN,FlhA,FlhB,FliA,FliC,FliD,FliE,FliF,FliG,FliH,FliI,FliJ,FliK,FliL,FliM,FliN,FliO,FliP,FliQ,FliR,FliS,FliT,FliY,FlrA,FlrC,MotA,MotB,MotX,RpoD	40
Bacillaceae bacterium ZC4	FlgB,FlgC,FlgD,FlgE,FlgJ,FlhA,FlhB,FliA,FliD,FliE,FliF,FliG,FliH,FliI,FliJ,FliK,FliL,FliM,FliN,FliO,FliP,FliQ,FliR,FliS,FliT,FliY,FlrA,FlrC,MotX,RpoD	30
Bacilli bacterium nC33_bin.244.fa	FlgJ,FliI,FliY,FlrA,FlrC,RpoD	6
Bacillus aerophilus KJ82	FlgB,FlgC,FlgD,FlgE,FlgF,FlgG,FlgJ,FlgK,FlgL,FlgM,FlgN,FlhA,FlhB,FliA,FliC,FliD,FliE,FliF,FliG,FliH,FliI,FliJ,FliK,FliL,FliM,FliN,FliO,FliP,FliQ,FliR,FliS,FliT,FliY,FlrA,FlrC,MotA,MotB,MotX,RpoD,RpoN	40
Bacillus albus strain DLOU-Yingkou	FlgA,FlgB,FlgC,FlgD,FlgE,FlgF,FlgJ,FlgK,FlgL,FlhA,FlhB,FliA,FliC,FliD,FliE,FliF,FliG,FliH,FliI,FliK,FliM,FliN,FliP,FliQ,FliR,FliS,FliY,FlrA,FlrC,MotA,MotB,MotX,RpoD,RpoN	34
Bacillus altitudinis JYY-02	FlgB,FlgC,FlgD,FlgE,FlgF,FlgG,FlgJ,FlgK,FlgL,FlgM,FlgN,FlhA,FlhB,FliA,FliC,FliD,FliE,FliF,FliG,FliH,FliI,FliJ,FliK,FliL,FliM,FliN,FliO,FliP,FliQ,FliR,FliS,FliT,FliY,FlrA,FlrC,MotA,MotB,MotX,RpoD,RpoN	40
Bacillus amyloliquefaciens 35M	FlgB,FlgC,FlgD,FlgE,FlgF,FlgG,FlgJ,FlgK,FlgL,FlgM,FlgN,FlhA,FlhB,FliA,FliC,FliD,FliE,FliF,FliG,FliH,FliI,FliJ,FliK,FliL,FliM,FliN,FliO,FliP,FliQ,FliR,FliS,FliT,FliY,FlrA,FlrC,MotA,MotB,MotX,RpoD,RpoN	40
Bacillus amyloliquefaciens CC178	FlgB,FlgC,FlgD,FlgE,FlgF,FlgG,FlgJ,FlgK,FlgL,FlgM,FlgN,FlhA,FlhB,FliA,FliC,FliD,FliE,FliF,FliG,FliH,FliI,FliJ,FliK,FliL,FliM,FliN,FliO,FliP,FliQ,FliR,FliS,FliT,FliY,FlrA,FlrC,MotA,MotB,MotX,RpoD,RpoN	40
Bacillus amyloliquefaciens DSM 7	FlgB,FlgC,FlgD,FlgE,FlgF,FlgG,FlgJ,FlgK,FlgL,FlgM,FlgN,FlhA,FlhB,FliA,FliC,FliD,FliE,FliF,FliG,FliH,FliI,FliJ,FliK,FliL,FliM,FliN,FliO,FliP,FliQ,FliR,FliS,FliT,FliY,FlrA,FlrC,MotA,MotB,MotX,RpoD,RpoN	40
Bacillus amyloliquefaciens FZB42	FlgB,FlgC,FlgD,FlgE,FlgF,FlgG,FlgJ,FlgK,FlgL,FlgM,FlgN,FlhA,FlhB,FliA,FliC,FliD,FliE,FliF,FliG,FliH,FliI,FliJ,FliK,FliL,FliM,FliN,FliO,FliP,FliQ,FliR,FliS,FliT,FliY,FlrA,FlrC,MotA,MotB,MotX,RpoD,RpoN	40
Bacillus amyloliquefaciens LFB112	FlgB,FlgC,FlgD,FlgE,FlgF,FlgG,FlgJ,FlgK,FlgL,FlgM,FlgN,FlhA,FlhB,FliA,FliC,FliD,FliE,FliF,FliG,FliH,FliI,FliJ,FliK,FliL,FliM,FliN,FliO,FliP,FliQ,FliR,FliS,FliT,FliY,FlrA,FlrC,MotA,MotB,MotX,RpoD,RpoN	40
Bacillus amyloliquefaciens LL3	FlgB,FlgC,FlgD,FlgE,FlgF,FlgG,FlgJ,FlgK,FlgL,FlgM,FlgN,FlhA,FlhB,FliA,FliC,FliD,FliE,FliF,FliG,FliH,FliI,FliJ,FliK,FliL,FliM,FliN,FliO,FliP,FliQ,FliR,FliS,FliT,FliY,FlrA,FlrC,MotA,MotB,MotX,RpoD,RpoN	40
Bacillus amyloliquefaciens SQR9	FlgB,FlgC,FlgD,FlgE,FlgF,FlgG,FlgJ,FlgK,FlgL,FlgM,FlgN,FlhA,FlhB,FliA,FliC,FliD,FliE,FliF,FliG,FliH,FliI,FliJ,FliK,FliL,FliM,FliN,FliO,FliP,FliQ,FliR,FliS,FliT,FliY,FlrA,FlrC,MotA,MotB,MotX,RpoD,RpoN	40
Bacillus amyloliquefaciens subsp. amyloliquefaciens KHG19	FlgB,FlgC,FlgD,FlgE,FlgF,FlgG,FlgJ,FlgK,FlgL,FlgM,FlgN,FlhA,FlhB,FliA,FliC,FliD,FliE,FliF,FliG,FliH,FliI,FliJ,FliK,FliL,FliM,FliN,FliO,FliP,FliQ,FliR,FliS,FliT,FliY,FlrA,FlrC,MotA,MotB,MotX,RpoD,RpoN	40
Bacillus amyloliquefaciens subsp. plantarum AS43.3	FlgB,FlgC,FlgD,FlgE,FlgF,FlgG,FlgJ,FlgK,FlgL,FlgM,FlgN,FlhA,FlhB,FliA,FliC,FliD,FliE,FliF,FliG,FliH,FliI,FliJ,FliK,FliL,FliM,FliN,FliO,FliP,FliQ,FliR,FliS,FliT,FliY,FlrA,FlrC,MotA,MotB,MotX,RpoD,RpoN	40
Bacillus amyloliquefaciens subsp. plantarum CAU B946	FlgB,FlgC,FlgD,FlgE,FlgF,FlgG,FlgJ,FlgK,FlgL,FlgM,FlgN,FlhA,FlhB,FliA,FliC,FliD,FliE,FliF,FliG,FliH,FliI,FliJ,FliK,FliL,FliM,FliN,FliO,FliP,FliQ,FliR,FliS,FliT,FliY,FlrA,FlrC,MotA,MotB,MotX,RpoD,RpoN	40
Bacillus amyloliquefaciens subsp. plantarum NAU-B3	FlgB,FlgC,FlgD,FlgE,FlgF,FlgG,FlgJ,FlgK,FlgL,FlgM,FlgN,FlhA,FlhB,FliA,FliC,FliD,FliE,FliF,FliG,FliH,FliI,FliJ,FliK,FliL,FliM,FliN,FliO,FliP,FliQ,FliR,FliS,FliT,FliY,FlrA,FlrC,MotA,MotB,MotX,RpoD,RpoN	40
Bacillus amyloliquefaciens subsp. plantarum NJN6	FlgB,FlgC,FlgD,FlgE,FlgF,FlgG,FlgJ,FlgK,FlgL,FlgM,FlgN,FlhA,FlhB,FliA,FliC,FliD,FliE,FliF,FliG,FliH,FliI,FliJ,FliK,FliL,FliM,FliN,FliO,FliP,FliQ,FliR,FliS,FliT,FliY,FlrA,FlrC,MotA,MotB,MotX,RpoD,RpoN	40
Bacillus amyloliquefaciens subsp. plantarum TrigoCor1448	FlgB,FlgC,FlgD,FlgE,FlgF,FlgG,FlgJ,FlgK,FlgL,FlgM,FlgN,FlhA,FlhB,FliA,FliC,FliD,FliE,FliF,FliG,FliH,FliI,FliJ,FliK,FliL,FliM,FliN,FliO,FliP,FliQ,FliR,FliS,FliT,FliY,FlrA,FlrC,MotA,MotB,MotX,RpoD,RpoN	40
Bacillus amyloliquefaciens subsp. plantarum UCMB5033	FlgB,FlgC,FlgD,FlgE,FlgF,FlgG,FlgJ,FlgK,FlgL,FlgM,FlgN,FlhA,FlhB,FliA,FliC,FliD,FliE,FliF,FliG,FliH,FliI,FliJ,FliK,FliL,FliM,FliN,FliO,FliP,FliQ,FliR,FliS,FliT,FliY,FlrA,FlrC,MotA,MotB,MotX,RpoD,RpoN	40
Bacillus amyloliquefaciens subsp. plantarum UCMB5036	FlgB,FlgC,FlgD,FlgE,FlgF,FlgG,FlgJ,FlgK,FlgL,FlgM,FlgN,FlhA,FlhB,FliA,FliC,FliD,FliE,FliF,FliG,FliH,FliI,FliJ,FliK,FliL,FliM,FliN,FliO,FliP,FliQ,FliR,FliS,FliT,FliY,FlrA,FlrC,MotA,MotB,MotX,RpoD,RpoN	40
Bacillus amyloliquefaciens subsp. plantarum UCMB5113	FlgB,FlgC,FlgD,FlgE,FlgF,FlgG,FlgJ,FlgK,FlgL,FlgM,FlgN,FlhA,FlhB,FliA,FliC,FliD,FliE,FliF,FliG,FliH,FliI,FliJ,FliK,FliL,FliM,FliN,FliO,FliP,FliQ,FliR,FliS,FliT,FliY,FlrA,FlrC,MotA,MotB,MotX,RpoD,RpoN	40
Bacillus amyloliquefaciens subsp. plantarum YAU B9601-Y2	FlgB,FlgC,FlgD,FlgE,FlgF,FlgG,FlgJ,FlgK,FlgL,FlgM,FlgN,FlhA,FlhB,FliA,FliC,FliD,FliE,FliF,FliG,FliH,FliI,FliJ,FliK,FliL,FliM,FliN,FliO,FliP,FliQ,FliR,FliS,FliT,FliY,FlrA,FlrC,MotA,MotB,MotX,RpoD,RpoN	40
Bacillus amyloliquefaciens TA208	FlgC,FlgD,FlgE,FlgF,FlgG,FlgJ,FlgK,FlgL,FlgM,FlgN,FlhA,FlhB,FliA,FliC,FliD,FliE,FliF,FliG,FliH,FliI,FliJ,FliK,FliL,FliM,FliN,FliO,FliP,FliQ,FliR,FliS,FliT,FliY,FlrA,FlrC,MotA,MotB,MotX,RpoD,RpoN	39
Bacillus amyloliquefaciens UMAF6614	FlgB,FlgC,FlgD,FlgE,FlgF,FlgG,FlgJ,FlgK,FlgL,FlgM,FlgN,FlhA,FlhB,FliA,FliC,FliD,FliE,FliF,FliG,FliH,FliI,FliJ,FliK,FliL,FliM,FliN,FliO,FliP,FliQ,FliR,FliS,FliT,FliY,FlrA,FlrC,MotA,MotB,MotX,RpoD,RpoN	40
Bacillus amyloliquefaciens UMAF6639	FlgB,FlgC,FlgD,FlgE,FlgF,FlgG,FlgJ,FlgK,FlgL,FlgM,FlgN,FlhA,FlhB,FliA,FliC,FliD,FliE,FliF,FliG,FliH,FliI,FliJ,FliK,FliL,FliM,FliN,FliO,FliP,FliQ,FliR,FliS,FliT,FliY,FlrA,FlrC,MotA,MotB,MotX,RpoD,RpoN	40
Bacillus amyloliquefaciens XH7	FlgC,FlgD,FlgE,FlgF,FlgG,FlgJ,FlgK,FlgL,FlgM,FlgN,FlhA,FlhB,FliA,FliC,FliD,FliE,FliF,FliG,FliH,FliI,FliJ,FliK,FliL,FliM,FliN,FliO,FliP,FliQ,FliR,FliS,FliT,FliY,FlrA,FlrC,MotA,MotB,MotX,RpoD,RpoN	39
Bacillus amyloliquefaciens Y2	FlgB,FlgC,FlgD,FlgE,FlgF,FlgG,FlgJ,FlgK,FlgL,FlgM,FlgN,FlhA,FlhB,FliA,FliC,FliD,FliE,FliF,FliG,FliH,FliI,FliJ,FliK,FliL,FliM,FliN,FliO,FliP,FliQ,FliR,FliS,FliT,FliY,FlrA,FlrC,MotA,MotB,MotX,RpoD,RpoN	40
Bacillus anthracis 188678-1	FlgB,FlgC,FlgD,FlgE,FlgG,FlgJ,FlgK,FlgL,FlhA,FlhB,FliA,FliC,FliD,FliE,FliF,FliG,FliH,FliI,FliK,FliM,FliN,FliP,FliQ,FliR,FliS,FliY,FlrA,FlrC,MotA,MotB,MotX,RpoD,RpoN	33
Bacillus anthracis 52-G	FlgA,FlgB,FlgC,FlgD,FlgE,FlgF,FlgJ,FlgK,FlgL,FlhA,FlhB,FliA,FliC,FliD,FliE,FliF,FliG,FliH,FliI,FliK,FliM,FliN,FliP,FliQ,FliR,FliS,FliY,FlrA,FlrC,MotA,MotB,MotX,RpoD,RpoN	34
Bacillus anthracis 8903-G	FlgA,FlgB,FlgC,FlgD,FlgE,FlgF,FlgJ,FlgK,FlgL,FlhA,FlhB,FliA,FliC,FliD,FliE,FliF,FliG,FliH,FliI,FliK,FliM,FliN,FliP,FliQ,FliR,FliS,FliY,FlrA,FlrC,MotA,MotB,MotX,RpoD,RpoN	34
Bacillus anthracis 9080-G	FlgA,FlgB,FlgC,FlgD,FlgE,FlgF,FlgJ,FlgK,FlgL,FlhA,FlhB,FliA,FliC,FliD,FliE,FliF,FliG,FliH,FliI,FliK,FliM,FliN,FliP,FliQ,FliR,FliS,FliY,FlrA,FlrC,MotA,MotB,MotX,RpoD,RpoN	34
Bacillus anthracis str. A0248	FlgA,FlgB,FlgC,FlgD,FlgE,FlgJ,FlgK,FlgL,FlhA,FlhB,FliA,FliC,FliD,FliE,FliF,FliG,FliH,FliI,FliK,FliM,FliN,FliP,FliQ,FliR,FliS,FliY,FlrA,FlrC,MotA,MotB,MotX,RpoD,RpoN	33
Bacillus anthracis str. A16	FlgA,FlgB,FlgC,FlgD,FlgE,FlgJ,FlgK,FlgL,FlhA,FlhB,FliA,FliC,FliD,FliE,FliF,FliG,FliH,FliI,FliK,FliM,FliN,FliP,FliQ,FliR,FliS,FliY,FlrA,FlrC,MotA,MotB,MotX,RpoD,RpoN	33
Bacillus anthracis str. A16R	FlgA,FlgB,FlgC,FlgD,FlgE,FlgJ,FlgK,FlgL,FlhA,FlhB,FliA,FliC,FliD,FliE,FliF,FliG,FliH,FliI,FliK,FliM,FliN,FliP,FliQ,FliR,FliS,FliY,FlrA,FlrC,MotA,MotB,MotX,RpoD,RpoN	33
Bacillus anthracis str. 'Ames Ancestor'	FlgA,FlgB,FlgC,FlgD,FlgE,FlgJ,FlgK,FlgL,FlhA,FlhB,FliA,FliC,FliD,FliE,FliF,FliG,FliH,FliI,FliK,FliM,FliN,FliP,FliQ,FliR,FliS,FliY,FlrA,FlrC,MotA,MotB,MotX,RpoD,RpoN	33
Bacillus anthracis str. Ames	FlgB,FlgC,FlgD,FlgE,FlgJ,FlgK,FlgL,FlhA,FlhB,FliA,FliC,FliD,FliE,FliF,FliG,FliH,FliI,FliK,FliM,FliN,FliP,FliQ,FliR,FliS,FliY,FlrA,FlrC,MotA,MotB,MotX,RpoD,RpoN	32
Bacillus anthracis str. CDC 684	FlgA,FlgB,FlgC,FlgD,FlgE,FlgF,FlgG,FlgJ,FlgK,FlgL,FlhA,FlhB,FliA,FliC,FliD,FliE,FliF,FliG,FliH,FliI,FliK,FliM,FliN,FliP,FliQ,FliR,FliS,FliY,FlrA,FlrC,MotA,MotB,MotX,RpoD,RpoN	35
Bacillus anthracis str. H9401	FlgA,FlgB,FlgC,FlgD,FlgE,FlgJ,FlgK,FlgL,FlhA,FlhB,FliA,FliC,FliD,FliE,FliF,FliG,FliH,FliI,FliK,FliM,FliN,FliP,FliQ,FliR,FliS,FliY,FlrA,FlrC,MotA,MotB,MotX,RpoD,RpoN	33
Bacillus anthracis str. Sterne	FlgB,FlgC,FlgD,FlgE,FlgJ,FlgK,FlgL,FlhA,FlhB,FliA,FliC,FliD,FliE,FliF,FliG,FliH,FliI,FliK,FliM,FliN,FliP,FliQ,FliR,FliS,FliY,FlrA,FlrC,MotA,MotB,MotX,RpoD,RpoN	32
Bacillus anthracis str. SVA11	FlgB,FlgC,FlgD,FlgE,FlgF,FlgJ,FlgK,FlgL,FlhA,FlhB,FliA,FliC,FliD,FliE,FliF,FliG,FliH,FliI,FliK,FliM,FliN,FliP,FliQ,FliR,FliS,FliY,FlrA,FlrC,MotA,MotB,MotX,RpoD,RpoN	33
Bacillus anthracis str. Turkey32	FlgA,FlgB,FlgC,FlgD,FlgE,FlgF,FlgJ,FlgK,FlgL,FlhA,FlhB,FliA,FliC,FliD,FliE,FliF,FliG,FliH,FliI,FliK,FliM,FliN,FliP,FliQ,FliR,FliS,FliY,FlrA,FlrC,MotA,MotB,MotX,RpoD,RpoN	34
Bacillus anthracis str. V770-NP-1R	FlgA,FlgB,FlgC,FlgD,FlgE,FlgF,FlgJ,FlgK,FlgL,FlhA,FlhB,FliA,FliC,FliD,FliE,FliF,FliG,FliH,FliI,FliK,FliM,FliN,FliP,FliQ,FliR,FliS,FliY,FlrA,FlrC,MotA,MotB,MotX,RpoD,RpoN	34
Bacillus anthracis str. Vollum	FlgA,FlgB,FlgC,FlgD,FlgE,FlgJ,FlgK,FlgL,FlhA,FlhB,FliA,FliC,FliD,FliE,FliF,FliG,FliH,FliI,FliK,FliM,FliN,FliP,FliQ,FliR,FliS,FliY,FlrA,FlrC,MotA,MotB,MotX,RpoD,RpoN	33
Bacillus aquiflavi 3H-10	FlgJ,FliA,FliH,FliI,FliY,FlrA,FlrC,MotX,RpoD,RpoN	10
Bacillus aryabhattai strain GW320	FlgA,FlgB,FlgC,FlgD,FlgE,FlgF,FlgG,FlgH,FlgI,FlgJ,FlgK,FlgL,FlgM,FlgN,FlgT,FlhA,FlhB,FlhC,FlhD,FliA,FliC,FliD,FliE,FliF,FliG,FliH,FliI,FliJ,FliK,FliL,FliM,FliN,FliO,FliP,FliQ,FliR,FliS,FliT,FliY,FlrA,FlrC,MotA,MotB,MotX,MotY,RpoD,RpoN	47
Bacillus asahii strain OM18	FlgB,FlgC,FlgD,FlgE,FlgF,FlgJ,FlgK,FlgL,FlgM,FlgN,FlhA,FlhB,FliA,FliC,FliD,FliE,FliF,FliG,FliH,FliI,FliJ,FliK,FliL,FliM,FliN,FliO,FliP,FliQ,FliR,FliS,FliT,FliY,FlrA,FlrC,MotA,MotB,MotX,RpoD,RpoN	39
Bacillus atrophaeus 1942	FlgB,FlgC,FlgD,FlgE,FlgF,FlgG,FlgJ,FlgK,FlgL,FlgM,FlgN,FlhA,FlhB,FliA,FliC,FliD,FliE,FliF,FliG,FliH,FliI,FliJ,FliK,FliL,FliM,FliN,FliO,FliP,FliQ,FliR,FliS,FliT,FliY,FlrA,FlrC,MotA,MotB,MotX,RpoD,RpoN	40
Bacillus atrophaeus NRS 1221A	FlgB,FlgC,FlgD,FlgE,FlgF,FlgG,FlgJ,FlgK,FlgL,FlgM,FlgN,FlhA,FlhB,FliA,FliC,FliD,FliE,FliF,FliG,FliH,FliI,FliJ,FliK,FliL,FliM,FliN,FliO,FliP,FliQ,FliR,FliS,FliT,FliY,FlrA,FlrC,MotA,MotB,MotX,RpoD,RpoN	40
Bacillus atrophaeus subsp. globigii strain BSS	FlgB,FlgC,FlgD,FlgE,FlgF,FlgG,FlgJ,FlgK,FlgL,FlgM,FlgN,FlhA,FlhB,FliA,FliC,FliD,FliE,FliF,FliG,FliH,FliI,FliJ,FliK,FliL,FliM,FliN,FliO,FliP,FliQ,FliR,FliS,FliT,FliY,FlrA,FlrC,MotA,MotB,MotX,RpoD,RpoN	40
Bacillus atrophaeus UCMB-5137	FlgB,FlgC,FlgD,FlgE,FlgF,FlgG,FlgJ,FlgK,FlgL,FlgM,FlgN,FlhA,FlhB,FliA,FliC,FliD,FliE,FliF,FliG,FliH,FliI,FliJ,FliK,FliL,FliM,FliN,FliO,FliP,FliQ,FliR,FliS,FliT,FliY,FlrA,FlrC,MotA,MotB,MotX,RpoD,RpoN	40
Bacillus badius NBPM-293	FlgB,FlgC,FlgD,FlgE,FlgF,FlgJ,FlgK,FlgL,FlgM,FlgN,FlhA,FlhB,FliA,FliC,FliD,FliE,FliF,FliG,FliH,FliI,FliJ,FliK,FliL,FliM,FliN,FliO,FliP,FliQ,FliR,FliS,FliT,FliY,FlrA,FlrC,MotA,MotB,MotX,RpoD,RpoN	39
Bacillus beveridgei strain MLTeJB	FlgB,FlgD,FlgE,FlgF,FlgK,FlgL,FlgM,FlgN,FlhA,FlhB,FliA,FliC,FliD,FliE,FliF,FliG,FliH,FliI,FliJ,FliK,FliL,FliM,FliN,FliO,FliP,FliQ,FliR,FliS,FliT,FliY,FlrA,FlrC,MotA,MotB,MotX,RpoD,RpoN	37
Bacillus bombysepticus str. Wang	FlgB,FlgD,FlgE,FlgF,FlgJ,FlgK,FlgL,FlhA,FlhB,FliA,FliC,FliD,FliE,FliF,FliG,FliH,FliI,FliK,FliM,FliN,FliP,FliQ,FliR,FliS,FliY,FlrA,FlrC,MotA,MotB,MotX,RpoD,RpoN	32
Bacillus butanolivorans strain PHB-7a	FlgB,FlgC,FlgD,FlgE,FlgF,FlgG,FlgJ,FlgK,FlgL,FlgM,FlgN,FlhA,FlhB,FliA,FliC,FliD,FliE,FliF,FliG,FliH,FliI,FliJ,FliK,FliL,FliM,FliN,FliO,FliP,FliQ,FliR,FliS,FliT,FliY,FlrA,FlrC,MotA,MotB,MotX,RpoD,RpoN	40
Bacillus] caldolyticus strain NEB414	FlgB,FlgC,FlgD,FlgE,FlgF,FlgK,FlgL,FlgM,FlgN,FlhA,FlhB,FliA,FliC,FliD,FliE,FliF,FliG,FliH,FliI,FliJ,FliK,FliL,FliM,FliN,FliO,FliP,FliQ,FliR,FliS,FliT,FliY,FlrA,FlrC,MotA,MotB,MotX,RpoD,RpoN	38
Bacillus cellulosilyticus DSM 2522	FlgB,FlgC,FlgD,FlgE,FlgF,FlgG,FlgJ,FlgK,FlgL,FlgM,FlgN,FlhA,FlhB,FliA,FliC,FliD,FliE,FliF,FliG,FliH,FliI,FliJ,FliK,FliL,FliM,FliN,FliO,FliP,FliQ,FliR,FliS,FliT,FliY,FlrA,FlrC,MotA,MotB,MotX,RpoD,RpoN	40
Bacillus cereus 03BB102	FlgA,FlgB,FlgC,FlgD,FlgE,FlgF,FlgJ,FlgK,FlgL,FlhA,FlhB,FliA,FliC,FliD,FliE,FliF,FliG,FliH,FliI,FliK,FliM,FliN,FliP,FliQ,FliR,FliS,FliY,FlrA,FlrC,MotA,MotB,MotX,RpoD,RpoN	34
Bacillus cereus 03BB108	FlgA,FlgB,FlgC,FlgD,FlgE,FlgF,FlgJ,FlgK,FlgL,FlhA,FlhB,FliA,FliC,FliD,FliE,FliF,FliG,FliH,FliI,FliK,FliM,FliN,FliP,FliQ,FliR,FliS,FliY,FlrA,FlrC,MotA,MotB,MotX,RpoD,RpoN	34
Bacillus cereus 03BB87	FlgB,FlgC,FlgD,FlgE,FlgG,FlgJ,FlgK,FlgL,FlhA,FlhB,FliA,FliC,FliD,FliE,FliF,FliG,FliH,FliI,FliK,FliM,FliN,FliP,FliQ,FliR,FliS,FliY,FlrA,FlrC,MotA,MotB,MotX,RpoD,RpoN	33
Bacillus cereus AH187	FlgA,FlgB,FlgC,FlgD,FlgE,FlgF,FlgJ,FlgK,FlgL,FlgN,FlhA,FlhB,FliA,FliC,FliD,FliE,FliF,FliG,FliH,FliI,FliK,FliM,FliN,FliP,FliQ,FliR,FliS,FliY,FlrA,FlrC,MotA,MotB,MotX,RpoD,RpoN	35
Bacillus cereus AH820	FlgA,FlgB,FlgC,FlgD,FlgE,FlgF,FlgJ,FlgK,FlgL,FlhA,FlhB,FliA,FliC,FliD,FliE,FliF,FliG,FliH,FliI,FliK,FliM,FliN,FliP,FliQ,FliR,FliS,FliY,FlrA,FlrC,MotA,MotB,MotX,RpoD,RpoN	34
Bacillus cereus ATCC 10987	FlgA,FlgB,FlgC,FlgD,FlgE,FlgJ,FlgK,FlgL,FlhA,FlhB,FliA,FliC,FliD,FliE,FliF,FliG,FliH,FliI,FliK,FliM,FliN,FliP,FliQ,FliR,FliS,FliY,FlrA,FlrC,MotA,MotB,MotX,RpoD,RpoN	33
Bacillus cereus ATCC 14579	FlgB,FlgC,FlgD,FlgE,FlgJ,FlgK,FlgL,FlhA,FlhB,FliA,FliC,FliD,FliE,FliF,FliG,FliH,FliI,FliK,FliM,FliN,FliP,FliQ,FliR,FliS,FliY,FlrA,FlrC,MotA,MotB,MotX,RpoD,RpoN	32
Bacillus cereus ATCC 4342	FlgB,FlgC,FlgD,FlgE,FlgF,FlgJ,FlgK,FlgL,FlhA,FlhB,FliA,FliC,FliD,FliE,FliF,FliG,FliH,FliI,FliK,FliM,FliN,FliP,FliQ,FliR,FliS,FliY,FlrA,FlrC,MotA,MotB,MotX,RpoD,RpoN	33
Bacillus cereus B4264	FlgB,FlgD,FlgE,FlgF,FlgJ,FlgK,FlgL,FlgN,FlhA,FlhB,FliA,FliC,FliD,FliE,FliF,FliG,FliH,FliI,FliK,FliM,FliN,FliP,FliQ,FliR,FliS,FliY,FlrA,FlrC,MotA,MotB,MotX,RpoD,RpoN	33
Bacillus cereus biovar anthracis str. CI	FlgA,FlgB,FlgC,FlgD,FlgE,FlgJ,FlgK,FlgL,FlhA,FlhB,FliA,FliC,FliD,FliE,FliF,FliG,FliH,FliI,FliK,FliM,FliN,FliP,FliQ,FliR,FliS,FliY,FlrA,FlrC,MotA,MotB,MotX,RpoD,RpoN	33
Bacillus cereus D17	FlgA,FlgB,FlgC,FlgD,FlgE,FlgF,FlgJ,FlgK,FlgL,FlhA,FlhB,FliA,FliC,FliD,FliE,FliF,FliG,FliH,FliI,FliK,FliM,FliN,FliP,FliQ,FliR,FliS,FliY,FlrA,FlrC,MotA,MotB,MotX,RpoD,RpoN	34
Bacillus cereus E33L	FlgB,FlgC,FlgD,FlgE,FlgJ,FlgK,FlgL,FlhA,FlhB,FliA,FliC,FliD,FliE,FliF,FliG,FliH,FliI,FliK,FliM,FliN,FliP,FliQ,FliR,FliS,FliY,FlrA,FlrC,MotA,MotB,MotX,RpoD,RpoN	32
Bacillus cereus F837/76	FlgB,FlgC,FlgD,FlgE,FlgJ,FlgK,FlgL,FlhA,FlhB,FliA,FliC,FliD,FliE,FliF,FliG,FliH,FliI,FliK,FliM,FliN,FliP,FliQ,FliR,FliS,FliY,FlrA,FlrC,MotA,MotB,MotX,RpoD,RpoN	32
Bacillus cereus FRI-35	FlgB,FlgC,FlgD,FlgE,FlgF,FlgJ,FlgK,FlgL,FlhA,FlhB,FliA,FliC,FliD,FliE,FliF,FliG,FliH,FliI,FliK,FliM,FliN,FliP,FliQ,FliR,FliS,FliY,FlrA,FlrC,MotA,MotB,MotX,RpoD,RpoN	33
Bacillus cereus G9241	FlgA,FlgB,FlgC,FlgD,FlgE,FlgJ,FlgK,FlgL,FlhA,FlhB,FliA,FliC,FliD,FliE,FliF,FliG,FliH,FliI,FliK,FliM,FliN,FliP,FliQ,FliR,FliS,FliY,FlrA,FlrC,MotA,MotB,MotX,RpoD,RpoN	33
Bacillus cereus G9842	FlgA,FlgB,FlgD,FlgE,FlgF,FlgJ,FlgK,FlgL,FlgN,FlhA,FlhB,FliA,FliC,FliD,FliE,FliF,FliG,FliH,FliI,FliK,FliM,FliN,FliP,FliQ,FliR,FliS,FliY,FlrA,FlrC,MotA,MotB,MotX,RpoD,RpoN	34
Bacillus cereus NC7401	FlgA,FlgB,FlgC,FlgD,FlgE,FlgJ,FlgK,FlgL,FlhA,FlhB,FliA,FliC,FliD,FliE,FliF,FliG,FliH,FliI,FliK,FliM,FliN,FliP,FliQ,FliR,FliS,FliY,FlrA,FlrC,MotA,MotB,MotX,RpoD,RpoN	33
Bacillus cereus Q1	FlgB,FlgC,FlgD,FlgE,FlgJ,FlgK,FlgL,FlhA,FlhB,FliA,FliC,FliD,FliE,FliF,FliG,FliH,FliI,FliK,FliM,FliN,FliP,FliQ,FliR,FliS,FliY,FlrA,FlrC,MotA,MotB,MotX,RpoD,RpoN	32
Bacillus ciccensis strain 5L6	FlgB,FlgC,FlgD,FlgE,FlgF,FlgG,FlgK,FlgL,FlgM,FlgN,FlhA,FlhB,FliA,FliC,FliD,FliE,FliF,FliG,FliH,FliI,FliJ,FliK,FliL,FliM,FliN,FliO,FliP,FliQ,FliR,FliS,FliT,FliY,FlrA,FlrC,MotA,MotB,MotX,RpoD,RpoN	39
Bacillus circulans strain FDAARGOS_783 strain Not applicable	FlgB,FlgC,FlgD,FlgE,FlgF,FlgG,FlgJ,FlgK,FlgL,FlgM,FlgN,FlhA,FlhB,FliA,FliC,FliD,FliE,FliF,FliG,FliH,FliI,FliJ,FliK,FliL,FliM,FliN,FliO,FliP,FliQ,FliR,FliS,FliT,FliY,FlrA,FlrC,MotA,MotB,MotX,RpoD	39
Bacillus clausii KSM-K16	FlgB,FlgC,FlgD,FlgE,FlgF,FlgJ,FlgK,FlgM,FlgN,FlhA,FlhB,FliA,FliC,FliD,FliE,FliF,FliG,FliH,FliI,FliJ,FliK,FliL,FliM,FliN,FliO,FliP,FliQ,FliR,FliS,FliY,FlrA,FlrC,MotA,MotB,MotX,RpoD,RpoN	37
Bacillus coagulans 2-6	FlgB,FlgC,FlgD,FlgE,FlgF,FlgJ,FlgK,FlgL,FlgM,FlgN,FlhA,FlhB,FliA,FliC,FliD,FliE,FliF,FliG,FliH,FliI,FliJ,FliK,FliL,FliM,FliN,FliO,FliP,FliQ,FliR,FliS,FliT,FliY,FlrA,FlrC,MotA,MotB,MotX,RpoD,RpoN	39
Bacillus coagulans DSM 1 = ATCC 7050	FlgB,FlgC,FlgD,FlgE,FlgF,FlgJ,FlgK,FlgL,FlgM,FlgN,FlhA,FlhB,FliA,FliC,FliD,FliE,FliF,FliG,FliH,FliI,FliJ,FliK,FliL,FliM,FliN,FliO,FliP,FliQ,FliR,FliS,FliT,FliY,FlrA,FlrC,MotA,MotB,MotX,RpoD,RpoN	39
Bacillus coagulans strain ASRS217	FlgB,FlgC,FlgD,FlgE,FlgF,FlgG,FlgJ,FlgK,FlgL,FlgM,FlgN,FlhA,FlhB,FliA,FliC,FliD,FliE,FliF,FliG,FliH,FliI,FliJ,FliK,FliL,FliM,FliN,FliO,FliP,FliQ,FliR,FliS,FliT,FliY,FlrA,FlrC,MotA,MotB,MotX,RpoD,RpoN	40
Bacillus cohnii strain DSM 6307	FlgA,FlgB,FlgC,FlgD,FlgE,FlgF,FlgJ,FlgK,FlgL,FlgM,FlgN,FlhA,FlhB,FliA,FliC,FliD,FliE,FliF,FliG,FliH,FliI,FliJ,FliK,FliL,FliM,FliN,FliO,FliP,FliQ,FliR,FliS,FliT,FliY,FlrA,FlrC,MotA,MotB,MotX,RpoD,RpoN	40
Bacillus cytotoxicus NVH 391-98	FlgB,FlgC,FlgD,FlgE,FlgJ,FlgK,FlgL,FlhA,FlhB,FliA,FliC,FliD,FliE,FliF,FliG,FliH,FliI,FliK,FliM,FliN,FliP,FliQ,FliR,FliS,FliY,FlrA,FlrC,MotA,MotB,MotX,RpoD,RpoN	32
Bacillus cytotoxicus strain E17.4	FlgB,FlgC,FlgD,FlgE,FlgJ,FlgK,FlgL,FlhA,FlhB,FliA,FliC,FliD,FliE,FliF,FliG,FliH,FliI,FliK,FliM,FliN,FliP,FliQ,FliR,FliS,FliY,FlrA,FlrC,MotA,MotB,MotX,RpoD,RpoN	32
Bacillus endophyticus strain Hbe603	FlgB,FlgC,FlgD,FlgF,FlgG,FlgK,FlgL,FlgM,FlgN,FlhA,FlhB,FliA,FliC,FliD,FliE,FliF,FliG,FliH,FliI,FliJ,FliK,FliL,FliM,FliN,FliO,FliP,FliQ,FliR,FliS,FliT,FliY,FlrA,FlrC,MotA,MotB,MotX,RpoD,RpoN	38
Bacillus filamentosus strain HL2HP6	FliA,FliI,FlrA,FlrC,MotA,MotB,RpoD	7
Bacillus flexus strain 1-2-1	FlgB,FlgC,FlgD,FlgE,FlgF,FlgG,FlgK,FlgL,FlgM,FlgN,FlhA,FlhB,FliA,FliC,FliD,FliE,FliF,FliG,FliH,FliI,FliJ,FliK,FliL,FliM,FliN,FliO,FliP,FliQ,FliR,FliS,FliT,FliY,FlrA,FlrC,MotA,MotB,MotX,RpoD,RpoN	39
Bacillus foraminis strain Bac44	FlgB,FlgC,FlgD,FlgF,FlgG,FlgJ,FlgK,FlgL,FlgM,FlgN,FlhA,FlhB,FliA,FliC,FliD,FliE,FliF,FliG,FliH,FliI,FliJ,FliK,FliL,FliM,FliN,FliO,FliP,FliQ,FliR,FliS,FliT,FliY,FlrA,FlrC,MotA,MotB,MotX,RpoD,RpoN	39
Bacillus freudenreichii strain NCTC4823	FlgA,FlgB,FlgC,FlgD,FlgF,FlgG,FlgJ,FlgK,FlgL,FlgM,FlgN,FlhA,FlhB,FliA,FliC,FliD,FliE,FliF,FliG,FliH,FliI,FliJ,FliK,FliL,FliM,FliN,FliO,FliP,FliQ,FliR,FliS,FliT,FliY,FlrA,FlrC,MotA,MotB,MotX,RpoD,RpoN	40
Bacillus gibsonii strain FJAT-10019	FlgB,FlgC,FlgD,FlgE,FlgF,FlgG,FlgJ,FlgK,FlgL,FlgM,FlgN,FlhA,FlhB,FliA,FliC,FliD,FliE,FliF,FliG,FliH,FliI,FliJ,FliK,FliL,FliM,FliN,FliO,FliP,FliQ,FliR,FliS,FliT,FliY,FlrA,FlrC,MotA,MotB,MotX,RpoD,RpoN	40
Bacillus glycinifermentans MGMM1	FlgB,FlgC,FlgD,FlgE,FlgF,FlgG,FlgJ,FlgK,FlgL,FlgM,FlgN,FlhA,FlhB,FliA,FliC,FliD,FliE,FliF,FliG,FliH,FliI,FliJ,FliK,FliL,FliM,FliN,FliO,FliP,FliQ,FliR,FliS,FliT,FliY,FlrA,FlrC,MotA,MotB,MotX,RpoD,RpoN	40
Bacillus haikouensis strain MNJ12	FlgB,FlgC,FlgD,FlgE,FlgF,FlgG,FlgJ,FlgK,FlgL,FlgM,FlgN,FlhA,FlhB,FliA,FliD,FliE,FliF,FliG,FliH,FliI,FliJ,FliK,FliL,FliM,FliN,FliO,FliP,FliQ,FliR,FliS,FliT,FliY,FlrA,FlrC,MotA,MotB,MotX,RpoD,RpoN	39
Bacillus halodurans C-125	FlgB,FlgC,FlgD,FlgE,FlgF,FlgG,FlgK,FlgL,FlgM,FlgN,FlhA,FlhB,FliA,FliC,FliD,FliE,FliF,FliG,FliH,FliI,FliJ,FliK,FliL,FliM,FliN,FliO,FliP,FliQ,FliR,FliS,FliT,FliY,FlrA,FlrC,MotA,MotB,MotX,RpoD,RpoN	39
Bacillus halodurans strain LB-1	FlgB,FlgC,FlgD,FlgE,FlgF,FlgK,FlgL,FlgM,FlgN,FlhA,FlhB,FliA,FliC,FliD,FliE,FliF,FliG,FliH,FliI,FliJ,FliK,FliL,FliM,FliN,FliO,FliP,FliQ,FliR,FliS,FliT,FliY,FlrA,FlrC,MotA,MotB,MotX,RpoD,RpoN	38
Bacillus halotolerans strain F41-3	FlgB,FlgC,FlgD,FlgE,FlgF,FlgG,FlgJ,FlgK,FlgL,FlgM,FlgN,FlhA,FlhB,FliA,FliC,FliD,FliE,FliF,FliG,FliH,FliI,FliJ,FliK,FliL,FliM,FliN,FliO,FliP,FliQ,FliR,FliS,FliT,FliY,FlrA,FlrC,MotA,MotB,MotX,RpoD,RpoN	40
Bacillus haynesii strain P19	FlgB,FlgC,FlgD,FlgF,FlgG,FlgJ,FlgK,FlgL,FlgM,FlgN,FlhA,FlhB,FliA,FliC,FliD,FliE,FliF,FliG,FliH,FliI,FliJ,FliK,FliL,FliM,FliN,FliO,FliP,FliQ,FliR,FliS,FliT,FliY,FlrA,FlrC,MotA,MotB,MotX,RpoD,RpoN	39
Bacillus horikoshii strain 20a	FlgB,FlgC,FlgD,FlgE,FlgF,FlgG,FlgK,FlgL,FlgM,FlgN,FlhA,FlhB,FliA,FliC,FliD,FliE,FliF,FliG,FliH,FliI,FliJ,FliK,FliL,FliM,FliN,FliO,FliP,FliQ,FliR,FliS,FliT,FliY,FlrA,FlrC,MotA,MotB,MotX,RpoD,RpoN	39
Bacillus inaquosorum strain CCSR02	FlgB,FlgC,FlgD,FlgF,FlgG,FlgJ,FlgK,FlgL,FlgM,FlgN,FlhA,FlhB,FliA,FliC,FliD,FliE,FliF,FliG,FliH,FliI,FliJ,FliK,FliL,FliM,FliN,FliO,FliP,FliQ,FliR,FliS,FliT,FliY,FlrA,FlrC,MotA,MotB,MotX,RpoD,RpoN	39
Bacillus infantis NRRL B-14911	FlgB,FlgC,FlgD,FlgE,FlgF,FlgJ,FlgK,FlgL,FlgM,FlgN,FlhA,FlhB,FliA,FliC,FliD,FliE,FliF,FliG,FliH,FliI,FliJ,FliK,FliL,FliM,FliN,FliO,FliP,FliQ,FliR,FliS,FliT,FliY,FlrA,FlrC,MotA,MotB,MotX,RpoD,RpoN	39
Bacillus jeotgali strain DSM 18226	FlgB,FlgC,FlgD,FlgE,FlgF,FlgG,FlgK,FlgL,FlgM,FlgN,FlhA,FlhB,FliA,FliC,FliD,FliE,FliF,FliG,FliH,FliI,FliJ,FliK,FliL,FliM,FliN,FliO,FliP,FliQ,FliR,FliS,FliT,FliY,FlrA,FlrC,MotA,MotB,MotX,RpoD,RpoN	39
Bacillus kochii strain BDGP4	FlgB,FlgC,FlgD,FlgE,FlgF,FlgJ,FlgK,FlgL,FlgM,FlgN,FlhA,FlhB,FliA,FliC,FliD,FliE,FliF,FliG,FliH,FliI,FliJ,FliK,FliL,FliM,FliN,FliO,FliP,FliQ,FliR,FliS,FliT,FliY,FlrA,FlrC,MotA,MotB,MotX,RpoD,RpoN	39
Bacillus krulwichiae strain AM31D	FlgB,FlgC,FlgD,FlgE,FlgF,FlgJ,FlgK,FlgL,FlgM,FlgN,FlhA,FlhB,FliA,FliC,FliD,FliE,FliF,FliG,FliH,FliI,FliJ,FliK,FliL,FliM,FliN,FliO,FliP,FliQ,FliR,FliS,FliT,FliY,FlrA,FlrC,MotA,MotB,MotX,MotY,RpoD,RpoN	40
Bacillus lehensis G1	FlgB,FlgC,FlgD,FlgE,FlgF,FlgJ,FlgK,FlgL,FlgM,FlgN,FlhA,FlhB,FliA,FliC,FliD,FliE,FliF,FliG,FliH,FliI,FliJ,FliK,FliL,FliM,FliN,FliO,FliP,FliQ,FliR,FliS,FliT,FliY,FlrA,FlrC,MotA,MotB,MotX,RpoD,RpoN	39
Bacillus lentus strain NCTC4824	FlgB,FlgC,FlgD,FlgE,FlgF,FlgJ,FlgK,FlgL,FlgM,FlgN,FlhA,FlhB,FliA,FliC,FliD,FliE,FliF,FliG,FliH,FliI,FliJ,FliK,FliL,FliM,FliN,FliO,FliP,FliQ,FliR,FliS,FliT,FliY,FlrA,FlrC,MotA,MotB,MotX,RpoD	38
Bacillus licheniformis 9945A	FlgB,FlgC,FlgD,FlgF,FlgG,FlgJ,FlgK,FlgL,FlgM,FlgN,FlhA,FlhB,FliA,FliC,FliD,FliE,FliF,FliG,FliH,FliI,FliJ,FliK,FliL,FliM,FliN,FliO,FliP,FliQ,FliR,FliS,FliT,FliY,FlrA,FlrC,MotA,MotB,MotX,RpoD,RpoN	39
Bacillus licheniformis ATCC 14580 (Prj:13082)	FlgB,FlgC,FlgD,FlgF,FlgG,FlgJ,FlgK,FlgL,FlgM,FlgN,FlhA,FlhB,FliA,FliC,FliD,FliE,FliF,FliG,FliH,FliI,FliJ,FliK,FliL,FliM,FliN,FliO,FliP,FliQ,FliR,FliS,FliT,FliY,FlrA,FlrC,MotA,MotB,MotX,RpoD,RpoN	39
Bacillus licheniformis C5	FlgB,FlgC,FlgD,FlgE,FlgF,FlgG,FlgJ,FlgK,FlgL,FlgM,FlgN,FlhA,FlhB,FliA,FliC,FliD,FliE,FliF,FliG,FliH,FliI,FliJ,FliK,FliL,FliM,FliN,FliO,FliP,FliQ,FliR,FliS,FliT,FliY,FlrA,FlrC,MotA,MotB,MotX,RpoD,RpoN	40
Bacillus litoralis strain Bac94	FlgB,FlgC,FlgD,FlgE,FlgF,FlgG,FlgK,FlgL,FlgM,FlgN,FlhA,FlhB,FliA,FliC,FliD,FliE,FliF,FliG,FliH,FliI,FliJ,FliK,FliL,FliM,FliN,FliO,FliP,FliQ,FliR,FliS,FliT,FliY,FlrA,FlrC,MotA,MotB,MotX,RpoD,RpoN	39
Bacillus luti strain FJ	FlgB,FlgC,FlgD,FlgE,FlgF,FlgJ,FlgK,FlgL,FlhA,FlhB,FliA,FliC,FliD,FliE,FliF,FliG,FliH,FliI,FliK,FliM,FliN,FliP,FliQ,FliR,FliS,FliY,FlrA,FlrC,MotA,MotB,MotX,RpoD,RpoN	33
Bacillus marisflavi strain 151-25	FlgB,FlgC,FlgD,FlgE,FlgF,FlgG,FlgJ,FlgK,FlgL,FlgM,FlgN,FlhA,FlhB,FliA,FliC,FliD,FliE,FliF,FliG,FliH,FliI,FliJ,FliK,FliL,FliM,FliN,FliO,FliP,FliQ,FliR,FliS,FliT,FliY,FlrA,FlrC,MotA,MotB,MotX,RpoD,RpoN	40
Bacillus megaterium DSM 319	FlgB,FlgC,FlgD,FlgE,FlgF,FlgK,FlgL,FlgM,FlgN,FlhA,FlhB,FliA,FliC,FliD,FliE,FliF,FliG,FliH,FliI,FliJ,FliK,FliL,FliM,FliN,FliO,FliP,FliQ,FliR,FliS,FliT,FliY,FlrA,FlrC,MotA,MotB,MotX,RpoD,RpoN	38
Bacillus megaterium NBRC 15308 = ATCC 14581	FlgB,FlgC,FlgD,FlgE,FlgF,FlgK,FlgL,FlgM,FlgN,FlhA,FlhB,FliA,FliC,FliD,FliE,FliF,FliG,FliH,FliI,FliJ,FliK,FliL,FliM,FliN,FliO,FliP,FliQ,FliR,FliS,FliT,FliY,FlrA,FlrC,MotA,MotB,MotX,RpoD,RpoN	38
Bacillus megaterium Q3	FlgB,FlgC,FlgD,FlgE,FlgF,FlgG,FlgK,FlgL,FlgM,FlgN,FlhA,FlhB,FliA,FliD,FliE,FliF,FliG,FliH,FliI,FliJ,FliK,FliL,FliM,FliN,FliO,FliP,FliQ,FliR,FliS,FliT,FliY,FlrA,FlrC,MotA,MotB,MotX,RpoD,RpoN	38
Bacillus megaterium QM B1551	FlgB,FlgC,FlgD,FlgF,FlgG,FlgK,FlgL,FlgM,FlgN,FlhA,FlhB,FliA,FliC,FliD,FliE,FliF,FliG,FliH,FliI,FliJ,FliK,FliL,FliM,FliN,FliO,FliP,FliQ,FliR,FliS,FliT,FliY,FlrA,FlrC,MotA,MotB,MotX,RpoD,RpoN	38
Bacillus megaterium strain 103 strain IN_103	FlgC,FlgD,FlgE,FlgF,FlgK,FlgL,FlgM,FlhA,FlhB,FliA,FliC,FliD,FliF,FliG,FliH,FliI,FliJ,FliK,FliM,FliN,FliO,FliP,FliQ,FliR,FliS,FliY,FlrA,FlrC,MotA,MotB,MotX,MotY,RpoD,RpoN	34
Bacillus megaterium WSH-002	FlgB,FlgC,FlgD,FlgE,FlgF,FlgG,FlgK,FlgL,FlgM,FlgN,FlhA,FlhB,FliA,FliC,FliD,FliE,FliF,FliG,FliH,FliI,FliJ,FliK,FliL,FliM,FliN,FliO,FliP,FliQ,FliR,FliS,FliY,FlrA,FlrC,MotA,MotB,MotX,RpoD,RpoN	38
Bacillus mesonae strain H20-5	FlgB,FlgC,FlgD,FlgE,FlgF,FlgG,FlgJ,FlgK,FlgL,FlgM,FlgN,FlhA,FlhB,FliA,FliC,FliD,FliE,FliF,FliG,FliH,FliI,FliJ,FliK,FliM,FliN,FliO,FliP,FliQ,FliR,FliS,FliT,FliY,FlrA,FlrC,MotA,MotB,MotX,RpoD,RpoN	39
Bacillus methanolicus MGA3	FlgA,FlgB,FlgD,FlgE,FlgF,FlgK,FlgL,FlgM,FlgN,FlhA,FlhB,FliA,FliC,FliD,FliE,FliF,FliG,FliH,FliI,FliJ,FliK,FliL,FliM,FliN,FliO,FliP,FliQ,FliR,FliS,FliT,FliY,FlrA,FlrC,MotA,MotB,MotX,RpoD,RpoN	38
Bacillus methylotrophicus	FlgB,FlgC,FlgD,FlgF,FlgG,FlgJ,FlgK,FlgL,FlgM,FlgN,FlhA,FlhB,FliA,FliC,FliD,FliE,FliF,FliG,FliH,FliI,FliJ,FliK,FliL,FliM,FliN,FliO,FliP,FliQ,FliR,FliS,FliT,FliY,FlrA,FlrC,MotA,MotB,MotX,RpoD,RpoN	39
Bacillus mobilis strain ML-A2C4	FlgB,FlgC,FlgD,FlgE,FlgF,FlgJ,FlgK,FlgL,FlhA,FlhB,FliA,FliC,FliD,FliE,FliF,FliG,FliH,FliI,FliK,FliM,FliN,FliP,FliQ,FliR,FliS,FliY,FlrA,FlrC,MotA,MotB,MotX,RpoD,RpoN	33
Bacillus mojavensis strain LDFZ001	FlgB,FlgC,FlgD,FlgE,FlgF,FlgG,FlgJ,FlgK,FlgL,FlgM,FlgN,FlhA,FlhB,FliA,FliC,FliD,FliE,FliF,FliG,FliH,FliI,FliJ,FliK,FliL,FliM,FliN,FliO,FliP,FliQ,FliR,FliS,FliT,FliY,FlrA,FlrC,MotA,MotB,MotX,RpoD,RpoN	40
Bacillus mycoides ATCC 6462	FlgF,FlgJ,FlhA,FlhB,FliA,FliC,FliI,FliM,FliN,FliP,FliQ,FliR,FliY,FlrA,FlrC,MotA,MotB,MotX,RpoD,RpoN	20
Bacillus nitratireducens N4/150	FlgD,FlgF,FlgJ,FlhA,FlhB,FliA,FliC,FliH,FliI,FliM,FliN,FliP,FliQ,FliR,FliY,FlrA,FlrC,MotA,MotB,MotX,RpoD,RpoN	22
Bacillus oleronius strain DSM 9356	FlgA,FlgB,FlgC,FlgD,FlgE,FlgF,FlgJ,FlgK,FlgL,FlgM,FlgN,FlhA,FlhB,FliA,FliC,FliD,FliE,FliF,FliG,FliH,FliI,FliJ,FliK,FliL,FliM,FliN,FliO,FliP,FliQ,FliR,FliS,FliT,FliY,FlrA,FlrC,MotA,MotB,MotX,RpoD,RpoN	40
Bacillus pacificus anQ-h4	FlgA,FlgB,FlgC,FlgD,FlgE,FlgF,FlgJ,FlgK,FlgL,FlhA,FlhB,FliA,FliC,FliD,FliE,FliF,FliG,FliH,FliI,FliK,FliM,FliN,FliP,FliQ,FliR,FliS,FliY,FlrA,FlrC,MotA,MotB,MotX,RpoD,RpoN	34
Bacillus paralicheniformis CPL618	FlgC,FlgD,FlgE,FlgF,FlgG,FlgJ,FlgK,FlgL,FlgM,FlgN,FlhA,FlhB,FliA,FliC,FliD,FliE,FliF,FliG,FliH,FliI,FliJ,FliK,FliL,FliM,FliN,FliO,FliP,FliQ,FliR,FliS,FliT,FliY,FlrA,FlrC,MotA,MotB,MotX,RpoD,RpoN	39
Bacillus paranthracis SHOU-BC01	FlgB,FlgC,FlgD,FlgE,FlgF,FlgJ,FlgK,FlgL,FlhA,FlhB,FliA,FliC,FliD,FliE,FliF,FliG,FliH,FliI,FliK,FliM,FliN,FliP,FliQ,FliR,FliS,FliY,FlrA,FlrC,MotA,MotB,MotX,RpoD,RpoN	33
Bacillus pseudofirmus OF4	FlgB,FlgC,FlgD,FlgF,FlgG,FlgJ,FlgK,FlgL,FlgM,FlgN,FlhA,FlhB,FliA,FliC,FliD,FliE,FliF,FliG,FliH,FliI,FliJ,FliK,FliL,FliM,FliN,FliO,FliP,FliQ,FliR,FliS,FliT,FliY,FlrA,FlrC,MotA,MotB,MotX,RpoD,RpoN	39
Bacillus pseudomycoides N451-2	FlgJ,FliA,FliI,FliY,FlrA,FlrC,MotX,RpoD,RpoN	9
Bacillus pumilus AR03	FlgB,FlgC,FlgD,FlgE,FlgF,FlgG,FlgJ,FlgK,FlgL,FlgM,FlgN,FlhA,FlhB,FliA,FliC,FliD,FliE,FliF,FliG,FliH,FliI,FliJ,FliK,FliL,FliM,FliN,FliO,FliP,FliQ,FliR,FliS,FliT,FliY,FlrA,FlrC,MotA,MotB,MotX,RpoD,RpoN	40
Bacillus pumilus SAFR-032	FlgB,FlgC,FlgD,FlgE,FlgF,FlgG,FlgJ,FlgK,FlgL,FlgM,FlgN,FlhA,FlhB,FliA,FliC,FliD,FliE,FliF,FliG,FliH,FliI,FliJ,FliK,FliL,FliM,FliN,FliO,FliP,FliQ,FliR,FliS,FliT,FliY,FlrA,FlrC,MotA,MotB,MotX,RpoD,RpoN	40
Bacillus safensis H31R-08	FlgB,FlgC,FlgD,FlgF,FlgG,FlgJ,FlgK,FlgL,FlgM,FlgN,FlhA,FlhB,FliA,FliC,FliD,FliE,FliF,FliG,FliH,FliI,FliJ,FliK,FliL,FliM,FliN,FliO,FliP,FliQ,FliR,FliS,FliT,FliY,FlrA,FlrC,MotA,MotB,MotX,RpoD,RpoN	39
Bacillus selenitireducens MLS10	FlgB,FlgD,FlgE,FlgF,FlgG,FlgJ,FlgK,FlgL,FlgM,FlgN,FlhA,FlhB,FliA,FliC,FliD,FliE,FliF,FliG,FliH,FliI,FliJ,FliK,FliL,FliM,FliN,FliO,FliP,FliQ,FliR,FliS,FliT,FliY,FlrA,FlrC,MotA,MotB,MotX,RpoD,RpoN	39
Bacillus shivajii JCM 32183	FlgA,FlgB,FlgC,FlgD,FlgE,FlgF,FlgG,FlgK,FlgL,FlgM,FlgN,FlhA,FlhB,FliA,FliC,FliD,FliE,FliF,FliG,FliH,FliI,FliJ,FliK,FliL,FliM,FliN,FliO,FliP,FliQ,FliR,FliS,FliT,FliY,FlrA,FlrC,MotA,MotB,MotX,MotY,RpoD,RpoN	41
Bacillus siamensis GUWM35	FlgB,FlgC,FlgD,FlgE,FlgF,FlgG,FlgJ,FlgK,FlgL,FlgM,FlgN,FlhA,FlhB,FliA,FliC,FliD,FliE,FliF,FliG,FliH,FliI,FliJ,FliK,FliL,FliM,FliN,FliO,FliP,FliQ,FliR,FliS,FliT,FliY,FlrA,FlrC,MotA,MotB,MotX,RpoD,RpoN	40
Bacillus simplex NBRC 15720 = DSM 1321	FlgB,FlgC,FlgD,FlgE,FlgF,FlgJ,FlgK,FlgL,FlgM,FlgN,FlhA,FlhB,FliA,FliC,FliD,FliE,FliF,FliG,FliH,FliI,FliJ,FliK,FliL,FliM,FliN,FliO,FliP,FliQ,FliR,FliS,FliT,FliY,FlrA,FlrC,MotA,MotB,MotX,RpoD,RpoN	39
Bacillus simplex strain SH-B26	FlgB,FlgC,FlgD,FlgE,FlgF,FlgJ,FlgK,FlgL,FlgM,FlgN,FlhA,FlhB,FliA,FliC,FliD,FliE,FliF,FliG,FliH,FliI,FliJ,FliK,FliL,FliM,FliN,FliO,FliP,FliQ,FliR,FliS,FliT,FliY,FlrA,FlrC,MotA,MotB,MotX,RpoD,RpoN	39
Bacillus smithii strain DSM 4216	FlgB,FlgC,FlgD,FlgE,FlgF,FlgG,FlgJ,FlgK,FlgL,FlgM,FlgN,FlhA,FlhB,FliA,FliC,FliD,FliE,FliF,FliG,FliH,FliI,FliJ,FliK,FliL,FliM,FliN,FliO,FliP,FliQ,FliR,FliS,FliT,FliY,FlrA,FlrC,MotA,MotB,MotX,RpoD,RpoN	40
Bacillus sonorensis strain SRCM101395	FlgB,FlgC,FlgD,FlgE,FlgF,FlgG,FlgJ,FlgK,FlgL,FlgM,FlgN,FlhA,FlhB,FliA,FliC,FliD,FliE,FliF,FliG,FliH,FliI,FliJ,FliK,FliL,FliM,FliN,FliO,FliP,FliQ,FliR,FliS,FliT,FliY,FlrA,FlrC,MotA,MotB,MotX,RpoD,RpoN	40
Bacillus sp. 1s-1	FlgB,FlgC,FlgD,FlgF,FlgG,FlgJ,FlgK,FlgL,FlgM,FlgN,FlhA,FlhB,FliA,FliC,FliD,FliE,FliF,FliG,FliH,FliI,FliJ,FliK,FliL,FliM,FliN,FliO,FliP,FliQ,FliR,FliS,FliT,FliY,FlrA,FlrC,MotA,MotB,MotX,RpoD,RpoN	39
Bacillus sp. 275 strain 275	FlgB,FlgC,FlgD,FlgF,FlgG,FlgJ,FlgK,FlgL,FlgM,FlgN,FlhA,FlhB,FliA,FliC,FliD,FliE,FliF,FliG,FliH,FliI,FliJ,FliK,FliL,FliM,FliN,FliO,FliP,FliQ,FliR,FliS,FliT,FliY,FlrA,FlrC,MotA,MotB,MotX,RpoD,RpoN	39
Bacillus sp. 3a strain 3A	FlgB,FlgC,FlgD,FlgE,FlgF,FlgG,FlgJ,FlgK,FlgL,FlgM,FlgN,FlhA,FlhB,FliA,FliC,FliD,FliE,FliF,FliG,FliH,FliI,FliJ,FliK,FliL,FliM,FliN,FliO,FliP,FliQ,FliR,FliS,FliT,FliY,FlrA,FlrC,MotA,MotB,MotX,RpoD,RpoN	40
Bacillus sp. 7D3	FlgB,FlgC,FlgD,FlgF,FlgG,FlgJ,FlgK,FlgL,FlgM,FlgN,FlhA,FlhB,FliA,FliC,FliD,FliE,FliF,FliG,FliH,FliI,FliJ,FliK,FliL,FliM,FliN,FliO,FliP,FliQ,FliR,FliS,FliT,FliY,FlrA,FlrC,MotA,MotB,MotX,RpoD,RpoN	39
Bacillus sp. A116_S68	FlgB,FlgC,FlgD,FlgF,FlgG,FlgJ,FlgK,FlgL,FlgM,FlgN,FlhA,FlhB,FliA,FliC,FliD,FliE,FliF,FliG,FliH,FliI,FliJ,FliK,FliL,FliM,FliN,FliO,FliP,FliQ,FliR,FliS,FliT,FliY,FlrA,FlrC,MotA,MotB,MotX,RpoD,RpoN	39
Bacillus sp. A260	FlgB,FlgC,FlgD,FlgE,FlgF,FlgJ,FlgK,FlgL,FlhA,FlhB,FliA,FliC,FliD,FliF,FliG,FliH,FliI,FliM,FliN,FliP,FliQ,FliR,FliS,FliY,FlrA,FlrC,MotA,MotB,MotX,RpoD,RpoN	31
Bacillus sp. ABP14	FlgB,FlgC,FlgD,FlgE,FlgF,FlgJ,FlgK,FlgL,FlhA,FlhB,FliA,FliC,FliD,FliE,FliF,FliG,FliH,FliI,FliK,FliM,FliN,FliP,FliQ,FliR,FliS,FliY,FlrA,FlrC,MotA,MotB,MotX,RpoD,RpoN	33
Bacillus sp. AK13	FlgB,FlgC,FlgD,FlgF,FlgG,FlgJ,FlgK,FlgL,FlgM,FlgN,FlhA,FlhB,FliA,FliC,FliD,FliE,FliF,FliG,FliH,FliI,FliJ,FliK,FliL,FliM,FliN,FliO,FliP,FliQ,FliR,FliS,FliT,FliY,FlrA,FlrC,MotA,MotB,MotX,RpoD,RpoN	39
Bacillus sp. Alg07	FlgB,FlgC,FlgD,FlgE,FlgF,FlgG,FlgJ,FlgK,FlgL,FlgM,FlgN,FlhA,FlhB,FliA,FliC,FliD,FliE,FliF,FliG,FliH,FliI,FliJ,FliK,FliL,FliM,FliN,FliO,FliP,FliQ,FliR,FliS,FliT,FliY,FlrA,FlrC,MotA,MotB,MotX,RpoD,RpoN	40
Bacillus sp. AM1(2019) strain AM1(2019) strain AM1(2019) strain AM1(2019)	FlgB,FlgC,FlgD,FlgE,FlgF,FlgG,FlgJ,FlgK,FlgL,FlgM,FlgN,FlhA,FlhB,FliA,FliC,FliD,FliE,FliF,FliG,FliH,FliI,FliJ,FliK,FliL,FliM,FliN,FliO,FliP,FliQ,FliR,FliS,FliT,FliY,FlrA,FlrC,MotA,MotB,MotX,RpoD,RpoN	40
Bacillus sp. AR4-2	FlgB,FlgC,FlgD,FlgE,FlgF,FlgJ,FlgK,FlgL,FlhA,FlhB,FliA,FliC,FliD,FliE,FliF,FliG,FliH,FliI,FliK,FliM,FliN,FliP,FliQ,FliR,FliS,FliY,FlrA,FlrC,MotA,MotB,MotX,RpoD,RpoN	33
Bacillus sp. B25(2016b)	FlgB,FlgC,FlgD,FlgE,FlgF,FlgJ,FlgK,FlgL,FlhA,FlhB,FliA,FliC,FliD,FliE,FliF,FliG,FliH,FliI,FliK,FliM,FliN,FliP,FliQ,FliR,FliS,FliY,FlrA,FlrC,MotA,MotB,MotX,RpoD,RpoN	33
Bacillus sp. BD59S	FlgB,FlgC,FlgD,FlgE,FlgF,FlgJ,FlgK,FlgL,FlhA,FlhB,FliA,FliC,FliD,FliE,FliF,FliG,FliH,FliI,FliK,FliM,FliN,FliP,FliQ,FliR,FliS,FliY,FlrA,FlrC,MotA,MotB,MotX,RpoD,RpoN	33
Bacillus sp. BH072	FlgB,FlgC,FlgD,FlgE,FlgF,FlgG,FlgJ,FlgK,FlgL,FlgM,FlgN,FlhA,FlhB,FliA,FliC,FliD,FliE,FliF,FliG,FliH,FliI,FliJ,FliK,FliL,FliM,FliN,FliO,FliP,FliQ,FliR,FliS,FliT,FliY,FlrA,FlrC,MotA,MotB,MotX,RpoD,RpoN	40
Bacillus sp. BS98	FlgB,FlgC,FlgD,FlgE,FlgF,FlgJ,FlgK,FlgL,FlhA,FlhB,FliA,FliC,FliD,FliE,FliF,FliG,FliH,FliI,FliK,FliM,FliN,FliP,FliQ,FliR,FliS,FliY,FlrA,FlrC,MotA,MotB,MotX,RpoD,RpoN	33
Bacillus sp. COPE52	FlgB,FlgC,FlgD,FlgE,FlgF,FlgJ,FlgK,FlgL,FlhA,FlhB,FliA,FliC,FliD,FliE,FliF,FliG,FliH,FliI,FliK,FliM,FliN,FliP,FliQ,FliR,FliS,FliY,FlrA,FlrC,MotA,MotB,MotX,RpoD,RpoN	33
Bacillus sp. CR71	FlgB,FlgC,FlgD,FlgE,FlgF,FlgJ,FlgK,FlgL,FlhA,FlhB,FliA,FliC,FliD,FliE,FliF,FliG,FliH,FliI,FliK,FliM,FliN,FliP,FliQ,FliR,FliS,FliY,FlrA,FlrC,MotA,MotB,MotX,RpoD,RpoN	33
Bacillus sp. Cs-700	FlgB,FlgC,FlgD,FlgF,FlgG,FlgK,FlgL,FlgM,FlgN,FlhA,FlhB,FliA,FliC,FliD,FliE,FliF,FliG,FliH,FliI,FliJ,FliK,FliL,FliM,FliN,FliO,FliP,FliQ,FliR,FliS,FliT,FliY,FlrA,FlrC,MotA,MotB,MotX,RpoD,RpoN	38
Bacillus sp. DM2	FlgB,FlgC,FlgD,FlgE,FlgF,FlgG,FlgJ,FlgK,FlgL,FlgM,FlgN,FlhA,FlhB,FliA,FliC,FliD,FliE,FliF,FliG,FliH,FliI,FliJ,FliK,FliL,FliM,FliN,FliO,FliP,FliQ,FliR,FliS,FliT,FliY,FlrA,FlrC,MotA,MotB,MotX,RpoD,RpoN	40
Bacillus sp. DSL-17	FlgB,FlgC,FlgD,FlgE,FlgF,FlgG,FlgJ,FlgK,FlgL,FlgM,FlgN,FlhA,FlhB,FliA,FliD,FliE,FliF,FliG,FliH,FliI,FliJ,FliK,FliL,FliM,FliN,FliO,FliP,FliQ,FliR,FliS,FliT,FliY,FlrA,FlrC,MotA,MotB,MotX,RpoD,RpoN	39
Bacillus sp. DU-106	FlgB,FlgC,FlgD,FlgE,FlgF,FlgJ,FlgK,FlgL,FlhA,FlhB,FliA,FliC,FliD,FliE,FliF,FliG,FliH,FliI,FliK,FliM,FliN,FliP,FliQ,FliR,FliS,FliY,FlrA,FlrC,MotA,MotB,MotX,RpoD,RpoN	33
Bacillus sp. E25	FlgB,FlgD,FlgE,FlgF,FlgJ,FlgK,FlgL,FlgN,FlhA,FlhB,FliA,FliC,FliD,FliE,FliF,FliG,FliH,FliI,FliK,FliM,FliN,FliP,FliQ,FliR,FliS,FliY,FlrA,FlrC,MotA,MotB,MotX,RpoD,RpoN	33
Bacillus sp. FCW2	FlgB,FlgC,FlgD,FlgF,FlgG,FlgJ,FlgK,FlgL,FlgM,FlgN,FlhA,FlhB,FliA,FliC,FliD,FliE,FliF,FliG,FliH,FliI,FliJ,FliK,FliL,FliM,FliN,FliO,FliP,FliQ,FliR,FliS,FliT,FliY,FlrA,FlrC,MotA,MotB,MotX,RpoD,RpoN	39
Bacillus sp. FDAARGOS_235 strain FDAARGOS_235	FlgB,FlgC,FlgD,FlgE,FlgF,FlgJ,FlgK,FlgL,FlhA,FlhB,FliA,FliC,FliD,FliE,FliF,FliG,FliH,FliI,FliK,FliM,FliN,FliP,FliQ,FliR,FliS,FliY,FlrA,FlrC,MotA,MotB,MotX,RpoD,RpoN	33
Bacillus sp. FJAT-14266	FlgB,FlgC,FlgD,FlgE,FlgF,FlgG,FlgJ,FlgK,FlgL,FlgM,FlgN,FlhA,FlhB,FliA,FliC,FliD,FliE,FliF,FliG,FliH,FliI,FliJ,FliK,FliL,FliM,FliN,FliO,FliP,FliQ,FliR,FliS,FliT,FliY,FlrA,FlrC,MotA,MotB,MotX,RpoD,RpoN	40
Bacillus sp. FJAT-18017	FlgA,FlgB,FlgC,FlgD,FlgE,FlgF,FlgJ,FlgK,FlgL,FlgM,FlgN,FlhA,FlhB,FliA,FliC,FliD,FliE,FliF,FliG,FliH,FliI,FliJ,FliK,FliM,FliN,FliO,FliP,FliQ,FliR,FliS,FliT,FliY,FlrA,FlrC,MotA,MotB,MotX,RpoD,RpoN	39
Bacillus sp. FJAT-22090	FlgB,FlgC,FlgD,FlgE,FlgF,FlgK,FlgL,FlgM,FlgN,FlhA,FlhB,FliA,FliC,FliD,FliE,FliF,FliG,FliH,FliI,FliJ,FliK,FliL,FliM,FliN,FliO,FliP,FliQ,FliR,FliS,FliT,FliY,FlrA,FlrC,MotA,MotB,MotX,RpoD,RpoN	38
Bacillus sp. FJAT-25496	FlgB,FlgC,FlgD,FlgE,FlgF,FlgG,FlgK,FlgL,FlgM,FlgN,FlhA,FlhB,FliA,FliC,FliD,FliE,FliF,FliG,FliH,FliI,FliJ,FliK,FliL,FliM,FliN,FliO,FliP,FliQ,FliR,FliS,FliT,FliY,FlrA,FlrC,MotA,MotB,MotX,RpoD,RpoN	39
Bacillus sp. FJAT-27238	FlgB,FlgC,FlgD,FlgE,FlgF,FlgG,FlgJ,FlgK,FlgL,FlgM,FlgN,FlhA,FlhB,FliA,FliC,FliD,FliE,FliF,FliG,FliH,FliI,FliJ,FliL,FliM,FliN,FliO,FliP,FliQ,FliR,FliS,FliT,FliY,FlrA,FlrC,MotA,MotB,MotD,MotX,RpoD,RpoN	40
Bacillus sp. FJAT-42376	FlgB,FlgC,FlgD,FlgF,FlgG,FlgJ,FlgK,FlgL,FlgM,FlgN,FlhA,FlhB,FliA,FliC,FliD,FliE,FliF,FliG,FliH,FliI,FliJ,FliK,FliL,FliM,FliN,FliO,FliP,FliQ,FliR,FliS,FliT,FliY,FlrA,FlrC,MotA,MotB,MotX,RpoD,RpoN	39
Bacillus sp. FJAT-4402	FlgB,FlgC,FlgD,FlgE,FlgF,FlgG,FlgJ,FlgK,FlgL,FlgM,FlgN,FlhA,FlhB,FliA,FliC,FliD,FliE,FliF,FliG,FliH,FliI,FliJ,FliK,FliL,FliM,FliN,FliO,FliP,FliQ,FliR,FliS,FliT,FliY,FlrA,FlrC,MotA,MotB,MotX,RpoD	39
Bacillus sp. FJAT-45348	FlgB,FlgC,FlgD,FlgE,FlgF,FlgG,FlgK,FlgL,FlgM,FlgN,FlhA,FlhB,FliA,FliC,FliD,FliE,FliF,FliG,FliH,FliI,FliJ,FliK,FliL,FliM,FliN,FliO,FliP,FliQ,FliR,FliS,FliT,FliY,FlrA,FlrC,MotA,MotB,MotX,RpoD,RpoN	39
Bacillus sp. H15-1	FlgB,FlgC,FlgD,FlgF,FlgG,FlgJ,FlgK,FlgL,FlgM,FlgN,FlhA,FlhB,FliA,FliC,FliD,FliE,FliF,FliG,FliH,FliI,FliJ,FliK,FliL,FliM,FliN,FliO,FliP,FliQ,FliR,FliS,FliT,FliY,FlrA,FlrC,MotA,MotB,MotX,RpoD,RpoN	39
Bacillus sp. HBCD-sjtu	FlgB,FlgC,FlgD,FlgE,FlgF,FlgJ,FlgK,FlgL,FlhA,FlhB,FliA,FliC,FliD,FliE,FliF,FliG,FliH,FliI,FliK,FliM,FliN,FliP,FliQ,FliR,FliS,FliY,FlrA,FlrC,MotA,MotB,MotX,RpoD,RpoN	33
Bacillus sp. HD4P25	FlgA,FlgB,FlgC,FlgD,FlgF,FlgG,FlgK,FlgL,FlgM,FlgN,FlhA,FlhB,FliA,FliC,FliD,FliE,FliF,FliG,FliH,FliI,FliJ,FliK,FliL,FliM,FliN,FliO,FliP,FliQ,FliR,FliS,FliT,FliY,FlrA,FlrC,MotA,MotB,MotX,RpoD,RpoN	39
Bacillus sp. HNA3	FlgB,FlgC,FlgD,FlgF,FlgG,FlgJ,FlgK,FlgL,FlgM,FlgN,FlhA,FlhB,FliA,FliC,FliD,FliE,FliF,FliG,FliH,FliI,FliJ,FliK,FliL,FliM,FliN,FliO,FliP,FliQ,FliR,FliS,FliT,FliY,FlrA,FlrC,MotA,MotB,MotX,RpoD,RpoN	39
Bacillus sp. IHB B 7164	FlgB,FlgC,FlgD,FlgF,FlgG,FlgK,FlgL,FlgM,FlgN,FlhA,FlhB,FliA,FliC,FliD,FliE,FliF,FliG,FliH,FliI,FliJ,FliK,FliL,FliM,FliN,FliO,FliP,FliQ,FliR,FliS,FliT,FliY,FlrA,FlrC,MotA,MotB,MotX,RpoD,RpoN	38
Bacillus sp. (in: Bacteria) strain FDAARGOS_527 strain Not applicable	FlgB,FlgC,FlgD,FlgE,FlgG,FlgJ,FlgK,FlgL,FlhA,FlhB,FliA,FliC,FliD,FliE,FliF,FliG,FliH,FliI,FliK,FliM,FliN,FliP,FliQ,FliR,FliS,FliY,FlrA,FlrC,MotA,MotB,MotX,RpoD,RpoN	33
Bacillus spizizenii strain DN	FlgB,FlgC,FlgD,FlgE,FlgF,FlgG,FlgJ,FlgL,FlgM,FlgN,FlhA,FlhB,FliA,FliC,FliD,FliE,FliF,FliG,FliH,FliI,FliJ,FliK,FliL,FliM,FliN,FliO,FliP,FliQ,FliR,FliS,FliT,FliY,FlrA,FlrC,MotB,MotX,RpoD,RpoN	38
Bacillus sp. JAS24-2	FlgA,FlgB,FlgC,FlgD,FlgE,FlgF,FlgJ,FlgK,FlgL,FlhA,FlhB,FliA,FliC,FliD,FliE,FliF,FliG,FliH,FliI,FliK,FliM,FliN,FliP,FliQ,FliR,FliS,FliY,FlrA,FlrC,MotA,MotB,MotX,RpoD,RpoN	34
Bacillus sp. JNUCC-22	FlgB,FlgC,FlgD,FlgF,FlgG,FlgJ,FlgK,FlgL,FlgM,FlgN,FlhA,FlhB,FliA,FliC,FliD,FliE,FliF,FliG,FliH,FliI,FliJ,FliK,FliL,FliM,FliN,FliO,FliP,FliQ,FliR,FliS,FliT,FliY,FlrA,FlrC,MotA,MotB,MotX,RpoD,RpoN	39
Bacillus sp. JNUCC-24	FlgB,FlgC,FlgD,FlgF,FlgG,FlgJ,FlgK,FlgL,FlgM,FlgN,FlhA,FlhB,FliA,FliC,FliD,FliE,FliF,FliG,FliH,FliI,FliJ,FliK,FliL,FliM,FliN,FliO,FliP,FliQ,FliR,FliS,FliT,FliY,FlrA,FlrC,MotA,MotB,MotX,RpoD,RpoN	39
Bacillus sp. JS	FlgB,FlgC,FlgD,FlgE,FlgF,FlgG,FlgJ,FlgK,FlgL,FlgM,FlgN,FlhA,FlhB,FliA,FliC,FliD,FliE,FliF,FliG,FliH,FliI,FliJ,FliK,FliL,FliM,FliN,FliO,FliP,FliQ,FliR,FliS,FliT,FliY,FlrA,FlrC,MotA,MotB,MotX,RpoD,RpoN	40
Bacillus sp. KH172YL63	FlgB,FlgC,FlgD,FlgE,FlgF,FlgK,FlgL,FlgM,FlgN,FlhA,FlhB,FliA,FliC,FliD,FliE,FliF,FliG,FliH,FliI,FliJ,FliK,FliL,FliM,FliN,FliO,FliP,FliQ,FliR,FliS,FliT,FliY,FlrA,FlrC,MotA,MotB,MotX,RpoD,RpoN	38
Bacillus sp. L13 (2020) strain L13 (2020) strain L13 (2020) strain L13 (2020)	FlgB,FlgC,FlgD,FlgE,FlgF,FlgG,FlgJ,FlgK,FlgL,FlgM,FlgN,FlhA,FlhB,FliA,FliC,FliD,FliE,FliF,FliG,FliH,FliI,FliJ,FliK,FliL,FliM,FliN,FliO,FliP,FliQ,FliR,FliS,FliT,FliY,FlrA,FlrC,MotA,MotB,MotX,RpoD,RpoN	40
Bacillus sp. LJBS06	FlgB,FlgC,FlgD,FlgF,FlgG,FlgJ,FlgK,FlgL,FlgM,FlgN,FlhA,FlhB,FliA,FliC,FliD,FliE,FliF,FliG,FliH,FliI,FliJ,FliK,FliL,FliM,FliN,FliO,FliP,FliQ,FliR,FliS,FliT,FliY,FlrA,FlrC,MotA,MotB,MotX,RpoD,RpoN	39
Bacillus sp. LJBS17	FlgB,FlgC,FlgD,FlgF,FlgG,FlgJ,FlgK,FlgL,FlgM,FlgN,FlhA,FlhB,FliA,FliC,FliD,FliE,FliF,FliG,FliH,FliI,FliJ,FliK,FliL,FliM,FliN,FliO,FliP,FliQ,FliR,FliS,FliT,FliY,FlrA,FlrC,MotA,MotB,MotX,RpoD,RpoN	39
Bacillus sp. LJBV19	FlgB,FlgC,FlgD,FlgF,FlgG,FlgJ,FlgK,FlgL,FlgM,FlgN,FlhA,FlhB,FliA,FliC,FliD,FliE,FliF,FliG,FliH,FliI,FliJ,FliK,FliL,FliM,FliN,FliO,FliP,FliQ,FliR,FliS,FliT,FliY,FlrA,FlrC,MotA,MotB,MotX,RpoD,RpoN	39
Bacillus sp. LM 4-2	FlgB,FlgC,FlgD,FlgE,FlgF,FlgG,FlgJ,FlgK,FlgL,FlgM,FlgN,FlhA,FlhB,FliA,FliC,FliD,FliE,FliF,FliG,FliH,FliI,FliJ,FliK,FliL,FliM,FliN,FliO,FliP,FliQ,FliR,FliS,FliT,FliY,FlrA,FlrC,MotA,MotB,MotX,RpoD,RpoN	40
Bacillus sp. LUNF1	FlgB,FlgC,FlgD,FlgE,FlgF,FlgG,FlgJ,FlgK,FlgL,FlgM,FlgN,FlhA,FlhB,FliA,FliC,FliD,FliE,FliF,FliG,FliH,FliI,FliJ,FliK,FliL,FliM,FliN,FliO,FliP,FliQ,FliR,FliS,FliT,FliY,FlrA,FlrC,MotA,MotB,MotX,RpoD,RpoN	40
Bacillus sp. Lzh-5	FlgB,FlgC,FlgD,FlgF,FlgG,FlgJ,FlgK,FlgL,FlgM,FlgN,FlhA,FlhB,FliA,FliC,FliD,FliE,FliF,FliG,FliH,FliI,FliJ,FliK,FliL,FliM,FliN,FliO,FliP,FliQ,FliR,FliS,FliT,FliY,FlrA,FlrC,MotA,MotB,MotX,RpoD,RpoN	39
Bacillus sp. M4U3P1	FlgB,FlgC,FlgD,FlgE,FlgF,FlgG,FlgJ,FlgK,FlgL,FlgM,FlgN,FlhA,FlhB,FliA,FliC,FliD,FliE,FliF,FliG,FliH,FliI,FliJ,FliK,FliL,FliM,FliN,FliO,FliP,FliQ,FliR,FliS,FliT,FliY,FlrA,FlrC,MotA,MotB,MotX,RpoD,RpoN	40
Bacillus sp. MBGLi79	FlgB,FlgC,FlgD,FlgE,FlgF,FlgG,FlgJ,FlgK,FlgL,FlgM,FlgN,FlhA,FlhB,FliA,FliC,FliD,FliE,FliF,FliG,FliH,FliI,FliJ,FliK,FliL,FliM,FliN,FliO,FliP,FliQ,FliR,FliS,FliT,FliY,FlrA,FlrC,MotA,MotB,MotX,RpoD,RpoN	40
Bacillus sp. MD-5 strain MD-5	FlgB,FlgC,FlgD,FlgE,FlgF,FlgG,FlgJ,FlgK,FlgL,FlgM,FlgN,FlhA,FlhB,FliA,FliC,FliD,FliE,FliF,FliG,FliH,FliI,FliJ,FliK,FliL,FliM,FliN,FliO,FliP,FliQ,FliR,FliS,FliT,FliY,FlrA,FlrC,MotA,MotB,MotX,RpoD,RpoN	40
Bacillus sp. ms-22	FlgB,FlgC,FlgD,FlgE,FlgF,FlgG,FlgJ,FlgK,FlgL,FlgM,FlgN,FlhA,FlhB,FliA,FliC,FliD,FliE,FliF,FliG,FliH,FliI,FliJ,FliK,FliL,FliM,FliN,FliO,FliP,FliQ,FliR,FliS,FliT,FliY,FlrA,FlrC,MotA,MotB,MotX,RpoD,RpoN	40
Bacillus sp. N1-1	FlgB,FlgC,FlgD,FlgE,FlgF,FlgG,FlgK,FlgL,FlgM,FlgN,FlhA,FlhB,FliA,FliC,FliD,FliE,FliF,FliG,FliH,FliI,FliJ,FliL,FliM,FliN,FliO,FliP,FliQ,FliR,FliS,FliT,FliY,FlrA,FlrC,MotA,MotB,MotD,MotX,RpoD,RpoN	39
Bacillus sp. N3536	FlgB,FlgC,FlgD,FlgF,FlgG,FlgK,FlgL,FlgM,FlgN,FlhA,FlhB,FliA,FliC,FliD,FliE,FliF,FliG,FliH,FliI,FliJ,FliK,FliL,FliM,FliN,FliO,FliP,FliQ,FliR,FliS,FliT,FliY,FlrA,FlrC,MotA,MotB,MotX,RpoD	37
Bacillus sp. NP157	FlgA,FlgC,FlgD,FlgE,FlgF,FlgG,FlgH,FlgI,FlgJ,FlgK,FlgL,FlgM,FlgN,FlgT,FlhA,FlhB,FliA,FliC,FliD,FliE,FliF,FliG,FliH,FliI,FliJ,FliK,FliL,FliM,FliN,FliO,FliP,FliQ,FliR,FliS,FliT,FliY,FlrA,FlrC,MotA,MotB,MotX,MotY,RpoD,RpoN	44
Bacillus sp. NP247	FlgB,FlgC,FlgD,FlgE,FlgF,FlgJ,FlgK,FlgL,FlhA,FlhB,FliA,FliC,FliD,FliE,FliF,FliG,FliH,FliI,FliK,FliM,FliN,FliP,FliQ,FliR,FliS,FliY,FlrA,FlrC,MotA,MotB,MotX,RpoD,RpoN	33
Bacillus sporothermodurans strain DSM 10599	FlgB,FlgC,FlgD,FlgE,FlgF,FlgJ,FlgK,FlgL,FlgM,FlgN,FlhA,FlhB,FliA,FliC,FliD,FliE,FliF,FliG,FliH,FliI,FliJ,FliK,FliL,FliM,FliN,FliO,FliP,FliQ,FliR,FliS,FliT,FliY,FlrA,FlrC,MotA,MotB,MotX,RpoD,RpoN	39
Bacillus sp. OxB-1	FlgB,FlgC,FlgD,FlgE,FlgF,FlgG,FlgJ,FlgK,FlgL,FlgM,FlgN,FlhA,FlhB,FliA,FliC,FliD,FliE,FliF,FliG,FliH,FliI,FliJ,FliK,FliL,FliM,FliN,FliO,FliP,FliQ,FliR,FliS,FliT,FliY,FlrA,FlrC,MotA,MotB,MotX,RpoD,RpoN	40
Bacillus sp. PAMC22265	FlgB,FlgC,FlgD,FlgE,FlgF,FlgG,FlgJ,FlgK,FlgL,FlgM,FlgN,FlhA,FlhB,FliA,FliC,FliD,FliE,FliF,FliG,FliH,FliI,FliJ,FliK,FliL,FliM,FliN,FliO,FliP,FliQ,FliR,FliS,FliT,FliY,FlrA,FlrC,MotA,MotB,MotX,RpoD,RpoN	40
Bacillus sp. PAMC26543	FlgB,FlgC,FlgD,FlgE,FlgF,FlgG,FlgJ,FlgK,FlgL,FlgM,FlgN,FlhA,FlhB,FliA,FliC,FliD,FliE,FliF,FliG,FliH,FliI,FliJ,FliK,FliL,FliM,FliN,FliO,FliP,FliQ,FliR,FliS,FliT,FliY,FlrA,FlrC,MotA,MotB,MotX,RpoD,RpoN	40
Bacillus sp. PAMC26568	FlgB,FlgC,FlgD,FlgE,FlgF,FlgG,FlgK,FlgL,FlgM,FlgN,FlhA,FlhB,FliA,FliC,FliD,FliE,FliF,FliG,FliH,FliI,FliJ,FliK,FliL,FliM,FliN,FliO,FliP,FliQ,FliR,FliS,FliT,FliY,FlrA,FlrC,MotA,MotB,MotX,RpoD,RpoN	39
Bacillus sp. PAMC28571	FlgB,FlgC,FlgD,FlgE,FlgF,FlgG,FlgJ,FlgK,FlgL,FlgM,FlgN,FlhA,FlhB,FliA,FliC,FliD,FliE,FliF,FliG,FliH,FliI,FliJ,FliK,FliL,FliM,FliN,FliO,FliP,FliQ,FliR,FliS,FliT,FliY,FlrA,FlrC,MotA,MotB,MotX,RpoD,RpoN	40
Bacillus sp. PAMC28748	FlgB,FlgC,FlgD,FlgE,FlgF,FlgG,FlgJ,FlgK,FlgL,FlgM,FlgN,FlhA,FlhB,FliA,FliC,FliD,FliE,FliF,FliG,FliH,FliI,FliJ,FliK,FliL,FliM,FliN,FliO,FliP,FliQ,FliR,FliS,FliT,FliY,FlrA,FlrC,MotA,MotB,MotX,RpoD,RpoN	40
Bacillus sp. Pc3	FlgB,FlgC,FlgD,FlgE,FlgF,FlgG,FlgJ,FlgK,FlgL,FlgM,FlgN,FlhA,FlhB,FliA,FliC,FliD,FliE,FliF,FliG,FliH,FliI,FliJ,FliK,FliL,FliM,FliN,FliO,FliP,FliQ,FliR,FliS,FliT,FliY,FlrA,FlrC,MotA,MotB,MotX,RpoD,RpoN	40
Bacillus sp. PDNC022	FlgB,FlgC,FlgD,FlgF,FlgG,FlgJ,FlgK,FlgL,FlgM,FlgN,FlhA,FlhB,FliA,FliC,FliD,FliE,FliF,FliG,FliH,FliI,FliJ,FliK,FliL,FliM,FliN,FliO,FliP,FliQ,FliR,FliS,FliT,FliY,FlrA,FlrC,MotA,MotB,MotX,RpoD,RpoN	39
Bacillus sp. S3	FlgA,FlgB,FlgC,FlgD,FlgF,FlgG,FlgJ,FlgK,FlgL,FlgM,FlgN,FlhA,FlhB,FliA,FliC,FliD,FliE,FliF,FliG,FliH,FliI,FliJ,FliK,FliM,FliN,FliO,FliP,FliQ,FliR,FliS,FliT,FliY,FlrA,FlrC,MotA,MotB,MotX,RpoD,RpoN	39
Bacillus sp. SD-4	FlgB,FlgC,FlgD,FlgE,FlgJ,FlgK,FlgL,FlhA,FlhB,FliA,FliC,FliD,FliE,FliF,FliG,FliH,FliI,FliK,FliM,FliN,FliP,FliQ,FliR,FliS,FliY,FlrA,FlrC,MotA,MotB,MotX,RpoD,RpoN	32
Bacillus sp. SDLI1	FlgB,FlgC,FlgD,FlgF,FlgG,FlgJ,FlgK,FlgL,FlgM,FlgN,FlhA,FlhB,FliA,FliC,FliD,FliE,FliF,FliG,FliH,FliI,FliJ,FliK,FliL,FliM,FliN,FliO,FliP,FliQ,FliR,FliS,FliT,FliY,FlrA,FlrC,MotA,MotB,MotX,RpoD,RpoN	39
Bacillus sp. SH8-8	FlgB,FlgC,FlgD,FlgE,FlgF,FlgJ,FlgK,FlgL,FlhA,FlhB,FliA,FliC,FliD,FliE,FliF,FliG,FliH,FliI,FliK,FliM,FliN,FliP,FliQ,FliR,FliS,FliY,FlrA,FlrC,MotA,MotB,MotX,RpoD,RpoN	33
Bacillus sp. SJ-10	FlgB,FlgC,FlgD,FlgF,FlgG,FlgJ,FlgK,FlgL,FlgM,FlgN,FlhA,FlhB,FliA,FliC,FliD,FliE,FliF,FliG,FliH,FliI,FliJ,FliK,FliL,FliM,FliN,FliO,FliP,FliQ,FliR,FliS,FliT,FliY,FlrA,FlrC,MotA,MotB,MotX,RpoD,RpoN	39
Bacillus sp. SPB7	FlgB,FlgC,FlgD,FlgE,FlgF,FlgG,FlgJ,FlgK,FlgL,FlgM,FlgN,FlhA,FlhB,FliA,FliC,FliD,FliE,FliF,FliG,FliH,FliI,FliJ,FliK,FliL,FliM,FliN,FliO,FliP,FliQ,FliR,FliS,FliT,FliY,FlrA,FlrC,MotA,MotB,MotX,RpoD,RpoN	40
Bacillus sp. SYJ	FlgA,FlgB,FlgC,FlgD,FlgE,FlgF,FlgJ,FlgK,FlgL,FlhA,FlhB,FliA,FliC,FliD,FliE,FliF,FliG,FliH,FliI,FliK,FliM,FliN,FliP,FliQ,FliR,FliS,FliY,FlrA,FlrC,MotA,MotB,MotX,RpoD,RpoN	34
Bacillus sp. THAF10	FlgA,FlgB,FlgC,FlgD,FlgF,FlgG,FlgK,FlgL,FlgM,FlgN,FlhA,FlhB,FliA,FliC,FliD,FliE,FliF,FliG,FliH,FliI,FliJ,FliK,FliL,FliM,FliN,FliO,FliP,FliQ,FliR,FliS,FliT,FliY,FlrA,FlrC,MotA,MotB,MotX,RpoD,RpoN	39
Bacillus sp. TK-2	FlgB,FlgC,FlgD,FlgE,FlgF,FlgJ,FlgK,FlgL,FlhA,FlhB,FliA,FliC,FliD,FliE,FliF,FliG,FliH,FliI,FliK,FliM,FliN,FliP,FliQ,FliR,FliS,FliY,FlrA,FlrC,MotA,MotB,MotX,RpoD,RpoN	33
Bacillus sp. V3	FlgB,FlgC,FlgD,FlgE,FlgF,FlgG,FlgK,FlgL,FlgM,FlgN,FlhA,FlhB,FliA,FliC,FliD,FliE,FliF,FliG,FliH,FliI,FliJ,FliK,FliL,FliM,FliN,FliO,FliP,FliQ,FliR,FliS,FliT,FliY,FlrA,FlrC,MotA,MotB,MotX,RpoD,RpoN	39
Bacillus sp. wens01	FlgB,FlgC,FlgD,FlgE,FlgF,FlgG,FlgJ,FlgK,FlgL,FlgM,FlgN,FlhA,FlhB,FliA,FliC,FliD,FliE,FliF,FliG,FliH,FliI,FliJ,FliK,FliL,FliM,FliN,FliO,FliP,FliQ,FliR,FliS,FliT,FliY,FlrA,FlrC,MotA,MotB,MotX,RpoD,RpoN	40
Bacillus sp. WP8	FlgC,FlgD,FlgE,FlgF,FlgG,FlgJ,FlgK,FlgL,FlgM,FlgN,FlhA,FlhB,FliA,FliC,FliD,FliE,FliF,FliG,FliH,FliI,FliJ,FliK,FliL,FliM,FliN,FliO,FliP,FliQ,FliR,FliS,FliT,FliY,FlrA,FlrC,MotA,MotB,MotX,RpoD,RpoN	39
Bacillus sp. WR11	FlgB,FlgC,FlgD,FlgE,FlgF,FlgG,FlgJ,FlgK,FlgL,FlgM,FlgN,FlhA,FlhB,FliA,FliC,FliD,FliE,FliF,FliG,FliH,FliI,FliJ,FliK,FliL,FliM,FliN,FliO,FliP,FliQ,FliR,FliS,FliT,FliY,FlrA,FlrC,MotA,MotB,MotX,RpoD,RpoN	40
Bacillus sp. X1(2014)	FlgB,FlgC,FlgD,FlgE,FlgF,FlgJ,FlgK,FlgL,FlgM,FlgN,FlhA,FlhB,FliA,FliC,FliD,FliE,FliF,FliG,FliH,FliI,FliJ,FliK,FliM,FliN,FliO,FliP,FliQ,FliR,FliS,FliT,FliY,FlrA,FlrC,MotA,MotB,MotX,RpoD,RpoN	38
Bacillus sp. Y-01	FlgB,FlgC,FlgD,FlgF,FlgG,FlgK,FlgL,FlgM,FlgN,FlhA,FlhB,FliA,FliC,FliD,FliE,FliF,FliG,FliH,FliI,FliJ,FliK,FliL,FliM,FliN,FliO,FliP,FliQ,FliR,FliS,FliT,FliY,FlrA,FlrC,MotA,MotB,MotX,RpoD,RpoN	38
Bacillus sp. Y1	FlgB,FlgC,FlgD,FlgE,FlgF,FlgG,FlgK,FlgL,FlgM,FlgN,FlhA,FlhB,FliA,FliC,FliD,FliE,FliF,FliG,FliH,FliI,FliJ,FliK,FliL,FliM,FliN,FliO,FliP,FliQ,FliR,FliS,FliT,FliY,FlrA,FlrC,MotA,MotB,MotX,RpoD,RpoN	39
Bacillus sp. YP1	FlgB,FlgC,FlgD,FlgE,FlgF,FlgG,FlgJ,FlgK,FlgL,FlgM,FlgN,FlhA,FlhB,FliA,FliC,FliD,FliE,FliF,FliG,FliH,FliI,FliJ,FliK,FliL,FliM,FliN,FliO,FliP,FliQ,FliR,FliS,FliT,FliY,FlrA,FlrC,MotA,MotB,MotX,RpoD,RpoN	40
Bacillus sp. ZY-1-1	FlgB,FlgC,FlgD,FlgF,FlgG,FlgJ,FlgK,FlgL,FlgM,FlgN,FlhA,FlhB,FliA,FliC,FliD,FliE,FliF,FliG,FliH,FliI,FliJ,FliK,FliL,FliM,FliN,FliO,FliP,FliQ,FliR,FliS,FliT,FliY,FlrA,FlrC,MotA,MotB,MotX,RpoD,RpoN	39
Bacillus subtilis BEST7003	FlgB,FlgC,FlgD,FlgE,FlgF,FlgG,FlgJ,FlgK,FlgL,FlgM,FlgN,FlhA,FlhB,FliA,FliC,FliD,FliE,FliF,FliG,FliH,FliI,FliJ,FliK,FliL,FliM,FliN,FliO,FliP,FliQ,FliR,FliS,FliT,FliY,FlrA,FlrC,MotA,MotB,MotX,RpoD,RpoN	40
Bacillus subtilis BEST7613	FlgB,FlgC,FlgD,FlgE,FlgF,FlgG,FlgJ,FlgK,FlgL,FlgM,FlgN,FlgT,FlhA,FlhB,FliA,FliC,FliD,FliE,FliF,FliG,FliH,FliI,FliJ,FliK,FliL,FliM,FliN,FliO,FliP,FliQ,FliR,FliS,FliT,FliY,FlrA,FlrC,MotA,MotB,MotX,RpoD,RpoN	41
Bacillus subtilis BSn5	FlgB,FlgC,FlgD,FlgE,FlgF,FlgG,FlgJ,FlgK,FlgL,FlgM,FlgN,FlhA,FlhB,FliA,FliC,FliD,FliE,FliF,FliG,FliH,FliI,FliJ,FliK,FliL,FliM,FliN,FliO,FliP,FliQ,FliR,FliS,FliT,FliY,FlrA,FlrC,MotA,MotB,MotX,RpoD,RpoN	40
Bacillus subtilis	FlgB,FlgC,FlgD,FlgE,FlgF,FlgG,FlgJ,FlgK,FlgL,FlgM,FlgN,FlhA,FlhB,FliA,FliC,FliD,FliE,FliF,FliG,FliH,FliI,FliJ,FliK,FliL,FliM,FliN,FliO,FliP,FliQ,FliR,FliS,FliT,FliY,FlrA,FlrC,MotA,MotB,MotX,RpoD,RpoN	40
Bacillus subtilis HJ5	FlgB,FlgC,FlgD,FlgE,FlgF,FlgG,FlgJ,FlgK,FlgL,FlgM,FlgN,FlhA,FlhB,FliA,FliC,FliD,FliE,FliF,FliG,FliH,FliI,FliJ,FliK,FliL,FliM,FliN,FliO,FliP,FliQ,FliR,FliS,FliT,FliY,FlrA,FlrC,MotA,MotB,MotX,RpoD,RpoN	40
Bacillus subtilis KCTC 1028	FlgB,FlgC,FlgD,FlgE,FlgF,FlgG,FlgJ,FlgK,FlgL,FlgM,FlgN,FlhA,FlhB,FliA,FliC,FliD,FliE,FliF,FliG,FliH,FliI,FliJ,FliK,FliL,FliM,FliN,FliO,FliP,FliQ,FliR,FliS,FliT,FliY,FlrA,FlrC,MotA,MotB,MotX,RpoD,RpoN	40
Bacillus subtilis PY79	FlgB,FlgC,FlgD,FlgE,FlgF,FlgG,FlgJ,FlgK,FlgL,FlgM,FlgN,FlhA,FlhB,FliA,FliC,FliD,FliE,FliF,FliG,FliH,FliI,FliJ,FliK,FliL,FliM,FliN,FliO,FliP,FliQ,FliR,FliS,FliT,FliY,FlrA,FlrC,MotA,MotB,MotX,RpoD,RpoN	40
Bacillus subtilis QB928	FlgB,FlgC,FlgD,FlgE,FlgF,FlgG,FlgJ,FlgK,FlgL,FlgM,FlgN,FlhA,FlhB,FliA,FliC,FliD,FliE,FliF,FliG,FliH,FliI,FliJ,FliK,FliL,FliM,FliN,FliO,FliP,FliQ,FliR,FliS,FliT,FliY,FlrA,FlrC,MotA,MotB,MotX,RpoD,RpoN	40
Bacillus subtilis subsp. globigii strain ATCC 49760	FlgB,FlgC,FlgD,FlgE,FlgF,FlgG,FlgJ,FlgK,FlgL,FlgM,FlgN,FlhA,FlhB,FliA,FliC,FliD,FliE,FliF,FliG,FliH,FliI,FliJ,FliK,FliL,FliM,FliN,FliO,FliP,FliQ,FliR,FliS,FliT,FliY,FlrA,FlrC,MotA,MotB,MotX,RpoD,RpoN	40
Bacillus subtilis subsp. natto BEST195	FlgB,FlgC,FlgD,FlgE,FlgF,FlgG,FlgJ,FlgK,FlgL,FlgM,FlgN,FlhA,FlhB,FliA,FliC,FliD,FliE,FliF,FliG,FliH,FliI,FliJ,FliK,FliL,FliM,FliN,FliO,FliP,FliQ,FliR,FliS,FliT,FliY,FlrA,FlrC,MotA,MotB,MotX,RpoD,RpoN	40
Bacillus subtilis subsp. natto BN0	FlgB,FlgC,FlgD,FlgE,FlgF,FlgG,FlgJ,FlgK,FlgL,FlgM,FlgN,FlhA,FlhB,FliA,FliC,FliD,FliE,FliF,FliG,FliH,FliI,FliJ,FliK,FliL,FliM,FliN,FliO,FliP,FliQ,FliR,FliS,FliT,FliY,FlrA,FlrC,MotA,MotB,MotX,RpoD,RpoN	40
Bacillus subtilis subsp. spizizenii ATCC 6633	FlgB,FlgC,FlgD,FlgE,FlgF,FlgG,FlgJ,FlgK,FlgL,FlgM,FlgN,FlhA,FlhB,FliA,FliC,FliD,FliE,FliF,FliG,FliH,FliI,FliJ,FliK,FliL,FliM,FliN,FliO,FliP,FliQ,FliR,FliS,FliT,FliY,FlrA,FlrC,MotA,MotB,MotX,RpoD,RpoN	40
Bacillus subtilis subsp. spizizenii str. W23	FlgB,FlgC,FlgD,FlgE,FlgF,FlgG,FlgJ,FlgK,FlgL,FlgM,FlgN,FlhA,FlhB,FliA,FliC,FliD,FliE,FliF,FliG,FliH,FliI,FliJ,FliK,FliL,FliM,FliN,FliO,FliP,FliQ,FliR,FliS,FliT,FliY,FlrA,FlrC,MotA,MotB,MotX,RpoD,RpoN	40
Bacillus subtilis subsp. spizizenii TU-B-10	FlgB,FlgC,FlgD,FlgE,FlgF,FlgG,FlgJ,FlgK,FlgL,FlgM,FlgN,FlhA,FlhB,FliA,FliC,FliD,FliE,FliF,FliG,FliH,FliI,FliJ,FliK,FliL,FliM,FliN,FliO,FliP,FliQ,FliR,FliS,FliT,FliY,FlrA,FlrC,MotA,MotB,MotX,RpoD,RpoN	40
Bacillus subtilis subsp. subtilis 6051-HGW	FlgB,FlgC,FlgD,FlgE,FlgF,FlgG,FlgJ,FlgK,FlgL,FlgM,FlgN,FlhA,FlhB,FliA,FliC,FliD,FliE,FliF,FliG,FliH,FliI,FliJ,FliK,FliL,FliM,FliN,FliO,FliP,FliQ,FliR,FliS,FliT,FliY,FlrA,FlrC,MotA,MotB,MotX,RpoD,RpoN	40
Bacillus subtilis subsp. subtilis str. 168	FlgB,FlgC,FlgD,FlgE,FlgF,FlgG,FlgJ,FlgK,FlgL,FlgM,FlgN,FlhA,FlhB,FliA,FliC,FliD,FliE,FliF,FliG,FliH,FliI,FliJ,FliK,FliL,FliM,FliN,FliO,FliP,FliQ,FliR,FliS,FliT,FliY,FlrA,FlrC,MotA,MotB,MotX,RpoD,RpoN	40
Bacillus subtilis subsp. subtilis str. AG1839	FlgB,FlgC,FlgD,FlgE,FlgF,FlgG,FlgJ,FlgK,FlgL,FlgM,FlgN,FlhA,FlhB,FliA,FliC,FliD,FliE,FliF,FliG,FliH,FliI,FliJ,FliK,FliL,FliM,FliN,FliO,FliP,FliQ,FliR,FliS,FliT,FliY,FlrA,FlrC,MotA,MotB,MotX,RpoD,RpoN	40
Bacillus subtilis subsp. subtilis strain 168G	FlgB,FlgC,FlgD,FlgE,FlgF,FlgG,FlgJ,FlgK,FlgL,FlgM,FlgN,FlhA,FlhB,FliA,FliC,FliD,FliE,FliF,FliG,FliH,FliI,FliJ,FliK,FliL,FliM,FliN,FliO,FliP,FliQ,FliR,FliS,FliT,FliY,FlrA,FlrC,MotA,MotB,MotX,RpoD,RpoN	40
Bacillus subtilis subsp. subtilis str. BAB-1	FlgB,FlgC,FlgD,FlgE,FlgF,FlgG,FlgJ,FlgK,FlgL,FlgM,FlgN,FlhA,FlhB,FliA,FliC,FliD,FliE,FliF,FliG,FliH,FliI,FliJ,FliK,FliL,FliM,FliN,FliO,FliP,FliQ,FliR,FliS,FliT,FliY,FlrA,FlrC,MotA,MotB,MotX,RpoD,RpoN	40
Bacillus subtilis subsp. subtilis str. BSP1	FlgB,FlgC,FlgD,FlgE,FlgF,FlgG,FlgJ,FlgK,FlgL,FlgM,FlgN,FlhA,FlhB,FliA,FliC,FliD,FliE,FliF,FliG,FliH,FliI,FliJ,FliK,FliL,FliM,FliN,FliO,FliP,FliQ,FliR,FliS,FliT,FliY,FlrA,FlrC,MotA,MotB,MotX,RpoD,RpoN	40
Bacillus subtilis subsp. subtilis str. JH642 substr. AG174	FlgB,FlgC,FlgD,FlgE,FlgF,FlgG,FlgJ,FlgK,FlgL,FlgM,FlgN,FlhA,FlhB,FliA,FliC,FliD,FliE,FliF,FliG,FliH,FliI,FliJ,FliK,FliL,FliM,FliN,FliO,FliP,FliQ,FliR,FliS,FliT,FliY,FlrA,FlrC,MotA,MotB,MotX,RpoD,RpoN	40
Bacillus subtilis subsp. subtilis str. NCIB 3610	FlgB,FlgC,FlgD,FlgF,FlgG,FlgJ,FlgK,FlgL,FlgM,FlgN,FlhA,FlhB,FliA,FliC,FliD,FliE,FliF,FliG,FliH,FliI,FliJ,FliK,FliL,FliM,FliN,FliO,FliP,FliQ,FliR,FliS,FliT,FliY,FlrA,FlrC,MotA,MotB,MotX,RpoD,RpoN	39
Bacillus subtilis subsp. subtilis str. OH 131.1	FlgB,FlgC,FlgD,FlgE,FlgF,FlgG,FlgJ,FlgK,FlgL,FlgM,FlgN,FlhA,FlhB,FliA,FliC,FliD,FliE,FliF,FliG,FliH,FliI,FliJ,FliK,FliL,FliM,FliN,FliO,FliP,FliQ,FliR,FliS,FliT,FliY,FlrA,FlrC,MotA,MotB,MotX,RpoD,RpoN	40
Bacillus subtilis subsp. subtilis str. RO-NN-1	FlgB,FlgC,FlgD,FlgE,FlgF,FlgG,FlgJ,FlgK,FlgL,FlgM,FlgN,FlhA,FlhB,FliA,FliC,FliD,FliE,FliF,FliG,FliH,FliI,FliJ,FliK,FliL,FliM,FliN,FliO,FliP,FliQ,FliR,FliS,FliT,FliY,FlrA,FlrC,MotA,MotB,MotX,RpoD,RpoN	40
Bacillus subtilis subsp. subtilis str. SMY	FlgB,FlgC,FlgD,FlgF,FlgG,FlgJ,FlgK,FlgL,FlgM,FlgN,FlhA,FlhB,FliA,FliC,FliD,FliE,FliF,FliG,FliH,FliI,FliJ,FliK,FliL,FliM,FliN,FliO,FliP,FliQ,FliR,FliS,FliT,FliY,FlrA,FlrC,MotA,MotB,MotX,RpoD,RpoN	39
Bacillus subtilis TO-A	FlgB,FlgC,FlgD,FlgE,FlgF,FlgG,FlgJ,FlgK,FlgL,FlgM,FlgN,FlhA,FlhB,FliA,FliC,FliD,FliE,FliF,FliG,FliH,FliI,FliJ,FliK,FliL,FliM,FliN,FliO,FliP,FliQ,FliR,FliS,FliT,FliY,FlrA,FlrC,MotA,MotB,MotX,RpoD,RpoN	40
Bacillus subtilis XF-1	FlgB,FlgC,FlgD,FlgE,FlgF,FlgG,FlgJ,FlgK,FlgL,FlgM,FlgN,FlhA,FlhB,FliA,FliC,FliD,FliE,FliF,FliG,FliH,FliI,FliJ,FliK,FliL,FliM,FliN,FliO,FliP,FliQ,FliR,FliS,FliT,FliY,FlrA,FlrC,MotA,MotB,MotX,RpoD,RpoN	40
Bacillus tequilensis strain EA-CB0015	FlgB,FlgC,FlgD,FlgE,FlgF,FlgG,FlgJ,FlgK,FlgL,FlgM,FlgN,FlhA,FlhB,FliA,FliC,FliD,FliE,FliF,FliG,FliH,FliI,FliJ,FliK,FliL,FliM,FliN,FliO,FliP,FliQ,FliR,FliS,FliT,FliY,FlrA,FlrC,MotA,MotB,MotX,RpoD,RpoN	40
Bacillus thermoamylovorans strain SSBM	FlgA,FlgB,FlgC,FlgD,FlgE,FlgF,FlgJ,FlgK,FlgL,FlgM,FlgN,FlhA,FlhB,FliA,FliC,FliD,FliE,FliF,FliG,FliH,FliI,FliJ,FliK,FliL,FliM,FliN,FliO,FliP,FliQ,FliR,FliS,FliT,FliY,FlrA,FlrC,MotA,MotB,MotX,MotY,RpoD,RpoN	41
Bacillus thermocopriae strain DUT50_236	FlgB,FlgC,FlgD,FlgE,FlgF,FlgG,FlgK,FlgL,FlgM,FlgN,FlhA,FlhB,FliA,FliC,FliD,FliE,FliF,FliG,FliH,FliI,FliJ,FliK,FliL,FliM,FliN,FliO,FliP,FliQ,FliR,FliS,FliT,FliY,FlrA,FlrC,MotA,MotB,MotX,RpoD,RpoN	39
Bacillus thuringiensis 97-27	FlgB,FlgC,FlgD,FlgE,FlgG,FlgJ,FlgK,FlgL,FlhA,FlhB,FliA,FliC,FliD,FliE,FliF,FliG,FliH,FliI,FliK,FliM,FliN,FliP,FliQ,FliR,FliS,FliY,FlrA,FlrC,MotA,MotB,MotX,RpoD,RpoN	33
Bacillus thuringiensis BMB171	FlgB,FlgC,FlgD,FlgE,FlgJ,FlgK,FlgL,FlhA,FlhB,FliA,FliC,FliD,FliE,FliF,FliG,FliH,FliI,FliK,FliM,FliN,FliP,FliQ,FliR,FliS,FliY,FlrA,FlrC,MotA,MotB,MotX,RpoD,RpoN	32
Bacillus thuringiensis Bt18247 strain Bt18247	FlgB,FlgC,FlgD,FlgE,FlgF,FlgJ,FlgK,FlgL,FlhA,FlhB,FliA,FliC,FliD,FliE,FliF,FliG,FliH,FliI,FliK,FliM,FliN,FliP,FliQ,FliR,FliS,FliY,FlrA,FlrC,MotA,MotB,MotX,RpoD,RpoN	33
Bacillus thuringiensis Bt407	FlgA,FlgB,FlgD,FlgE,FlgF,FlgJ,FlgK,FlgL,FlgN,FlhA,FlhB,FliA,FliC,FliD,FliE,FliF,FliG,FliH,FliI,FliK,FliM,FliN,FliP,FliQ,FliR,FliS,FliY,FlrA,FlrC,MotA,MotB,MotX,RpoD,RpoN	34
Bacillus thuringiensis HD1002	FlgB,FlgC,FlgD,FlgE,FlgF,FlgJ,FlgK,FlgL,FlhA,FlhB,FliA,FliC,FliD,FliE,FliF,FliG,FliH,FliI,FliK,FliM,FliN,FliP,FliQ,FliR,FliS,FliY,FlrA,FlrC,MotA,MotB,MotX,RpoD,RpoN	33
Bacillus thuringiensis HD-771	FlgB,FlgD,FlgE,FlgF,FlgJ,FlgK,FlgL,FlhA,FlhB,FliA,FliC,FliD,FliE,FliF,FliG,FliH,FliI,FliK,FliM,FliN,FliP,FliQ,FliR,FliS,FliY,FlrA,FlrC,MotA,MotB,MotX,RpoD,RpoN	32
Bacillus thuringiensis HD-789	FlgB,FlgC,FlgD,FlgE,FlgF,FlgJ,FlgK,FlgL,FlhA,FlhB,FliA,FliC,FliD,FliE,FliF,FliG,FliH,FliI,FliK,FliM,FliN,FliP,FliQ,FliR,FliS,FliY,FlrA,FlrC,MotA,MotB,MotX,RpoD,RpoN	33
Bacillus thuringiensis LM1212	FlgB,FlgC,FlgD,FlgE,FlgF,FlgJ,FlgK,FlgL,FlhA,FlhB,FliA,FliC,FliD,FliE,FliF,FliG,FliH,FliI,FliK,FliM,FliN,FliP,FliQ,FliR,FliS,FliY,FlrA,FlrC,MotA,MotB,MotX,RpoD,RpoN	33
Bacillus thuringiensis MC28	FlgB,FlgC,FlgD,FlgE,FlgF,FlgJ,FlgK,FlgL,FlhA,FlhB,FliA,FliC,FliD,FliE,FliF,FliG,FliH,FliI,FliK,FliM,FliN,FliP,FliQ,FliR,FliS,FliY,FlrA,FlrC,MotA,MotB,MotX,RpoD,RpoN	33
Bacillus thuringiensis serovar alesti strain BGSC 4C1	FlgB,FlgC,FlgD,FlgE,FlgG,FlgJ,FlgK,FlgL,FlhA,FlhB,FliA,FliC,FliD,FliE,FliF,FliG,FliH,FliI,FliK,FliM,FliN,FliP,FliQ,FliR,FliS,FliY,FlrA,FlrC,MotA,MotB,MotX,RpoD,RpoN	33
Bacillus thuringiensis serovar chinensis CT-43	FlgA,FlgB,FlgD,FlgE,FlgF,FlgJ,FlgK,FlgL,FlgN,FlhA,FlhB,FliA,FliC,FliD,FliE,FliF,FliG,FliH,FliI,FliK,FliM,FliN,FliP,FliQ,FliR,FliS,FliY,FlrA,FlrC,MotA,MotB,MotX,RpoD,RpoN	34
Bacillus thuringiensis serovar coreanensis strain ST7	FlgB,FlgC,FlgD,FlgE,FlgF,FlgJ,FlgK,FlgL,FlhA,FlhB,FliA,FliC,FliD,FliE,FliF,FliG,FliH,FliI,FliK,FliM,FliN,FliP,FliQ,FliR,FliS,FliY,FlrA,FlrC,MotA,MotB,MotX,RpoD,RpoN	33
Bacillus thuringiensis serovar finitimus YBT-020	FlgB,FlgC,FlgD,FlgE,FlgJ,FlgK,FlgL,FlhA,FlhB,FliA,FliC,FliD,FliE,FliF,FliG,FliH,FliI,FliK,FliM,FliN,FliP,FliQ,FliR,FliS,FliY,FlrA,FlrC,MotA,MotB,MotX,RpoD,RpoN	32
Bacillus thuringiensis serovar galleriae HD-29	FlgB,FlgC,FlgD,FlgE,FlgG,FlgJ,FlgK,FlgL,FlhA,FlhB,FliA,FliC,FliD,FliE,FliF,FliG,FliH,FliI,FliK,FliM,FliN,FliP,FliQ,FliR,FliS,FliY,FlrA,FlrC,MotA,MotB,MotX,RpoD,RpoN	33
Bacillus thuringiensis serovar indiana strain HD521	FlgB,FlgC,FlgD,FlgE,FlgF,FlgJ,FlgK,FlgL,FlhA,FlhB,FliA,FliC,FliD,FliF,FliG,FliH,FliI,FliK,FliM,FliN,FliP,FliQ,FliR,FliS,FliY,FlrA,FlrC,MotA,MotB,MotX,RpoD,RpoN	32
Bacillus thuringiensis serovar israelensis strain BGSC 4Q7rifR	FlgB,FlgC,FlgD,FlgE,FlgG,FlgJ,FlgK,FlgL,FlhA,FlhB,FliA,FliC,FliD,FliE,FliF,FliG,FliH,FliI,FliK,FliM,FliN,FliP,FliQ,FliR,FliS,FliY,FlrA,FlrC,MotA,MotB,MotX,RpoD,RpoN	33
Bacillus thuringiensis serovar konkukian str. 97-27	FlgB,FlgC,FlgD,FlgE,FlgJ,FlgK,FlgL,FlhA,FlhB,FliA,FliC,FliD,FliE,FliF,FliG,FliH,FliI,FliK,FliM,FliN,FliP,FliQ,FliR,FliS,FliY,FlrA,FlrC,MotA,MotB,MotX,RpoD,RpoN	32
Bacillus thuringiensis serovar kurstaki HD 1	FlgB,FlgC,FlgD,FlgE,FlgG,FlgJ,FlgK,FlgL,FlhA,FlhB,FliA,FliC,FliD,FliE,FliF,FliG,FliH,FliI,FliK,FliM,FliN,FliP,FliQ,FliR,FliS,FliY,FlrA,FlrC,MotA,MotB,MotX,RpoD,RpoN	33
Bacillus thuringiensis serovar kurstaki str. HD-1	FlgB,FlgD,FlgE,FlgF,FlgJ,FlgK,FlgL,FlhA,FlhB,FliA,FliC,FliD,FliE,FliF,FliG,FliH,FliI,FliK,FliM,FliN,FliP,FliQ,FliR,FliS,FliY,FlrA,FlrC,MotA,MotB,MotX,RpoD,RpoN	32
Bacillus thuringiensis serovar kurstaki str. HD73	FlgB,FlgD,FlgE,FlgF,FlgJ,FlgK,FlgL,FlhA,FlhB,FliA,FliC,FliD,FliE,FliF,FliG,FliH,FliI,FliK,FliM,FliN,FliP,FliQ,FliR,FliS,FliY,FlrA,FlrC,MotA,MotB,MotX,RpoD,RpoN	32
Bacillus thuringiensis serovar kurstaki str. YBT-1520	FlgA,FlgB,FlgD,FlgE,FlgF,FlgJ,FlgK,FlgL,FlgN,FlhA,FlhB,FliA,FliC,FliD,FliE,FliF,FliG,FliH,FliI,FliK,FliM,FliN,FliP,FliQ,FliR,FliS,FliY,FlrA,FlrC,MotA,MotB,MotX,RpoD,RpoN	34
Bacillus thuringiensis serovar morrisoni str. 4AA1	FlgA,FlgB,FlgC,FlgD,FlgE,FlgF,FlgJ,FlgK,FlgL,FlhA,FlhB,FliA,FliC,FliD,FliE,FliF,FliG,FliH,FliI,FliK,FliM,FliN,FliP,FliQ,FliR,FliS,FliY,FlrA,FlrC,MotA,MotB,MotX,RpoD,RpoN	34
Bacillus thuringiensis serovar morrisoni strain BGSC 4AA1	FlgB,FlgC,FlgD,FlgE,FlgG,FlgJ,FlgK,FlgL,FlhA,FlhB,FliA,FliC,FliD,FliE,FliF,FliG,FliH,FliI,FliK,FliM,FliN,FliP,FliQ,FliR,FliS,FliY,FlrA,FlrC,MotA,MotB,MotX,RpoD,RpoN	33
Bacillus thuringiensis serovar thuringiensis str. IS5056	FlgB,FlgD,FlgE,FlgF,FlgJ,FlgK,FlgL,FlhA,FlhB,FliA,FliC,FliD,FliE,FliF,FliG,FliH,FliI,FliK,FliM,FliN,FliP,FliQ,FliR,FliS,FliY,FlrA,FlrC,MotA,MotB,MotX,RpoD,RpoN	32
Bacillus thuringiensis serovar tolworthi	FlgB,FlgC,FlgD,FlgE,FlgG,FlgJ,FlgK,FlgL,FlhA,FlhB,FliA,FliC,FliD,FliE,FliF,FliG,FliH,FliI,FliK,FliM,FliN,FliP,FliQ,FliR,FliS,FliY,FlrA,FlrC,MotA,MotB,MotX,RpoD,RpoN	33
Bacillus thuringiensis str. Al Hakam	FlgB,FlgC,FlgD,FlgE,FlgF,FlgJ,FlgK,FlgL,FlhA,FlhB,FliA,FliC,FliD,FliE,FliF,FliG,FliH,FliI,FliK,FliM,FliN,FliP,FliQ,FliR,FliS,FliY,FlrA,FlrC,MotA,MotB,MotX,RpoD,RpoN	33
Bacillus thuringiensis YBT-1518	FlgB,FlgD,FlgE,FlgF,FlgG,FlgJ,FlgK,FlgL,FlgN,FlhA,FlhB,FliA,FliC,FliD,FliE,FliF,FliG,FliH,FliI,FliK,FliM,FliN,FliP,FliQ,FliR,FliS,FliY,FlrA,FlrC,MotA,MotB,MotX,RpoD,RpoN	34
Bacillus toyonensis BCT-7112	FlgB,FlgC,FlgD,FlgE,FlgF,FlgJ,FlgK,FlgL,FlhA,FlhB,FliA,FliC,FliD,FliE,FliF,FliG,FliH,FliI,FliK,FliM,FliN,FliP,FliQ,FliR,FliS,FliY,FlrA,FlrC,MotA,MotB,MotX,RpoD,RpoN	33
Bacillus toyonensis UTDF19-29B	FlgB,FlgC,FlgD,FlgE,FlgF,FlgJ,FlgK,FlgL,FlhA,FlhB,FliA,FliC,FliD,FliE,FliF,FliG,FliH,FliI,FliK,FliM,FliN,FliP,FliQ,FliR,FliS,FliY,FlrA,FlrC,MotA,MotB,MotX,RpoD,RpoN	33
Bacillus tropicus strain AOA-CPS1	FlgA,FlgB,FlgC,FlgD,FlgE,FlgF,FlgJ,FlgK,FlgL,FlhA,FlhB,FliA,FliC,FliD,FliE,FliF,FliG,FliH,FliI,FliK,FliM,FliN,FliP,FliQ,FliR,FliS,FliY,FlrA,FlrC,MotA,MotB,MotX,RpoD,RpoN	34
Bacillus vallismortis strain Bac111	FlgB,FlgC,FlgD,FlgE,FlgF,FlgG,FlgJ,FlgK,FlgL,FlgM,FlgN,FlhA,FlhB,FliA,FliC,FliD,FliE,FliF,FliG,FliH,FliI,FliJ,FliK,FliL,FliM,FliN,FliO,FliP,FliQ,FliR,FliS,FliT,FliY,FlrA,FlrC,MotA,MotB,MotX,RpoD,RpoN	40
Bacillus vietnamensis strain 151-6	FlgB,FlgC,FlgD,FlgE,FlgF,FlgK,FlgL,FlgM,FlgN,FlhA,FlhB,FliA,FliC,FliD,FliE,FliF,FliG,FliH,FliI,FliJ,FliK,FliL,FliM,FliN,FliO,FliP,FliQ,FliR,FliS,FliT,FliY,FlrA,FlrC,MotA,MotB,MotX,RpoD,RpoN	38
Bacillus vini strain JCM 19841	FlgB,FlgC,FlgD,FlgE,FlgF,FlgJ,FlgK,FlgL,FlgM,FlgN,FlhA,FlhB,FliA,FliC,FliD,FliE,FliF,FliG,FliH,FliI,FliJ,FliK,FliL,FliM,FliN,FliO,FliP,FliQ,FliR,FliS,FliT,FliY,FlrA,FlrC,MotA,MotB,MotX,RpoD,RpoN	39
Bacillus weihenstephanensis KBAB4	FlgB,FlgC,FlgD,FlgE,FlgJ,FlgK,FlgL,FlhA,FlhB,FliA,FliC,FliD,FliE,FliF,FliG,FliH,FliI,FliK,FliM,FliN,FliP,FliQ,FliR,FliS,FliY,FlrA,FlrC,MotA,MotB,MotX,RpoD,RpoN	32
Bacillus wiedmannii Bt18679	FlgB,FlgC,FlgD,FlgE,FlgF,FlgJ,FlgK,FlgL,FlhA,FlhB,FliA,FliC,FliD,FliE,FliF,FliG,FliH,FliI,FliK,FliM,FliN,FliP,FliQ,FliR,FliS,FliY,FlrA,FlrC,MotA,MotB,MotX,RpoD,RpoN	33
Bacillus wiedmannii bv. thuringiensis strain FCC41	FlgA,FlgB,FlgC,FlgD,FlgE,FlgF,FlgJ,FlgK,FlgL,FlhA,FlhB,FliA,FliC,FliD,FliE,FliF,FliG,FliH,FliI,FliK,FliM,FliN,FliP,FliQ,FliR,FliS,FliY,FlrA,FlrC,MotA,MotB,MotX,RpoD,RpoN	34
Bacillus xiamenensis strain VV3	FlgB,FlgC,FlgD,FlgE,FlgF,FlgG,FlgJ,FlgK,FlgL,FlgM,FlgN,FlhA,FlhB,FliA,FliC,FliD,FliE,FliF,FliG,FliH,FliI,FliJ,FliK,FliL,FliM,FliN,FliO,FliP,FliQ,FliR,FliS,FliT,FliY,FlrA,FlrC,MotA,MotB,MotX,RpoD,RpoN	40
Bacterioplanes sanyensis strain NV9	FlgA,FlgB,FlgC,FlgD,FlgE,FlgF,FlgG,FlgH,FlgI,FlgJ,FlgK,FlgL,FlgM,FlgN,FlgP,FlgT,FlhA,FlhB,FliA,FliC,FliD,FliE,FliF,FliG,FliH,FliI,FliJ,FliK,FliL,FliM,FliN,FliO,FliP,FliQ,FliR,FliS,FliY,FlrA,FlrC,MotA,MotB,MotY,RpoD,RpoN	44
Bacteriovorax marinus SJ	FlgA,FlgB,FlgC,FlgD,FlgE,FlgH,FlgI,FlgK,FlgL,FlgM,FlgN,FlgT,FlhA,FlhB,FliA,FliC,FliD,FliE,FliF,FliG,FliH,FliI,FliJ,FliK,FliL,FliM,FliN,FliO,FliP,FliQ,FliR,FliS,FliY,FlrA,FlrC,MotA,MotB,MotX,MotY,RpoD,RpoN	41
Bacteriovorax stolpii strain AC01	FlgA,FlgB,FlgC,FlgD,FlgE,FlgF,FlgG,FlgH,FlgI,FlgJ,FlgK,FlgL,FlgM,FlgN,FlgT,FlhA,FlhB,FliA,FliC,FliD,FliE,FliF,FliG,FliH,FliI,FliJ,FliL,FliM,FliN,FliO,FliP,FliQ,FliR,FliS,FliY,FlrA,FlrC,MotA,MotB,MotX,MotY,RpoD,RpoN	43
bacterium 2013Arg42i strain 2013Ark11	FlhA,FlhB,FliA,FliF,FliH,FliI,FliJ,FliN,FliP,FliQ,FliR,FliY,FlrA,FlrC,MotA,MotY,RpoD	17
bacterium AB1 strain AB1-8	FliI,FlrA,FlrC,RpoD	4
bacterium BFN5	FlgA,FlgB,FlgC,FlgD,FlgE,FlgF,FlgG,FlgH,FlgI,FlgJ,FlgK,FlgL,FlgM,FlgN,FlgP,FlhA,FlhB,FlhC,FliA,FliC,FliD,FliE,FliF,FliG,FliH,FliI,FliJ,FliK,FliL,FliM,FliN,FliO,FliP,FliQ,FliR,FliY,FlrA,FlrC,MotA,MotB,RpoD,RpoN	42
bacterium bin264	FlgD,FlgO,FlgP,FlgT,FliA,FliI,FliY,FlrA,FlrC,MotA,MotB,MotX,MotY,RpoD,RpoN	15
bacterium RGF134-1	FlgA,FlgB,FlgC,FlgD,FlgE,FlgF,FlgG,FlgH,FlgI,FlgJ,FlgK,FlgL,FlgM,FlgN,FlgO,FlgT,FlhA,FlhB,FlhC,FlhD,FliA,FliC,FliD,FliE,FliF,FliG,FliH,FliI,FliJ,FliK,FliL,FliM,FliN,FliO,FliP,FliQ,FliR,FliS,FliT,FliY,FliZ,FlrA,FlrC,MotA,MotB,MotX,MotY,RpoD,RpoN	49
bacterium symbiont of Cryptopsaras couesii	FlgA,FlgB,FlgC,FlgD,FlgE,FlgF,FlgG,FlgH,FlgI,FlgJ,FlgK,FlgL,FlgM,FlgN,FlgO,FlgP,FlgT,FlhA,FlhB,FliC,FliD,FliE,FliF,FliG,FliH,FliI,FliJ,FliK,FliL,FliM,FliN,FliO,FliP,FliQ,FliR,FliS,FliY,FlrA,FlrC,MotA,MotB,MotX,MotY,RpoD,RpoN	45
Bacteroidales bacterium 38-H	FlgJ,FliA,FliI,FliM,FliY,FlrA,FlrC,MotA,MotX,MotY,RpoD,RpoN	12
Bacteroidales bacterium bin64	FlgD,FlgO,FliA,FliI,FliY,FlrA,FlrC,MotA,MotX,MotY,RpoD,RpoN	12
Bacteroidales bacterium CF	FlgJ,FliA,FliH,FliI,FliY,FlrA,FlrC,MotA,MotB,MotX,MotY,RpoD,RpoN	13
Bacteroides caccae BFG-100	FlgJ,FliA,FliH,FliI,FliY,FlrA,FlrC,MotA,MotB,MotX,MotY,RpoD,RpoN	13
Bacteroides caccae CL03T12C61	FlgJ,FliA,FliH,FliI,FliY,FlrA,FlrC,MotA,MotB,MotX,MotY,RpoD,RpoN	13
Bacteroides caecimuris strain I48	FlgJ,FliA,FliH,FliI,FliY,FlrA,FlrC,MotA,MotB,MotX,MotY,RpoD,RpoN	13
Bacteroides cellulosilyticus BFG-250	FlgJ,FlgT,FliA,FliH,FliI,FliY,FlrA,FlrC,MotA,MotB,MotX,MotY,RpoD,RpoN	14
Bacteroides dorei CL03T12C01	FlgJ,FlgT,FliA,FliH,FliI,FliY,FlrA,FlrC,MotA,MotB,MotX,MotY,RpoD,RpoN	14
Bacteroides dorei strain DSM 17855	FlgJ,FliA,FliH,FliI,FliY,FlrA,FlrC,MotA,MotB,MotX,MotY,RpoD,RpoN	13
Bacteroides eggerthii strain CL11T00C20	FlgJ,FliA,FliH,FliI,FliY,FlrA,FlrC,MotA,MotB,MotX,MotY,RpoD,RpoN	13
Bacteroides faecis BFG-108	FlgJ,FliA,FliH,FliI,FliY,FlrA,FlrC,MotA,MotB,MotX,MotY,RpoD,RpoN	13
Bacteroides fragilis 638R	FlgJ,FliA,FliH,FliI,FliY,FlrA,FlrC,MotA,MotB,MotX,MotY,RpoD,RpoN	13
Bacteroides fragilis CL03T12C07	FlgJ,FliA,FliH,FliI,FliY,FlrA,FlrC,MotA,MotB,MotX,MotY,RpoD,RpoN	13
Bacteroides fragilis	FlgJ,FliA,FliH,FliI,FliY,FlrA,FlrC,MotA,MotB,MotX,MotY,RpoD,RpoN	13
Bacteroides fragilis NCTC 9343 strain ATCC 25285	FlgJ,FliA,FliH,FliI,FliY,FlrA,FlrC,MotA,MotB,MotX,MotY,RpoD,RpoN	13
Bacteroides fragilis YCH46	FlgJ,FliA,FliH,FliI,FliY,FlrA,FlrC,MotA,MotB,MotX,MotY,RpoD,RpoN	13
Bacteroides helcogenes P 36-108	FlgJ,FliA,FliH,FliI,FliY,FlrA,FlrC,MotA,MotB,MotX,MotY,RpoD,RpoN	13
Bacteroides heparinolyticus strain F0111	FlgJ,FliA,FliI,FliY,FlrA,FlrC,MotA,MotB,MotX,MotY,RpoD,RpoN	12
Bacteroides intestinalis APC919/174	FlgJ,FliA,FliH,FliI,FliY,FlrA,FlrC,MotA,MotB,MotX,MotY,RpoD,RpoN	13
Bacteroides nordii FDAARGOS_1461	FlgJ,FliA,FliH,FliI,FliY,FlrA,FlrC,MotA,MotB,MotX,MotY,RpoD,RpoN	13
Bacteroides ovatus BFG-107	FlgJ,FlgT,FliA,FliH,FliI,FliY,FlrA,FlrC,MotA,MotB,MotX,MotY,RpoD,RpoN	14
Bacteroides ovatus V975	FlgJ,FlgT,FliA,FliH,FliI,FliY,FlrA,FlrC,MotA,MotB,MotX,MotY,RpoD,RpoN	14
Bacteroides salanitronis DSM 18170 strain DSM 18179	FlgD,FlgJ,FlgT,FlhC,FliA,FliH,FliI,FliY,FlrA,FlrC,MotA,MotB,MotY,RpoD,RpoN	15
Bacteroides salyersiae BFG-256	FlgJ,FliA,FliH,FliI,FliY,FlrA,FlrC,MotA,MotB,MotX,MotY,RpoD,RpoN	13
Bacteroides sp. A1C1	FlgJ,FliA,FliI,FliY,FlrA,FlrC,MotA,MotB,MotX,MotY,RpoD,RpoN	12
Bacteroides sp. CACC 737	FlgJ,FlhC,FliA,FliH,FliI,FliY,FlrA,FlrC,MotA,MotB,MotX,MotY,RpoD,RpoN	14
Bacteroides sp. CBA7301	FlgJ,FlhC,FliA,FliH,FliI,FliY,FlrA,FlrC,MotA,MotB,MotX,MotY,RpoD,RpoN	14
Bacteroides sp. cpbc052018	FlgJ,FliI,FlrA,FlrC,RpoD,RpoN	6
Bacteroides sp. HF-162	FlgJ,FlhC,FliA,FliH,FliI,FliY,FlrA,FlrC,MotA,MotB,MotY,RpoD,RpoN	13
Bacteroides sp. M10	FlgJ,FlhC,FliA,FliH,FliI,FliY,FlrA,FlrC,MotA,MotB,MotX,MotY,RpoD,RpoN	14
Bacteroides stercoris BFG-121	FlgJ,FliA,FliI,FliY,FlrA,FlrC,MotA,MotB,MotX,MotY,RpoD,RpoN	12
Bacteroides thetaiotaomicron BFG-55	FlgJ,FliA,FliH,FliI,FliY,FlrA,FlrC,MotA,MotB,MotX,MotY,RpoD,RpoN	13
Bacteroides thetaiotaomicron VPI-5482	FliA,FliH,FliI,FliY,FlrA,FlrC,MotA,MotB,MotX,MotY,RpoD,RpoN	12
Bacteroides uniformis CL03T12C37	FlgJ,FliA,FliH,FliI,FliY,FlrA,FlrC,MotA,MotX,MotY,RpoD,RpoN	12
Bacteroides uniformis strain CL06T03C05	FlgJ,FliA,FliH,FliI,FliY,FlrA,FlrC,MotA,MotB,MotX,MotY,RpoD,RpoN	13
Bacteroides vulgatus ATCC 8482	FlgJ,FliA,FliH,FliI,FliY,FlrA,FlrC,MotA,MotX,MotY,RpoD,RpoN	12
Bacteroides vulgatus strain VIC01	FlgJ,FliA,FliH,FliI,FliY,FlrA,FlrC,MotA,MotB,MotX,MotY,RpoD,RpoN	13
Bacteroides xylanisolvens strain APCS1/XY	FlgJ,FlgT,FliA,FliH,FliI,FliY,FlrA,FlrC,MotA,MotB,MotX,MotY,RpoD,RpoN	14
Bacteroides xylanisolvens XB1A	FlgJ,FlgT,FliA,FliH,FliI,FliY,FlrA,FlrC,MotA,MotB,MotX,MotY,RpoD,RpoN	14
Bacteroides zoogleoformans strain ATCC 33285	FlgJ,FlgT,FliA,FliH,FliI,FliY,FlrA,FlrC,MotA,MotB,MotY,RpoD,RpoN	13
Bacteroidetes bacterium Omega	FlgP,FliA,FliF,FliI,FliY,FlrA,FlrC,MotA,MotB,MotX,MotY,RpoD,RpoN	13
Bacteroidetes bacterium strain Fred_18-Q3-R57-64_BAT3C.517	FlgD,FlgJ,FliA,FliH,FliI,FlrA,FlrC,MotA,MotB,MotX,MotY,RpoD,RpoN	13
Bacteroidetes bacterium UKL13-3	FlgD,FlgJ,FliA,FliH,FliI,FlrA,FlrC,MotA,MotB,MotX,MotY,RpoD,RpoN	13
Baekduia soli strain BR7-21	FlgA,FlgB,FlgC,FlgD,FlgF,FlgG,FlgK,FlgL,FlgN,FlhA,FlhB,FliA,FliC,FliD,FliE,FliF,FliG,FliH,FliI,FliJ,FliK,FliL,FliM,FliN,FliO,FliP,FliQ,FliR,FliS,FliY,FlrA,FlrC,MotA,MotB,MotX,RpoD	36
Balneolaceae bacterium strain ECT2AJA-110-D	FlgD,FlgO,FliA,FliG,FliI,FliY,FlrA,FlrC,MotA,MotX,MotY,RpoD,RpoN	13
Balneola sp. strain EhC07	FlgD,FlgO,FliA,FliG,FliI,FliY,FlrA,FlrC,MotA,MotB,MotX,MotY,RpoD,RpoN	14
Barnesiella viscericola DSM 18177 strain C46, DSM 18177	FlgD,FlgJ,FlgT,FliA,FliI,FliY,FlrA,FlrC,MotA,MotB,MotX,MotY,RpoD,RpoN	14
Bartonella alsatica strain CIP 105477	FliA,FliI,FliY,FlrA,FlrC,MotA,MotX,MotY,RpoD	9
Bartonella apis strain BBC0122	FlgA,FlgB,FlgC,FlgD,FlgE,FlgF,FlgH,FlgI,FlgJ,FlgK,FlgL,FlhA,FlhB,FliA,FliC,FliE,FliF,FliI,FliL,FliM,FliN,FliO,FliP,FliQ,FliR,FliY,FlrA,FlrC,MotA,MotB,MotC,MotD,MotX,MotY,RpoD,RpoN	36
Bartonella australis Aust/NH1	FliA,FliI,FliY,FlrA,FlrC,MotA,MotX,MotY,RpoD	9
Bartonella bacilliformis KC583	FlgA,FlgB,FlgC,FlgD,FlgE,FlgF,FlgH,FlgI,FlgJ,FlgK,FlgL,FlhA,FlhB,FliC,FliE,FliF,FliG,FliI,FliL,FliM,FliN,FliP,FliQ,FliR,FliY,FlrA,FlrC,MotA,MotB,MotC,MotD,MotX,MotY,RpoD	34
Bartonella bacilliformis strain ATCC:35685D-5	FlgA,FlgB,FlgC,FlgD,FlgE,FlgF,FlgH,FlgI,FlgJ,FlgK,FlgL,FlhA,FlhB,FliC,FliE,FliF,FliI,FliK,FliL,FliM,FliN,FliP,FliQ,FliR,FliY,FlrA,FlrC,MotA,MotB,MotC,MotX,MotY,RpoD	33
Bartonella bovis 91-4	FlgA,FlgB,FlgC,FlgD,FlgE,FlgF,FlgG,FlgH,FlgI,FlgJ,FlgK,FlgL,FlhA,FlhB,FliA,FliC,FliE,FliF,FliI,FliK,FliL,FliM,FliN,FliP,FliQ,FliR,FliY,FlrA,FlrC,MotA,MotB,MotC,MotX,MotY,RpoD	35
Bartonella clarridgeiae 73	FlgA,FlgB,FlgC,FlgD,FlgE,FlgF,FlgH,FlgI,FlgJ,FlgK,FlhA,FlhB,FliA,FliC,FliE,FliF,FliG,FliI,FliK,FliL,FliM,FliN,FliP,FliQ,FliR,FliY,FlrA,FlrC,MotA,MotB,MotC,MotX,MotY,RpoD	34
Bartonella elizabethae strain NCTC12898	FliA,FliI,FliY,FlrA,FlrC,MotA,MotX,MotY,RpoD	9
Bartonella grahamii as4aup	FliA,FliI,FliY,FlrA,FlrC,MotA,MotX,MotY,RpoD	9
Bartonella henselae 88-64 Oklahoma	FliA,FliI,FliY,FlrA,FlrC,MotA,MotX,MotY,RpoD	9
Bartonella henselae str. Houston-1	FliA,FliI,FliY,FlrA,FlrC,MotA,MotX,MotY,RpoD	9
Bartonella krasnovii 36C_7b	FliA,FliI,FliY,FlrA,FlrC,MotA,MotX,MotY,RpoD	9
Bartonella quintana G1712	FliA,FliI,FliY,FlrA,FlrC,MotA,MotX,MotY,RpoD	9
Bartonella quintana RM-11 strain RM_11	FliA,FliI,FliY,FlrA,FlrC,MotA,MotX,MotY,RpoD	9
Bartonella quintana str. Toulouse	FliA,FliI,FliY,FlrA,FlrC,MotA,MotX,MotY,RpoD	9
Bartonella sp. 1-1C strain 1-1c	FlgA,FlgB,FlgC,FlgD,FlgE,FlgF,FlgG,FlgH,FlgI,FlgJ,FlgK,FlgL,FlhA,FlhB,FliA,FliC,FliE,FliF,FliG,FliI,FliK,FliL,FliM,FliN,FliO,FliP,FliQ,FliR,FliY,FlrA,FlrC,MotA,MotB,MotC,MotX,MotY,RpoD	37
Bartonella sp. A1379B strain A1379B	FlgA,FlgB,FlgC,FlgD,FlgE,FlgF,FlgG,FlgH,FlgI,FlgJ,FlgK,FlgL,FlhA,FlhB,FliA,FliC,FliE,FliF,FliG,FliI,FliJ,FliK,FliL,FliM,FliN,FliO,FliP,FliQ,FliR,FliY,FlrA,FlrC,MotA,MotB,MotC,MotX,MotY,RpoD	38
Bartonella sp. HY038	FliA,FliI,FliY,FlrA,FlrC,MotA,MotB,MotX,MotY,RpoD,RpoN	11
Bartonella sp. JB15 strain JB15	FlgA,FlgB,FlgC,FlgD,FlgE,FlgG,FlgH,FlgI,FlgJ,FlgK,FlgL,FlhA,FlhB,FliA,FliC,FliE,FliF,FliG,FliH,FliI,FliJ,FliK,FliL,FliM,FliN,FliP,FliQ,FliR,FliY,FlrA,FlrC,MotA,MotB,MotC,MotX,MotY,RpoD	37
Bartonella sp. JB63 strain JB63	FlgA,FlgB,FlgC,FlgD,FlgE,FlgG,FlgH,FlgI,FlgJ,FlgK,FlgL,FlhA,FlhB,FliA,FliC,FliE,FliF,FliG,FliH,FliI,FliJ,FliK,FliL,FliM,FliN,FliP,FliQ,FliR,FliY,FlrA,FlrC,MotA,MotB,MotC,MotX,MotY,RpoD	37
Bartonella sp. Raccoon60 strain Raccoon60	FlgA,FlgB,FlgC,FlgD,FlgE,FlgF,FlgG,FlgH,FlgI,FlgJ,FlgK,FlgL,FlhA,FlhB,FliA,FliC,FliE,FliF,FliG,FliH,FliI,FliJ,FliK,FliL,FliM,FliN,FliO,FliP,FliQ,FliR,FliY,FlrA,FlrC,MotA,MotB,MotC,MotX,MotY,RpoD	39
Bartonella sp. 'Tel Aviv'	FliA,FliI,FliJ,FliY,FlrA,FlrC,MotA,MotX,MotY,RpoD	10
Bartonella sp. WD16.2 strain WD16.2	FlgA,FlgB,FlgC,FlgD,FlgE,FlgG,FlgH,FlgI,FlgJ,FlgK,FlgL,FlhA,FlhB,FliA,FliC,FliE,FliF,FliG,FliH,FliI,FliK,FliL,FliM,FliN,FliO,FliP,FliQ,FliR,FliY,FlrA,FlrC,MotA,MotB,MotC,MotX,MotY,RpoD	37
Bartonella tribocorum CIP 105476	FliA,FliI,FliY,FlrA,FlrC,MotA,MotX,MotY,RpoD	9
Bartonella tribocorum strain BM1374166	FliA,FliI,FliY,FlrA,FlrC,MotA,MotX,MotY,RpoD	9
Bartonella vinsonii strain NCTC12905	FliA,FliC,FliI,FliY,FlrA,FlrC,MotA,MotX,MotY,RpoD	10
Bartonella vinsonii subsp. berkhoffii str. Winnie	FliA,FliI,FliY,FlrA,FlrC,MotA,MotX,MotY,RpoD	9
Basfia succiniciproducens strain JF4016	FlgI,FliA,FliI,FliY,FlrA,FlrC,MotA,MotX,MotY,RpoD	10
Basilea psittacipulmonis DSM 24701	FliA,FliI,FliY,FlrA,FlrC,MotA,MotB,MotX,MotY,RpoD,RpoN	11
Bathymodiolus thermophilus thioautotrophic gill symbiont strain EPR9N	FlgJ,FlgT,FliA,FliI,FliY,FlrA,FlrC,MotA,MotX,MotY,RpoD,RpoN	12
Baumannia cicadellinicola str. Hc (Homalodisca coagulata)	FliI,FliY,FlrA,FlrC,MotY,RpoD	6
Bdellovibrio bacteriovorus HD100	FlgA,FlgB,FlgC,FlgD,FlgE,FlgG,FlgH,FlgI,FlgJ,FlgK,FlgM,FlgN,FlgT,FlhA,FlhB,FliA,FliC,FliD,FliE,FliF,FliG,FliH,FliI,FliJ,FliK,FliL,FliM,FliN,FliO,FliP,FliQ,FliR,FliS,FliY,FlrA,FlrC,MotA,MotB,MotX,MotY,RpoD,RpoN	42
Bdellovibrio bacteriovorus strain 109J	FlgA,FlgB,FlgC,FlgD,FlgE,FlgH,FlgI,FlgJ,FlgK,FlgL,FlgM,FlgN,FlgT,FlhA,FlhB,FliA,FliC,FliD,FliE,FliF,FliG,FliH,FliI,FliJ,FliL,FliM,FliN,FliO,FliP,FliQ,FliR,FliS,FliY,FlrA,FlrC,MotA,MotB,MotD,MotX,MotY,RpoD,RpoN	42
Bdellovibrio bacteriovorus str. Tiberius	FlgA,FlgB,FlgC,FlgD,FlgE,FlgG,FlgH,FlgI,FlgJ,FlgK,FlgL,FlgM,FlgN,FlgT,FlhA,FlhB,FliA,FliC,FliD,FliE,FliF,FliG,FliH,FliI,FliJ,FliK,FliL,FliM,FliN,FliO,FliP,FliQ,FliR,FliS,FliT,FliY,FlrA,FlrC,MotA,MotB,MotX,MotY,RpoD,RpoN	44
Bdellovibrio bacteriovorus W	FlgA,FlgB,FlgC,FlgD,FlgE,FlgG,FlgH,FlgI,FlgJ,FlgK,FlgL,FlgM,FlgN,FlgT,FlhA,FlhB,FliA,FliC,FliD,FliE,FliF,FliG,FliH,FliI,FliJ,FliK,FliL,FliM,FliN,FliO,FliP,FliQ,FliR,FliS,FliY,FlrA,FlrC,MotA,MotB,MotX,MotY,RpoD,RpoN	43
Bdellovibrio exovorus JSS	FlgA,FlgB,FlgC,FlgD,FlgE,FlgG,FlgH,FlgI,FlgJ,FlgK,FlgL,FlgM,FlgN,FlgT,FlhA,FlhB,FliA,FliC,FliD,FliE,FliF,FliG,FliH,FliI,FliJ,FliK,FliL,FliM,FliN,FliO,FliP,FliQ,FliR,FliS,FliY,FlrA,FlrC,MotA,MotB,MotX,MotY,RpoD,RpoN	43
Bdellovibrio sp. KM01	FlgA,FlgB,FlgC,FlgD,FlgE,FlgF,FlgG,FlgH,FlgI,FlgJ,FlgK,FlgL,FlgM,FlgN,FlgO,FlgT,FlhA,FlhB,FliA,FliC,FliD,FliE,FliF,FliG,FliH,FliI,FliJ,FliK,FliL,FliM,FliN,FliO,FliP,FliQ,FliR,FliS,FliY,FlrA,FlrC,MotA,MotB,MotX,MotY,RpoD,RpoN	45
Bdellovibrio sp. NC01	FlgA,FlgB,FlgC,FlgD,FlgE,FlgF,FlgG,FlgH,FlgI,FlgJ,FlgK,FlgL,FlgM,FlgN,FlgT,FlhA,FlhB,FliA,FliC,FliD,FliE,FliF,FliG,FliH,FliI,FliJ,FliL,FliM,FliN,FliO,FliP,FliQ,FliR,FliS,FliY,FlrA,FlrC,MotA,MotB,MotD,MotX,MotY,RpoD,RpoN	44
Bdellovibrio sp. qaytius	FlgA,FlgB,FlgC,FlgD,FlgE,FlgF,FlgG,FlgI,FlgJ,FlgK,FlgL,FlgM,FlgN,FlgT,FlhA,FlhB,FliA,FliC,FliD,FliE,FliF,FliG,FliH,FliI,FliJ,FliK,FliL,FliM,FliN,FliO,FliP,FliQ,FliR,FliS,FliY,FlrA,FlrC,MotA,MotB,MotX,MotY,RpoD,RpoN	43
Bdellovibrio sp. ZAP7	FlgA,FlgB,FlgC,FlgD,FlgE,FlgF,FlgG,FlgH,FlgI,FlgJ,FlgK,FlgL,FlgM,FlgN,FlgT,FlhA,FlhB,FliA,FliC,FliD,FliE,FliF,FliG,FliH,FliI,FliJ,FliL,FliM,FliN,FliO,FliP,FliQ,FliR,FliS,FliY,FlrA,FlrC,MotA,MotB,MotD,MotX,MotY,RpoD,RpoN	44
Beggiatoa leptomitiformis strain D-402	FlgO,FlgT,FliA,FliG,FliH,FliI,FliN,FliY,FlrA,FlrC,MotA,MotB,MotX,MotY,RpoD,RpoN	16
Beijerinckiaceae bacterium RH AL1 strain RH_AL1	FlgA,FlgB,FlgC,FlgD,FlgE,FlgH,FlgI,FlgJ,FlgK,FlgL,FlhA,FlhB,FliA,FliC,FliE,FliF,FliG,FliI,FliJ,FliL,FliM,FliN,FliP,FliQ,FliR,FliY,FlrA,FlrC,MotA,MotB,MotC,MotD,MotX,MotY,RpoD,RpoN	36
Beijerinckiaceae bacterium strain MG08	FlgA,FlgB,FlgC,FlgD,FlgE,FlgF,FlgG,FlgH,FlgI,FlgK,FlgL,FlhA,FlhB,FliA,FliC,FliE,FliF,FliG,FliH,FliI,FliJ,FliK,FliL,FliM,FliN,FliO,FliP,FliQ,FliR,FliY,FlrA,FlrC,MotA,MotB,MotC,MotX,MotY,RpoD,RpoN	39
Beijerinckia indica subsp. indica ATCC 9039	FlgA,FlgB,FlgC,FlgD,FlgE,FlgF,FlgG,FlgH,FlgI,FlgK,FlgL,FlhA,FlhB,FliA,FliC,FliE,FliF,FliG,FliH,FliI,FliJ,FliK,FliL,FliM,FliN,FliP,FliQ,FliR,FliY,FlrA,FlrC,MotA,MotB,MotC,MotX,MotY,RpoD,RpoN	38
Belliella baltica DSM 15883	FlgD,FliA,FliH,FliI,FliY,FlrA,FlrC,MotA,MotB,MotX,MotY,RpoD,RpoN	13
Bergeyella cardium strain HPQL	FlgD,FlgJ,FliA,FliH,FliI,FlrA,FlrC,MotA,MotB,MotX,MotY,RpoD,RpoN	13
Berkelbacteria bacterium GW2011_GWE1_39_12	FliI,FlrA,FlrC,RpoD	4
Bermanella marisrubri strain RED65	FlgA,FlgB,FlgC,FlgD,FlgE,FlgF,FlgG,FlgH,FlgI,FlgJ,FlgK,FlgL,FlgM,FlgN,FlgP,FlgT,FlhA,FlhB,FliA,FliC,FliD,FliE,FliF,FliG,FliH,FliI,FliJ,FliK,FliL,FliM,FliN,FliO,FliP,FliQ,FliR,FliS,FliY,FlrA,FlrC,MotA,MotB,MotX,MotY,RpoD,RpoN	45
Betaproteobacteria bacterium bin200	FlgO,FlgT,FliA,FliH,FliI,FliY,FlrA,FlrC,MotA,MotX,MotY,RpoD,RpoN	13
Betaproteobacteria bacterium GR16-43 strain GR16-43	FlgA,FlgB,FlgC,FlgD,FlgE,FlgF,FlgG,FlgH,FlgI,FlgJ,FlgK,FlgL,FlgM,FlgN,FlgO,FlgP,FlgT,FlhA,FlhB,FlhC,FlhD,FliA,FliC,FliD,FliE,FliF,FliG,FliH,FliI,FliJ,FliK,FliL,FliM,FliN,FliO,FliP,FliQ,FliR,FliS,FliT,FliY,FlrA,FlrC,MotA,MotB,MotD,MotX,MotY,RpoD,RpoN	50
Betaproteobacteria bacterium UKL13-2	FlgA,FlgC,FlgD,FlgE,FlgF,FlgG,FlgH,FlgI,FlgJ,FlgK,FlgL,FlgM,FlgN,FlhA,FlhB,FlhC,FlhD,FliA,FliC,FliD,FliE,FliF,FliG,FliH,FliI,FliJ,FliK,FliL,FliM,FliN,FliO,FliP,FliQ,FliR,FliS,FliT,FliY,FlrA,FlrC,MotA,MotB,MotX,MotY,RpoD,RpoN	45
beta proteobacterium CB	FlgA,FliA,FliI,FliY,FlrA,FlrC,MotA,MotX,MotY,RpoD	10
Beutenbergia cavernae DSM 12333	FlgA,FliA,FliH,FliI,FliY,FlrA,FlrC,RpoD	8
Bibersteinia trehalosi USDA-ARS-USMARC-188	FliA,FliI,FliY,FlrA,FlrC,MotA,MotX,MotY,RpoD	9
Bibersteinia trehalosi USDA-ARS-USMARC-189	FliA,FliI,FliY,FlrA,FlrC,MotA,MotY,RpoD	8
Bibersteinia trehalosi USDA-ARS-USMARC-190	FliA,FliI,FliY,FlrA,FlrC,MotA,MotX,MotY,RpoD	9
Bibersteinia trehalosi USDA-ARS-USMARC-192	FliA,FliI,FliY,FlrA,FlrC,MotA,MotB,MotX,MotY,RpoD	10
Bifidobacterium actinocoloniiforme DSM 22766	FlgA,FliA,FliH,FliI,FliY,FlrA,FlrC,RpoD	8
Bifidobacterium adolescentis ATCC 15703	FliA,FliH,FliI,FliY,FlrA,FlrC,RpoD	7
Bifidobacterium adolescentis strain 1-11	FlgA,FliA,FliH,FliI,FliY,FlrA,FlrC,RpoD	8
Bifidobacterium angulatum DSM 20098 = JCM 7096	FlgA,FliA,FliH,FliI,FliL,FliY,FlrA,FlrC,RpoD	9
Bifidobacterium animalis strain 01	FliA,FliH,FliI,FliY,FlrA,FlrC,MotX,RpoD	8
Bifidobacterium animalis subsp. animalis ATCC 25527	FliA,FliH,FliI,FliY,FlrA,FlrC,RpoD	7
Bifidobacterium animalis subsp. animalis strain CNCM I-4602	FliA,FliH,FliI,FliL,FliY,FlrA,FlrC,RpoD	8
Bifidobacterium animalis subsp. lactis 19-D-1	FliA,FliH,FliI,FliL,FliY,FlrA,FlrC,MotX,RpoD	9
Bifidobacterium animalis subsp. lactis AD011	FlgA,FliA,FliH,FliI,FliY,FlrA,FlrC,MotX,RpoD	9
Bifidobacterium animalis subsp. lactis ATCC 27673	FlgA,FliA,FliH,FliI,FliY,FlrA,FlrC,MotX,RpoD	9
Bifidobacterium animalis subsp. lactis B420	FlgA,FliA,FliH,FliI,FliY,FlrA,FlrC,MotX,RpoD	9
Bifidobacterium animalis subsp. lactis BB-12	FliA,FliH,FliI,FliY,FlrA,FlrC,MotX,RpoD	8
Bifidobacterium animalis subsp. lactis Bi-07	FliA,FliH,FliI,FliY,FlrA,FlrC,MotX,RpoD	8
Bifidobacterium animalis subsp. lactis Bl-04	FliA,FliH,FliI,FliY,FlrA,FlrC,MotX,RpoD	8
Bifidobacterium animalis subsp. lactis Bl12	FlgA,FliA,FliH,FliI,FliY,FlrA,FlrC,MotX,RpoD	9
Bifidobacterium animalis subsp. lactis BLC1	FlgA,FliA,FliH,FliI,FliY,FlrA,FlrC,MotX,RpoD	9
Bifidobacterium animalis subsp. lactis CNCM I-2494	FlgA,FliA,FliH,FliI,FliY,FlrA,FlrC,MotX,RpoD	9
Bifidobacterium animalis subsp. lactis DSM 10140	FlgA,FliA,FliH,FliI,FliY,FlrA,FlrC,MotX,RpoD	9
Bifidobacterium animalis subsp. lactis KLDS2.0603	FlgA,FliA,FliH,FliI,FliY,FlrA,FlrC,MotX,RpoD	9
Bifidobacterium animalis subsp. lactis V9	FlgA,FliA,FliH,FliI,FliY,FlrA,FlrC,MotX,RpoD	9
Bifidobacterium asteroides DSM 20089	FliA,FliH,FliI,FliY,FlrA,FlrC,RpoD	7
Bifidobacterium asteroides PRL2011	FliA,FliH,FliI,FliY,FlrA,FlrC,MotX,RpoD	8
Bifidobacterium asteroides strain ESL0447	FliA,FliH,FliI,FliY,FlrA,FlrC,RpoD	7
Bifidobacterium bifidum ATCC 29521 = JCM 1255 = DSM 20456	FlgA,FliA,FliH,FliI,FliL,FliY,FlrA,FlrC,RpoD	9
Bifidobacterium bifidum BGN4	FlgA,FliA,FliH,FliI,FliL,FliY,FlrA,FlrC,RpoD	9
Bifidobacterium bifidum LMG 13195 strain JCM 7004	FlgA,FlgL,FliA,FliH,FliI,FliY,FlrA,FlrC,RpoD	9
Bifidobacterium bifidum NCIMB 41171	FlgA,FliA,FliH,FliI,FliL,FliY,FlrA,FlrC,RpoD	9
Bifidobacterium bifidum PRL2010	FlgA,FlgL,FliA,FliH,FliI,FliY,FlrA,FlrC,RpoD	9
Bifidobacterium bifidum S17	FlgA,FlgL,FliA,FliH,FliI,FliY,FlrA,FlrC,RpoD	9
Bifidobacterium bifidum YIT 10347	FlgA,FliA,FliH,FliI,FliL,FliY,FlrA,FlrC,RpoD	9
Bifidobacterium breve 12L	FlgA,FliA,FliH,FliI,FliY,FlrA,FlrC,RpoD	8
Bifidobacterium breve 689b	FlgA,FliA,FliH,FliI,FliY,FlrA,FlrC,RpoD	8
Bifidobacterium breve ACS-071-V-Sch8b	FlgA,FlgL,FliA,FliH,FliI,FliL,FliY,FlrA,FlrC,RpoD	10
Bifidobacterium breve DSM 20213 = JCM 1192	FlgA,FliA,FliH,FliI,FliY,FlrA,FlrC,RpoD	8
Bifidobacterium breve JCM 7017	FlgA,FliA,FliH,FliI,FliY,FlrA,FlrC,RpoD	8
Bifidobacterium breve JCM 7019	FlgA,FliA,FliH,FliI,FliY,FlrA,FlrC,RpoD	8
Bifidobacterium breve NCFB 2258	FlgA,FliA,FliH,FliI,FliY,FlrA,FlrC,RpoD	8
Bifidobacterium breve S27	FlgA,FliA,FliH,FliI,FliY,FlrA,FlrC,RpoD	8
Bifidobacterium breve strain 017W439	FlgA,FliA,FliH,FliI,FliY,FlrA,FlrC,RpoD	8
Bifidobacterium breve UCC2003	FlgA,FliA,FliH,FliI,FliY,FlrA,FlrC,RpoD	8
Bifidobacterium catenulatum DSM 16992 = JCM 1194 = LMG 11043	FlgA,FliA,FliH,FliI,FliY,FlrA,FlrC,RpoD	8
Bifidobacterium catenulatum strain MGYG-HGUT-01490	FlgA,FliA,FliH,FliI,FliY,FlrA,FlrC,RpoD	8
Bifidobacterium catenulatum subsp. kashiwanohense strain APCKJ1	FlgA,FliA,FliH,FliI,FliY,FlrA,FlrC,RpoD	8
Bifidobacterium choerinum strain FMB-1	FliA,FliH,FliI,FliY,FlrA,FlrC,RpoD	7
Bifidobacterium coryneforme strain LMG 18911	FliA,FliH,FliI,FliY,FlrA,FlrC,RpoD	7
Bifidobacterium dentium Bd1	FlgA,FliA,FliH,FliI,FliY,FlrA,FlrC,RpoD	8
Bifidobacterium dentium JCM 1195 = DSM 20436	FlgA,FliA,FliH,FliI,FliY,FlrA,FlrC,RpoD	8
Bifidobacterium dentium strain E7	FlgA,FliA,FliH,FliI,FliY,FlrA,FlrC,RpoD	8
Bifidobacterium eulemuris strain DSM 100216	FlgA,FliA,FliH,FliI,FliY,FlrA,FlrC,MotX,RpoD	9
Bifidobacterium gallinarum strain CACC 514	FliA,FliH,FliI,FliY,FlrA,FlrC,RpoD	7
Bifidobacterium imperatoris strain JCM 32708	FlgA,FliA,FliH,FliI,FliY,FlrA,FlrC,MotX,RpoD	9
Bifidobacterium indicum LMG 11587 = DSM 20214	FlgA,FliA,FliH,FliI,FliY,FlrA,FlrC,RpoD	8
Bifidobacterium kashiwanohense JCM 15439 = DSM 21854	FlgA,FliA,FliH,FliI,FliY,FlrA,FlrC,RpoD	8
Bifidobacterium kashiwanohense PV20-2	FlgA,FliA,FliH,FliI,FliY,FlrA,FlrC,RpoD	8
Bifidobacterium lemurum strain DSM 28807	FlgA,FliA,FliH,FliI,FliY,FlrA,FlrC,RpoD	8
Bifidobacterium longum 105-A	FlgA,FliA,FliH,FliI,FliY,FlrA,FlrC,RpoD	8
Bifidobacterium longum DJO10A	FlgA,FliA,FliH,FliI,FliY,FlrA,FlrC,RpoD	8
Bifidobacterium longum E18	FlgA,FliA,FliH,FliI,FliY,FlrA,FlrC,RpoD	8
Bifidobacterium longum NCC2705	FlgA,FliA,FliH,FliI,FliY,FlrA,FlrC,RpoD	8
Bifidobacterium longum subsp. infantis 157F strain 157F-NC	FlgA,FliA,FliH,FliI,FliY,FlrA,FlrC,RpoD	8
Bifidobacterium longum subsp. infantis ATCC 15697 = JCM 1222	FlgA,FliA,FliH,FliI,FliY,FlrA,FlrC,RpoD	8
Bifidobacterium longum subsp. infantis JRPT	FlgA,FliA,FliH,FliI,FliY,FlrA,FlrC,RpoD	8
Bifidobacterium longum subsp. infantis R0033	FlgA,FliA,FliH,FliI,FliY,FlrA,FlrC,RpoD	8
Bifidobacterium longum subsp. longum B1	FlgA,FliA,FliH,FliI,FliY,FlrA,FlrC,RpoD	8
Bifidobacterium longum subsp. longum BBMN68	FlgA,FlgL,FliA,FliH,FliI,FliY,FlrA,FlrC,RpoD	9
Bifidobacterium longum subsp. longum F8	FlgA,FlgL,FliA,FliH,FliI,FliY,FlrA,FlrC,RpoD	9
Bifidobacterium longum subsp. longum GT15	FlgA,FliA,FliH,FliI,FliY,FlrA,FlrC,RpoD	8
Bifidobacterium longum subsp. longum JCM 1217	FlgA,FliA,FliH,FliI,FliY,FlrA,FlrC,RpoD	8
Bifidobacterium longum subsp. longum JDM301	FlgA,FlgL,FliA,FliH,FliI,FliY,FlrA,FlrC,RpoD	9
Bifidobacterium longum subsp. longum KACC 91563	FlgA,FliA,FliH,FliI,FliY,FlrA,FlrC,RpoD	8
Bifidobacterium longum subsp. suillum strain JCM 19995	FlgA,FlgL,FliA,FliH,FliI,FliY,FlrA,FlrC,RpoD	9
Bifidobacterium pseudocatenulatum DSM 20438 = JCM 1200 = LMG 10505	FlgA,FliA,FliH,FliI,FliL,FliY,FlrA,FlrC,RpoD	9
Bifidobacterium pseudocatenulatum JCLA3	FlgA,FliA,FliH,FliI,FliL,FliY,FlrA,FlrC,RpoD	9
Bifidobacterium pseudolongum 46-D-2	FlgA,FliA,FliH,FliI,FliY,FlrA,FlrC,RpoD	8
Bifidobacterium pseudolongum PV8-2	FlgA,FliA,FliH,FliI,FliY,FlrA,FlrC,MotX,RpoD	9
Bifidobacterium pseudolongum subsp. globosum DSM 20092 strain DSM20092	FlgA,FliA,FliH,FliI,FliY,FlrA,FlrC,RpoD	8
Bifidobacterium pseudolongum subsp. globosum EM10	FlgA,FliA,FliH,FliI,FliY,FlrA,FlrC,MotX,RpoD	9
Bifidobacterium pseudolongum subsp. pseudolongum ATCC 25526	FlgA,FliA,FliH,FliI,FliY,FlrA,FlrC,MotX,RpoD	9
Bifidobacterium saguini strain DSMZ 23967	FlgA,FliA,FliH,FliI,FliY,FlrA,FlrC,RpoD	8
Bifidobacterium scardovii JCM 12489 = DSM 13734	FlgA,FliA,FliH,FliI,FliY,FlrA,FlrC,MotX,RpoD	9
Bifidobacterium subtile strain KCTC 3272	FlgA,FliA,FliH,FliI,FliY,FlrA,FlrC,RpoD	8
Bifidobacterium thermophilum RBL67	FliA,FliH,FliI,FliY,FlrA,FlrC,MotX,RpoD	8
Bifidobacterium thermophilum strain MGYG-HGUT-02334	FliA,FliH,FliI,FliY,FlrA,FlrC,MotX,RpoD	8
Bisgaardia hudsonensis strain M327/99/2	FlgJ,FliA,FliI,FliY,FlrA,FlrC,MotA,MotX,MotY,RpoD	10
Blastochloris sp. GI	FlgA,FlgB,FlgC,FlgD,FlgE,FlgF,FlgG,FlgH,FlgI,FlgJ,FlgK,FlgL,FlgN,FlhA,FlhB,FliA,FliC,FliD,FliE,FliF,FliG,FliH,FliI,FliJ,FliK,FliL,FliM,FliN,FliO,FliP,FliQ,FliR,FliS,FliY,FlrA,FlrC,MotA,MotB,MotX,MotY,RpoD,RpoN	42
Blastochloris viridis strain 1	FlgA,FlgB,FlgC,FlgD,FlgE,FlgF,FlgG,FlgH,FlgI,FlgJ,FlgK,FlgL,FlgN,FlhA,FlhB,FliA,FliC,FliD,FliE,FliF,FliG,FliH,FliI,FliJ,FliK,FliL,FliM,FliN,FliO,FliP,FliQ,FliR,FliS,FliY,FlrA,FlrC,MotA,MotB,MotX,MotY,RpoD,RpoN	42
Blastococcus saxobsidens DD2	FlgA,FlgB,FlgC,FlgD,FlgE,FlgK,FlgL,FlgN,FlhA,FlhB,FliA,FliC,FliD,FliE,FliF,FliG,FliH,FliI,FliJ,FliL,FliM,FliN,FliO,FliP,FliQ,FliR,FliS,FliY,FlrA,FlrC,MotA,MotB,MotD,MotX,RpoD	35
Blastomonas fulva strain T2	FlgA,FlgC,FlgD,FlgE,FlgF,FlgG,FlgH,FlgI,FlgJ,FlgK,FlgL,FlgM,FlhA,FlhB,FliA,FliC,FliD,FliE,FliF,FliG,FliH,FliI,FliK,FliL,FliM,FliN,FliO,FliP,FliQ,FliR,FliS,FliY,FlrA,FlrC,MotA,MotB,MotX,MotY,RpoD,RpoN	40
Blastomonas sp. RAC04	FlgA,FlgC,FlgD,FlgE,FlgF,FlgG,FlgH,FlgI,FlgJ,FlgK,FlgL,FlgM,FlgT,FlhA,FlhB,FliA,FliC,FliD,FliE,FliF,FliG,FliH,FliI,FliK,FliL,FliM,FliN,FliO,FliP,FliQ,FliR,FliS,FliY,FlrA,FlrC,MotA,MotB,MotX,MotY,RpoD,RpoN	41
Blattabacterium clevelandi strain CCLhc	FliI,FlrA,FlrC,MotY,RpoD,RpoN	6
Blattabacterium cuenoti BPAY	FlgJ,FliI,FlrA,MotY,RpoD,RpoN	6
Blattabacterium cuenoti STAT	FlgJ,FliI,FlrA,MotY,RpoD,RpoN	6
Blattabacterium cuenoti strain ALLACaus	FliI,FlrA,FlrC,RpoD,RpoN	5
Blattabacterium punctulatus CPU2	FliI,FlrA,FlrC,MotY,RpoD,RpoN	6
Blattabacterium punctulatus strain CPUbr	FliI,FlrA,MotY,RpoD,RpoN	5
Blattabacterium sp. (Blaberus giganteus)	FlgJ,FliI,FlrA,FlrC,MotY,RpoD,RpoN	7
Blattabacterium sp. (Blatta orientalis) str. Tarazona	FlgJ,FliI,FlrA,FlrC,MotY,RpoD,RpoN	7
Blattabacterium sp. (Blattella germanica) str. Bge	FlgJ,FliI,FlrA,FlrC,MotY,RpoD,RpoN	7
Blattabacterium sp. (Cryptocercus kyebangensis) strain CKYod	FliI,FlrA,MotY,RpoD,RpoN	5
Blattabacterium sp. (Cryptocercus punctulatus) str. Cpu	FliI,FlrA,FlrC,MotY,RpoD,RpoN	6
Blattabacterium sp. DPU	FlgJ,FliI,FlrA,FlrC,MotY,RpoD,RpoN	7
Blattabacterium sp. (Mastotermes darwiniensis) str. MADAR	FlgJ,FliI,FlrA,FlrC,MotY,RpoD,RpoN	7
Blattabacterium sp. (Nauphoeta cinerea)	FlgJ,FliI,FlrA,MotY,RpoD,RpoN	6
Blattabacterium sp. (Panesthia angustipennis spadica) str. BPAA	FlgJ,FliI,FlrA,FlrC,MotY,RpoD,RpoN	7
Blattabacterium sp. (Periplaneta americana) str. BPLAN	FlgJ,FliI,FlrA,MotY,RpoD,RpoN	6
Blautia argi strain Blautia argi canine HQ MAG	FlgJ,FliA,FliI,FliY,FlrA,FlrC,MotX,RpoD	8
Blautia coccoides strain YL58	FliA,FliH,FliI,FliM,FliY,FlrA,FlrC,MotX,RpoD	9
Blautia massiliensis FDAARGOS_1576	FlgJ,FliA,FliH,FliI,FliY,FlrA,FlrC,MotB,RpoD	9
Blautia producta ATCC 27340 = DSM 2950 strain JCM 1471	FliA,FliH,FliI,FliY,FlrA,FlrC,MotX,RpoD	8
Blautia producta strain DSM 2950	FliA,FliH,FliI,FliY,FlrA,FlrC,MotX,RpoD	8
Blautia sp. LZLJ-3	FlgJ,FliA,FliI,FliY,FlrA,FlrC,RpoD,RpoN	8
Blautia sp. SC05B48	FliA,FliH,FliI,FliY,FlrA,FlrC,MotB,RpoD	8
Blautia sp. YL58	FliA,FliI,FliM,FliY,FlrA,FlrC,MotX,RpoD	8
Blochmannia endosymbiont of Camponotus (Colobopsis) obliquus strain 757	FliI,FliY,FlrA,FlrC,MotA,MotY,RpoD	7
Blochmannia endosymbiont of Camponotus nipponensis strain CNIEBac	FliI,FliY,FlrA,FlrC,MotA,MotY,RpoD	7
Blochmannia endosymbiont of Colobopsis nipponica strain CNIPBac	FlgO,FliI,FliY,FlrA,FlrC,MotA,MotY,RpoD	8
Blochmannia endosymbiont of Polyrhachis (Hedomyrma) turneri strain 675	FliI,FlrA,FlrC,MotA,MotY,RpoD	6
Bombella sp. ESL0368	FlgA,FlgC,FlgD,FlgE,FlgF,FlgG,FlgH,FlgI,FlgJ,FlgK,FlgL,FlhA,FlhB,FliC,FliE,FliF,FliG,FliI,FliL,FliM,FliN,FliP,FliQ,FliR,FliY,FlrA,FlrC,MotA,MotB,MotX,MotY,RpoD	32
Bombella sp. KACC 21507	FlgA,FlgC,FlgD,FlgE,FlgF,FlgG,FlgH,FlgI,FlgK,FlhA,FlhB,FliC,FliE,FliF,FliG,FliH,FliI,FliJ,FliL,FliM,FliN,FliO,FliP,FliQ,FliR,FliY,FlrA,FlrC,MotA,MotB,MotX,MotY,RpoD	33
Bordetella avium 197N	FlgA,FlgC,FlgD,FlgE,FlgF,FlgG,FlgH,FlgI,FlgJ,FlgK,FlgL,FlgM,FlgN,FlhA,FlhB,FlhC,FlhD,FliA,FliC,FliD,FliE,FliF,FliG,FliH,FliI,FliJ,FliK,FliL,FliM,FliN,FliO,FliP,FliQ,FliR,FliS,FliT,FliY,FlrA,FlrC,MotA,MotB,MotY,RpoD,RpoN	44
Bordetella avium strain 14-4061	FlgA,FlgC,FlgD,FlgE,FlgF,FlgG,FlgH,FlgI,FlgJ,FlgK,FlgL,FlgM,FlgN,FlhA,FlhB,FlhC,FlhD,FliA,FliC,FliD,FliE,FliF,FliG,FliH,FliI,FliJ,FliK,FliL,FliM,FliN,FliO,FliP,FliQ,FliR,FliS,FliT,FliY,FlrA,FlrC,MotA,MotB,MotY,RpoD,RpoN	44
Bordetella bronchialis strain AU17976	FlgA,FlgC,FlgD,FlgE,FlgF,FlgG,FlgH,FlgI,FlgJ,FlgK,FlgM,FlgN,FlgO,FlhA,FlhB,FlhC,FlhD,FliA,FliC,FliD,FliE,FliF,FliG,FliH,FliI,FliJ,FliK,FliL,FliM,FliN,FliO,FliP,FliQ,FliR,FliS,FliT,FliY,FlrA,FlrC,MotA,MotB,MotX,MotY,RpoD,RpoN	45
Bordetella bronchiseptica 253	FlgA,FlgC,FlgD,FlgE,FlgF,FlgG,FlgH,FlgI,FlgJ,FlgK,FlgM,FlgN,FlgO,FlhA,FlhB,FlhC,FlhD,FliA,FliC,FliD,FliE,FliF,FliG,FliH,FliI,FliJ,FliK,FliL,FliM,FliN,FliO,FliP,FliQ,FliR,FliS,FliT,FliY,FlrA,FlrC,MotA,MotB,MotY,RpoD,RpoN	44
Bordetella bronchiseptica MO149	FlgA,FlgB,FlgC,FlgD,FlgE,FlgF,FlgG,FlgH,FlgI,FlgJ,FlgK,FlgL,FlgM,FlgN,FlgT,FlhA,FlhB,FlhC,FlhD,FliA,FliC,FliD,FliE,FliF,FliG,FliH,FliI,FliJ,FliK,FliL,FliM,FliN,FliO,FliP,FliQ,FliR,FliS,FliT,FliY,FlrA,FlrC,MotA,MotB,MotY,RpoD,RpoN	46
Bordetella bronchiseptica RB50	FlgA,FlgC,FlgD,FlgE,FlgF,FlgG,FlgH,FlgI,FlgJ,FlgK,FlgL,FlgM,FlgN,FlhA,FlhB,FlhC,FlhD,FliA,FliC,FliD,FliE,FliF,FliG,FliH,FliI,FliJ,FliK,FliL,FliM,FliN,FliO,FliP,FliQ,FliR,FliS,FliT,FliY,FlrA,FlrC,MotA,MotB,MotY,RpoD,RpoN	44
Bordetella bronchiseptica S798	FlgA,FlgC,FlgD,FlgE,FlgF,FlgG,FlgH,FlgI,FlgJ,FlgK,FlgL,FlgM,FlgN,FlhA,FlhB,FlhC,FlhD,FliA,FliC,FliD,FliE,FliF,FliG,FliH,FliI,FliJ,FliK,FliL,FliM,FliN,FliO,FliP,FliQ,FliR,FliS,FliT,FliY,FlrA,FlrC,MotA,MotB,MotY,RpoD,RpoN	44
Bordetella flabilis strain AU10664	FlgA,FlgC,FlgD,FlgE,FlgF,FlgG,FlgH,FlgI,FlgJ,FlgK,FlgM,FlgN,FlgO,FlhA,FlhB,FlhC,FlhD,FliA,FliC,FliD,FliE,FliF,FliG,FliH,FliI,FliJ,FliK,FliL,FliM,FliN,FliO,FliP,FliQ,FliR,FliS,FliT,FliY,FlrA,FlrC,MotA,MotB,MotX,MotY,RpoD,RpoN	45
Bordetella genomosp. 13 strain AU7206	FlgA,FlgC,FlgD,FlgE,FlgF,FlgG,FlgH,FlgI,FlgJ,FlgK,FlgM,FlgN,FlhA,FlhB,FlhC,FlhD,FliA,FliC,FliD,FliE,FliF,FliG,FliH,FliI,FliJ,FliK,FliL,FliM,FliN,FliO,FliP,FliQ,FliR,FliS,FliT,FliY,FlrA,FlrC,MotA,MotB,MotX,MotY,RpoD,RpoN	44
Bordetella genomosp. 6 strain AU22978	FlgA,FlgC,FlgD,FlgE,FlgF,FlgG,FlgH,FlgI,FlgJ,FlgK,FlgM,FlgN,FlgO,FlhA,FlhB,FlhC,FlhD,FliA,FliC,FliD,FliE,FliF,FliG,FliH,FliI,FliJ,FliK,FliL,FliM,FliN,FliO,FliP,FliQ,FliR,FliS,FliT,FliY,FlrA,FlrC,MotA,MotB,MotY,RpoD,RpoN	44
Bordetella genomosp. 8 strain AU19157	FlgA,FlgC,FlgD,FlgE,FlgF,FlgG,FlgH,FlgI,FlgJ,FlgK,FlgL,FlgM,FlgN,FlhA,FlhB,FlhC,FlhD,FliA,FliC,FliD,FliE,FliF,FliG,FliH,FliI,FliJ,FliK,FliL,FliM,FliN,FliO,FliP,FliQ,FliR,FliS,FliT,FliY,FlrA,FlrC,MotA,MotB,MotX,MotY,RpoD,RpoN	45
Bordetella genomosp. 9 strain AU14267	FlgA,FlgC,FlgD,FlgE,FlgF,FlgG,FlgH,FlgI,FlgJ,FlgK,FlgL,FlgM,FlgN,FlhA,FlhB,FlhC,FlhD,FliA,FliC,FliD,FliE,FliF,FliG,FliH,FliI,FliJ,FliK,FliL,FliM,FliN,FliO,FliP,FliQ,FliR,FliS,FliT,FliY,FlrA,FlrC,MotA,MotB,MotX,MotY,RpoD,RpoN	45
Bordetella hinzii strain 14-3425	FlgA,FlgB,FlgC,FlgD,FlgE,FlgF,FlgG,FlgH,FlgI,FlgJ,FlgK,FlgL,FlgM,FlgN,FlgT,FlhA,FlhB,FlhC,FlhD,FliA,FliC,FliD,FliE,FliF,FliG,FliH,FliI,FliJ,FliK,FliL,FliM,FliN,FliO,FliP,FliQ,FliR,FliS,FliT,FliY,FlrA,FlrC,MotA,MotB,MotX,MotY,RpoD,RpoN	47
Bordetella holmesii 44057	FlgA,FlhB,FlhC,FlhD,FliA,FliC,FliD,FliE,FliF,FliG,FliH,FliI,FliJ,FliK,FliL,FliM,FliN,FliO,FliP,FliQ,FliR,FliS,FliT,FliY,FlrA,FlrC,MotA,MotY,RpoD,RpoN	30
Bordetella holmesii ATCC 51541	FlgA,FlhB,FlhC,FlhD,FliA,FliC,FliD,FliE,FliF,FliG,FliH,FliI,FliJ,FliK,FliL,FliM,FliN,FliO,FliP,FliQ,FliR,FliS,FliT,FliY,FlrA,FlrC,MotA,MotY,RpoD,RpoN	30
Bordetella holmesii FDAARGOS_1539	FlgA,FlhB,FlhC,FlhD,FliA,FliC,FliD,FliE,FliF,FliG,FliH,FliI,FliJ,FliK,FliL,FliM,FliN,FliO,FliP,FliQ,FliR,FliS,FliT,FliY,FlrA,FlrC,MotA,MotY,RpoD,RpoN	30
Bordetella parapertussis 12822	FlgA,FlgC,FlgD,FlgE,FlgF,FlgG,FlgH,FlgI,FlgJ,FlgK,FlgL,FlgM,FlgN,FlhA,FlhB,FlhC,FlhD,FliA,FliC,FliD,FliE,FliF,FliG,FliH,FliI,FliJ,FliK,FliL,FliM,FliN,FliO,FliP,FliQ,FliR,FliS,FliT,FliY,FlrA,FlrC,MotA,MotB,MotY,RpoD,RpoN	44
Bordetella parapertussis Bpp5	FlgA,FlgT,FlhA,FlhB,FlhC,FlhD,FliA,FliC,FliD,FliE,FliF,FliG,FliH,FliI,FliJ,FliK,FliL,FliM,FliN,FliO,FliP,FliQ,FliR,FliS,FliT,FliY,FlrA,FlrC,MotA,MotB,MotY,RpoD,RpoN	33
Bordetella parapertussis FDAARGOS_1540	FlgA,FlgC,FlgD,FlgE,FlgF,FlgG,FlgH,FlgI,FlgJ,FlgK,FlgL,FlgM,FlgN,FlhA,FlhB,FlhC,FlhD,FliA,FliC,FliD,FliE,FliF,FliG,FliH,FliI,FliJ,FliK,FliL,FliM,FliN,FliO,FliP,FliQ,FliR,FliS,FliT,FliY,FlrA,FlrC,MotA,MotB,MotY,RpoD,RpoN	44
Bordetella pertussis 137	FlgA,FlgB,FlgC,FlgD,FlgE,FlgF,FlgG,FlgH,FlgI,FlgJ,FlgK,FlgL,FlgO,FlhA,FlhB,FlhC,FlhD,FliA,FliC,FliD,FliE,FliF,FliG,FliH,FliI,FliJ,FliK,FliL,FliM,FliN,FliO,FliP,FliQ,FliR,FliS,FliT,FliY,FlrA,FlrC,MotA,MotB,MotY,RpoD,RpoN	44
Bordetella pertussis 18323	FlgA,FlgC,FlgD,FlgE,FlgF,FlgG,FlgH,FlgI,FlgJ,FlgK,FlgO,FlhA,FlhB,FlhC,FlhD,FliA,FliC,FliD,FliE,FliF,FliG,FliH,FliI,FliJ,FliK,FliL,FliM,FliN,FliO,FliP,FliQ,FliR,FliS,FliT,FliY,FlrA,FlrC,MotA,MotB,MotY,RpoD,RpoN	42
Bordetella pertussis CS	FlgA,FlgB,FlgC,FlgD,FlgE,FlgF,FlgG,FlgH,FlgI,FlgJ,FlgK,FlgL,FlgT,FlhA,FlhB,FlhC,FlhD,FliA,FliC,FliD,FliE,FliF,FliG,FliH,FliI,FliJ,FliK,FliL,FliM,FliN,FliO,FliP,FliQ,FliR,FliS,FliT,FliY,FlrA,FlrC,MotA,MotB,MotY,RpoD,RpoN	44
Bordetella pertussis	FlgA,FlgC,FlgD,FlgE,FlgF,FlgG,FlgH,FlgI,FlgJ,FlgK,FlgL,FlhA,FlhB,FlhC,FlhD,FliA,FliC,FliD,FliE,FliF,FliG,FliH,FliI,FliJ,FliK,FliL,FliM,FliN,FliO,FliP,FliQ,FliR,FliS,FliT,FliY,FlrA,FlrC,MotA,MotB,MotD,MotY,RpoD,RpoN	43
Bordetella pertussis Tohama I	FlgA,FlgC,FlgD,FlgE,FlgF,FlgG,FlgH,FlgI,FlgJ,FlgK,FlgL,FlhA,FlhB,FlhC,FlhD,FliA,FliC,FliD,FliE,FliF,FliG,FliH,FliI,FliJ,FliK,FliL,FliM,FliN,FliO,FliP,FliQ,FliR,FliS,FliT,FliY,FlrA,FlrC,MotA,MotB,MotY,RpoD,RpoN	42
Bordetella petrii DSM 12804	FlgA,FlgC,FlgD,FlgE,FlgF,FlgG,FlgH,FlgI,FlgJ,FlgK,FlgL,FlgM,FlgN,FlhA,FlhB,FlhC,FlhD,FliA,FliC,FliD,FliE,FliF,FliG,FliH,FliI,FliJ,FliK,FliL,FliM,FliN,FliO,FliP,FliQ,FliR,FliS,FliT,FliY,FlrA,FlrC,MotA,MotB,MotX,MotY,RpoD,RpoN	45
Bordetella pseudohinzii strain HI4681	FlgA,FlgB,FlgC,FlgD,FlgE,FlgF,FlgG,FlgH,FlgI,FlgJ,FlgK,FlgL,FlgM,FlgN,FlgT,FlhA,FlhB,FlhC,FlhD,FliA,FliC,FliD,FliE,FliF,FliG,FliH,FliI,FliJ,FliK,FliL,FliM,FliN,FliO,FliP,FliQ,FliR,FliS,FliT,FliY,FlrA,FlrC,MotA,MotB,MotX,MotY,RpoD,RpoN	47
Bordetella sp. cpbd052018	FliI,FliY,FlrA,FlrC,MotY,RpoD	6
Bordetella sp. H567	FlgA,FlgC,FlgD,FlgE,FlgF,FlgG,FlgH,FlgI,FlgJ,FlgK,FlgL,FlgM,FlgN,FlhA,FlhB,FlhC,FlhD,FliA,FliC,FliD,FliE,FliF,FliG,FliH,FliI,FliJ,FliK,FliL,FliM,FliN,FliO,FliP,FliQ,FliR,FliS,FliT,FliY,FlrA,FlrC,MotA,MotB,MotY,RpoD,RpoN	44
Bordetella sp. HZ20	FliA,FliH,FliI,FliY,FlrA,FlrC,MotA,MotB,MotX,MotY,RpoD,RpoN	12
Bordetella sp. J329	FlgA,FlgC,FlgD,FlgE,FlgF,FlgG,FlgH,FlgI,FlgJ,FlgK,FlgL,FlgN,FlgT,FlhA,FlhB,FlhC,FlhD,FliA,FliC,FliD,FliE,FliF,FliG,FliH,FliI,FliJ,FliK,FliL,FliM,FliN,FliO,FliP,FliQ,FliR,FliS,FliY,FlrA,FlrC,MotA,MotB,MotX,MotY,RpoD,RpoN	44
Bordetella sp. N	FlgA,FlgC,FlgD,FlgE,FlgF,FlgG,FlgH,FlgI,FlgJ,FlgK,FlgL,FlgM,FlgN,FlhA,FlhB,FlhC,FlhD,FliA,FliC,FliD,FliE,FliF,FliG,FliH,FliI,FliJ,FliK,FliL,FliM,FliN,FliO,FliP,FliQ,FliR,FliS,FliT,FliY,FlrA,FlrC,MotA,MotB,MotY,RpoD,RpoN	44
Bordetella trematum strain CBM01	FlgA,FlgB,FlgC,FlgD,FlgE,FlgF,FlgG,FlgH,FlgI,FlgJ,FlgK,FlgL,FlgM,FlgN,FlhA,FlhB,FlhC,FlhD,FliA,FliC,FliD,FliE,FliF,FliG,FliH,FliI,FliJ,FliK,FliL,FliM,FliN,FliO,FliP,FliQ,FliR,FliS,FliT,FliY,FlrA,FlrC,MotA,MotB,MotY,RpoD,RpoN	45
Borrelia afzelii HLJ01	FlgB,FlgC,FlgD,FlgE,FlgI,FlgJ,FlgK,FlgL,FlgT,FlhA,FlhB,FliC,FliD,FliE,FliF,FliG,FliH,FliI,FliJ,FliK,FliL,FliM,FliN,FliO,FliP,FliQ,FliR,FliS,FliY,FlrA,FlrC,MotA,MotB,MotX,RpoD,RpoN	36
Borrelia afzelii K78	FlgB,FlgC,FlgD,FlgE,FlgG,FlgI,FlgJ,FlgK,FlhA,FlhB,FliC,FliD,FliE,FliF,FliG,FliH,FliI,FliK,FliL,FliM,FliN,FliO,FliP,FliQ,FliR,FliS,FliY,FlrA,FlrC,MotA,MotB,MotX,RpoD,RpoN	34
Borrelia afzelii PKo	FlgB,FlgC,FlgD,FlgE,FlgG,FlgI,FlgJ,FlgK,FlhA,FlhB,FliC,FliD,FliE,FliF,FliG,FliH,FliI,FliK,FliL,FliM,FliN,FliO,FliP,FliQ,FliR,FliS,FliY,FlrA,FlrC,MotA,MotB,MotX,RpoD,RpoN	34
Borrelia afzelii Tom3107	FlgB,FlgC,FlgD,FlgE,FlgI,FlgJ,FlgK,FlgL,FlgT,FlhA,FlhB,FliC,FliD,FliE,FliF,FliG,FliH,FliI,FliJ,FliK,FliL,FliM,FliN,FliO,FliP,FliQ,FliR,FliS,FliY,FlrA,FlrC,MotA,MotB,MotX,RpoD,RpoN	36
Borrelia anserina BA2	FlgB,FlgC,FlgD,FlgE,FlgG,FlgI,FlgJ,FlgK,FlgL,FlgT,FlhA,FlhB,FliC,FliD,FliE,FliF,FliG,FliH,FliI,FliK,FliL,FliM,FliN,FliO,FliP,FliQ,FliR,FliS,FliY,FlrA,FlrC,MotA,MotB,MotX,RpoD,RpoN	36
Borrelia anserina Es	FlgB,FlgC,FlgD,FlgE,FlgI,FlgJ,FlgK,FlhA,FlhB,FliC,FliD,FliE,FliF,FliG,FliH,FliI,FliK,FliL,FliM,FliN,FliO,FliP,FliQ,FliR,FliS,FliY,FlrA,FlrC,MotA,MotB,MotX,RpoD,RpoN	33
Borrelia bissettii DN127	FlgB,FlgC,FlgD,FlgE,FlgF,FlgG,FlgI,FlgJ,FlgK,FlhA,FlhB,FliC,FliD,FliE,FliF,FliG,FliH,FliI,FliK,FliL,FliM,FliN,FliO,FliP,FliQ,FliR,FliS,FliY,FlrA,FlrC,MotA,MotB,MotX,RpoD,RpoN	35
Borrelia burgdorferi B31	FlgB,FlgC,FlgD,FlgE,FlgF,FlgI,FlgJ,FlgK,FlgT,FlhA,FlhB,FliC,FliD,FliE,FliF,FliG,FliH,FliI,FliK,FliL,FliM,FliN,FliO,FliP,FliQ,FliR,FliS,FliY,FlrA,FlrC,MotA,MotB,MotX,MotY,RpoD,RpoN	36
Borrelia burgdorferi CA382	FlgB,FlgC,FlgD,FlgE,FlgI,FlgJ,FlgK,FlgT,FlhA,FlhB,FliC,FliD,FliE,FliF,FliG,FliH,FliI,FliJ,FliK,FliL,FliM,FliN,FliO,FliP,FliQ,FliR,FliS,FliY,FlrA,FlrC,MotA,MotB,MotX,RpoD,RpoN	35
Borrelia burgdorferi JD1	FlgB,FlgC,FlgD,FlgE,FlgF,FlgG,FlgI,FlgJ,FlgK,FlgN,FlgT,FlhA,FlhB,FliC,FliD,FliE,FliF,FliG,FliH,FliI,FliK,FliL,FliM,FliN,FliO,FliP,FliQ,FliR,FliS,FliY,FlrA,FlrC,MotA,MotB,MotX,RpoD,RpoN	37
Borrelia burgdorferi N40	FlgB,FlgC,FlgD,FlgE,FlgF,FlgG,FlgI,FlgJ,FlgK,FlgN,FlgT,FlhA,FlhB,FliC,FliD,FliE,FliF,FliG,FliH,FliI,FliK,FliL,FliM,FliN,FliO,FliP,FliQ,FliR,FliS,FliY,FlrA,FlrC,MotA,MotB,MotX,RpoD,RpoN	37
Borrelia burgdorferi ZS7	FlgB,FlgC,FlgD,FlgE,FlgF,FlgG,FlgI,FlgJ,FlgK,FlgN,FlgT,FlhA,FlhB,FliC,FliD,FliE,FliF,FliG,FliH,FliI,FliK,FliL,FliM,FliN,FliO,FliP,FliQ,FliR,FliS,FliY,FlrA,FlrC,MotA,MotB,MotX,RpoD,RpoN	37
Borrelia chilensis VA1	FlgB,FlgC,FlgD,FlgE,FlgI,FlgJ,FlgK,FlgT,FlhA,FlhB,FliC,FliD,FliE,FliF,FliG,FliH,FliI,FliJ,FliK,FliL,FliM,FliN,FliO,FliP,FliQ,FliR,FliS,FliY,FlrA,FlrC,MotA,MotB,MotX,RpoD,RpoN	35
Borrelia coriaceae Co53	FlgB,FlgC,FlgD,FlgE,FlgG,FlgI,FlgJ,FlgK,FlgL,FlgT,FlhA,FlhB,FliC,FliD,FliE,FliF,FliG,FliH,FliI,FliK,FliL,FliM,FliN,FliO,FliP,FliQ,FliR,FliS,FliY,FlrA,FlrC,MotA,MotB,MotX,RpoD,RpoN	36
Borrelia crocidurae DOU	FlgB,FlgC,FlgD,FlgE,FlgI,FlgJ,FlgK,FlgL,FlgT,FlhA,FlhB,FliC,FliD,FliE,FliF,FliG,FliH,FliI,FliJ,FliK,FliL,FliM,FliN,FliO,FliP,FliQ,FliR,FliS,FliY,FlrA,FlrC,MotA,MotB,MotX,RpoD,RpoN	36
Borrelia crocidurae str. Achema	FlgB,FlgC,FlgD,FlgE,FlgF,FlgG,FlgI,FlgJ,FlgK,FlhA,FlhB,FliC,FliD,FliE,FliF,FliG,FliH,FliI,FliK,FliM,FliN,FliO,FliP,FliQ,FliR,FliS,FliY,FlrA,FlrC,MotA,MotB,MotX,RpoD,RpoN	34
Borrelia duttonii Ly	FlgB,FlgC,FlgD,FlgE,FlgF,FlgG,FlgI,FlgJ,FlgK,FlgL,FlgN,FlhA,FlhB,FliC,FliD,FliE,FliF,FliG,FliH,FliI,FliK,FliL,FliM,FliN,FliO,FliP,FliQ,FliR,FliS,FliY,FlrA,FlrC,MotA,MotB,MotX,RpoD,RpoN	37
Borrelia garinii BgVir	FlgB,FlgC,FlgD,FlgE,FlgF,FlgG,FlgI,FlgJ,FlgK,FlhA,FlhB,FliC,FliD,FliE,FliF,FliG,FliH,FliI,FliK,FliL,FliM,FliN,FliO,FliP,FliQ,FliR,FliS,FliY,FlrA,FlrC,MotA,MotB,MotX,RpoD,RpoN	35
Borrelia garinii NMJW1	FlgB,FlgC,FlgD,FlgE,FlgI,FlgJ,FlgK,FlgL,FlgT,FlhA,FlhB,FliC,FliD,FliE,FliF,FliG,FliH,FliI,FliJ,FliK,FliL,FliM,FliN,FliO,FliP,FliQ,FliR,FliS,FliY,FlrA,FlrC,MotA,MotB,MotX,RpoD,RpoN	36
Borrelia garinii PBi	FlgB,FlgC,FlgD,FlgE,FlgI,FlgJ,FlgK,FlhA,FlhB,FliC,FliD,FliE,FliF,FliG,FliH,FliI,FliK,FliL,FliM,FliN,FliO,FliP,FliQ,FliR,FliS,FliY,FlrA,FlrC,MotA,MotB,MotX,MotY,RpoD,RpoN	34
Borrelia garinii SZ	FlgB,FlgC,FlgD,FlgE,FlgG,FlgI,FlgJ,FlgK,FlhA,FlhB,FliC,FliD,FliE,FliF,FliG,FliH,FliI,FliK,FliM,FliN,FliO,FliP,FliQ,FliR,FliS,FliY,FlrA,FlrC,MotA,MotB,MotX,RpoD,RpoN	33
Borrelia hermsii CC1	FlgB,FlgC,FlgD,FlgE,FlgI,FlgJ,FlgK,FlgT,FlhA,FlhB,FliC,FliD,FliE,FliF,FliG,FliH,FliI,FliJ,FliK,FliL,FliM,FliN,FliO,FliP,FliQ,FliR,FliS,FliY,FlrA,FlrC,MotA,MotB,MotX,RpoD,RpoN	35
Borrelia hermsii DAH	FlgB,FlgC,FlgD,FlgE,FlgI,FlgJ,FlgK,FlhA,FlhB,FliC,FliD,FliE,FliF,FliG,FliH,FliI,FliL,FliM,FliN,FliO,FliP,FliQ,FliR,FliS,FliY,FlrA,FlrC,MotA,MotB,MotX,RpoD,RpoN	32
Borrelia hermsii ML1	FlgB,FlgC,FlgD,FlgE,FlgG,FlgI,FlgJ,FlgK,FlgL,FlgT,FlhA,FlhB,FliC,FliD,FliE,FliF,FliG,FliH,FliI,FliK,FliL,FliM,FliN,FliO,FliP,FliQ,FliR,FliS,FliY,FlrA,FlrC,MotA,MotB,MotX,RpoD,RpoN	36
Borrelia hermsii MTW	FlgB,FlgC,FlgD,FlgE,FlgI,FlgJ,FlgK,FlgT,FlhA,FlhB,FliC,FliD,FliE,FliF,FliG,FliH,FliI,FliJ,FliK,FliL,FliM,FliN,FliO,FliP,FliQ,FliR,FliS,FliY,FlrA,FlrC,MotA,MotB,MotX,RpoD,RpoN	35
Borrelia hermsii YBT	FlgB,FlgC,FlgD,FlgE,FlgI,FlgJ,FlgK,FlgT,FlhA,FlhB,FliC,FliD,FliE,FliF,FliG,FliH,FliI,FliJ,FliK,FliL,FliM,FliN,FliO,FliP,FliQ,FliR,FliS,FliY,FlrA,FlrC,MotA,MotB,MotX,RpoD,RpoN	35
Borrelia hermsii YOR	FlgB,FlgC,FlgD,FlgE,FlgG,FlgI,FlgJ,FlgK,FlgT,FlhA,FlhB,FliC,FliD,FliE,FliF,FliG,FliH,FliI,FliJ,FliK,FliL,FliM,FliN,FliO,FliP,FliQ,FliR,FliS,FliY,FlrA,FlrC,MotA,MotB,MotX,RpoD,RpoN	36
Borrelia mayonii strain MN14-1420	FlgB,FlgC,FlgD,FlgE,FlgG,FlgI,FlgJ,FlgK,FlhA,FlhB,FliC,FliD,FliE,FliF,FliG,FliH,FliI,FliK,FliM,FliN,FliO,FliP,FliQ,FliR,FliS,FliY,FlrA,FlrC,MotA,MotB,MotX,RpoD,RpoN	33
Borrelia miyamotoi CT14D4	FlgB,FlgC,FlgD,FlgE,FlgF,FlgI,FlgJ,FlgK,FlgL,FlhA,FlhB,FliC,FliD,FliE,FliF,FliG,FliH,FliI,FliK,FliM,FliN,FliO,FliP,FliQ,FliR,FliS,FliY,FlrA,FlrC,MotA,MotB,MotX,MotY,RpoD,RpoN	35
Borrelia miyamotoi FR64b	FlgB,FlgC,FlgD,FlgE,FlgI,FlgJ,FlgK,FlgT,FlhA,FlhB,FliC,FliD,FliE,FliF,FliG,FliH,FliI,FliK,FliL,FliM,FliN,FliO,FliP,FliQ,FliR,FliS,FliY,FlrA,FlrC,MotA,MotB,MotX,RpoD,RpoN	34
Borrelia miyamotoi LB-2001	FlgB,FlgC,FlgD,FlgE,FlgI,FlgJ,FlgK,FlhA,FlhB,FliC,FliD,FliE,FliF,FliG,FliH,FliI,FliK,FliL,FliM,FliN,FliO,FliP,FliQ,FliR,FliS,FliY,FlrA,FlrC,MotA,MotB,MotX,RpoD,RpoN	33
Borrelia parkeri HR1	FlgB,FlgC,FlgD,FlgE,FlgG,FlgI,FlgJ,FlgK,FlhA,FlhB,FliC,FliD,FliE,FliF,FliG,FliH,FliI,FliK,FliM,FliN,FliO,FliP,FliQ,FliR,FliS,FliY,FlrA,FlrC,MotA,MotB,MotX,RpoD,RpoN	33
Borrelia parkeri SLO	FlgB,FlgC,FlgD,FlgE,FlgG,FlgI,FlgJ,FlgK,FlgL,FlgT,FlhA,FlhB,FliC,FliD,FliE,FliF,FliG,FliH,FliI,FliJ,FliK,FliL,FliM,FliN,FliO,FliP,FliQ,FliR,FliS,FliY,FlrA,FlrC,MotA,MotB,MotX,RpoD,RpoN	37
Borrelia recurrentis A1	FlgB,FlgC,FlgD,FlgE,FlgF,FlgG,FlgI,FlgJ,FlgK,FlgL,FlgN,FlhA,FlhB,FliC,FliD,FliE,FliF,FliG,FliH,FliI,FliK,FliM,FliN,FliO,FliP,FliQ,FliR,FliS,FliY,FlrA,FlrC,MotA,MotB,MotX,RpoD,RpoN	36
Borrelia sp. A-FGy1	FlgB,FlgC,FlgD,FlgE,FlgG,FlgJ,FlgK,FlgL,FlhA,FlhB,FliC,FliD,FliE,FliF,FliG,FliH,FliI,FliM,FliN,FliP,FliQ,FliR,FliS,FliY,FlrA,FlrC,MotA,MotB,MotX,RpoD,RpoN	31
Borrelia sp. CA690	FlgB,FlgC,FlgD,FlgE,FlgF,FlgG,FlgI,FlgJ,FlgK,FlhA,FlhB,FliC,FliD,FliE,FliF,FliG,FliH,FliI,FliM,FliN,FliO,FliP,FliQ,FliR,FliS,FliY,FlrA,FlrC,MotA,MotB,MotX,RpoD,RpoN	33
Borrelia sp. HM strain tHM16w	FlgB,FlgC,FlgD,FlgE,FlgF,FlgG,FlgI,FlgJ,FlgK,FlhA,FlhB,FliC,FliD,FliE,FliF,FliG,FliH,FliI,FliK,FliM,FliN,FliP,FliQ,FliR,FliS,FliY,FlrA,FlrC,MotA,MotB,MotX,MotY,RpoD	33
Borrelia turcica IST7	FlgB,FlgC,FlgD,FlgE,FlgF,FlgI,FlgJ,FlgK,FlhA,FlhB,FliC,FliD,FliE,FliF,FliG,FliH,FliI,FliK,FliL,FliM,FliN,FliO,FliP,FliQ,FliR,FliS,FliY,FlrA,FlrC,MotA,MotB,MotX,RpoD,RpoN	34
Borrelia turicatae 91E135	FlgB,FlgC,FlgD,FlgE,FlgI,FlgJ,FlgK,FlhA,FlhB,FliC,FliD,FliE,FliF,FliG,FliH,FliI,FliK,FliL,FliM,FliN,FliO,FliP,FliQ,FliR,FliS,FliY,FlrA,FlrC,MotA,MotB,MotX,RpoD	32
Borrelia turicatae BTE5EL	FlgB,FlgC,FlgD,FlgE,FlgI,FlgJ,FlgK,FlgL,FlgT,FlhA,FlhB,FliC,FliD,FliE,FliF,FliG,FliH,FliI,FliK,FliL,FliM,FliN,FliO,FliP,FliQ,FliR,FliS,FliY,FlrA,FlrC,MotA,MotB,MotX,RpoD	34
Borrelia valaisiana Tom4006	FlgB,FlgC,FlgD,FlgE,FlgI,FlgJ,FlgK,FlgT,FlhA,FlhB,FliC,FliD,FliE,FliF,FliG,FliH,FliI,FliJ,FliK,FliL,FliM,FliN,FliO,FliP,FliQ,FliR,FliS,FliY,FlrA,FlrC,MotA,MotB,MotX,RpoD,RpoN	35
Borrelia venezuelensis RMA01	FlgB,FlgC,FlgD,FlgE,FlgI,FlgJ,FlgK,FlhA,FlhB,FliC,FliD,FliE,FliF,FliG,FliH,FliI,FliM,FliN,FliO,FliP,FliQ,FliR,FliS,FliY,FlrA,FlrC,MotA,MotB,MotX,RpoD	30
Borreliella afzelii strain BO23	FlgB,FlgC,FlgD,FlgE,FlgF,FlgG,FlgI,FlgJ,FlgK,FlgL,FlgT,FlhA,FlhB,FliC,FliD,FliE,FliF,FliG,FliH,FliI,FliK,FliL,FliM,FliN,FliO,FliP,FliQ,FliR,FliS,FliY,FlrA,FlrC,MotA,MotB,MotX,RpoD,RpoN	37
Borreliella bavariensis strain A104S	FlgB,FlgC,FlgD,FlgE,FlgF,FlgI,FlgJ,FlgK,FlgL,FlhA,FlhB,FliC,FliD,FliE,FliF,FliG,FliH,FliI,FliK,FliL,FliM,FliN,FliO,FliP,FliQ,FliR,FliS,FliY,FlrA,FlrC,MotA,MotB,MotX,RpoD,RpoN	35
Borreliella garinii strain 20047	FlgB,FlgC,FlgD,FlgE,FlgF,FlgG,FlgI,FlgJ,FlgK,FlgL,FlgT,FlhA,FlhB,FliC,FliD,FliE,FliF,FliG,FliH,FliI,FliK,FliL,FliM,FliN,FliO,FliP,FliQ,FliR,FliS,FliY,FlrA,FlrC,MotA,MotB,MotX,RpoD,RpoN	37
Bosea sp. ANAM02	FlgA,FlgB,FlgC,FlgD,FlgE,FlgF,FlgG,FlgH,FlgI,FlgJ,FlgK,FlgL,FlhA,FlhB,FliA,FliE,FliF,FliG,FliH,FliI,FliJ,FliK,FliL,FliM,FliN,FliO,FliP,FliQ,FliR,FliY,FlrA,FlrC,MotA,MotB,MotX,MotY,RpoD,RpoN	38
Bosea sp. AS-1	FlgA,FlgB,FlgC,FlgD,FlgE,FlgF,FlgG,FlgH,FlgI,FlgJ,FlgK,FlgL,FlgO,FlhA,FlhB,FliA,FliE,FliF,FliG,FliH,FliI,FliJ,FliK,FliL,FliM,FliN,FliO,FliP,FliQ,FliR,FliY,FlrA,FlrC,MotA,MotB,MotX,MotY,RpoD,RpoN	39
Bosea sp. F3-2	FlgA,FlgB,FlgC,FlgD,FlgE,FlgF,FlgG,FlgH,FlgI,FlgJ,FlgK,FlhA,FlhB,FliA,FliC,FliE,FliF,FliG,FliH,FliI,FliJ,FliK,FliL,FliM,FliN,FliO,FliP,FliQ,FliR,FliY,FlrA,FlrC,MotA,MotB,MotX,MotY,RpoD,RpoN	38
Bosea sp. PAMC 26642	FlgA,FlgB,FlgC,FlgD,FlgE,FlgF,FlgG,FlgH,FlgI,FlgJ,FlgK,FlgL,FlgO,FlgT,FlhA,FlhB,FliA,FliC,FliE,FliF,FliG,FliH,FliI,FliJ,FliK,FliL,FliM,FliN,FliO,FliP,FliQ,FliR,FliY,FlrA,FlrC,MotA,MotB,MotC,MotD,MotX,MotY,RpoD,RpoN	43
Bosea sp. RAC05	FlgA,FlgB,FlgC,FlgD,FlgE,FlgF,FlgG,FlgH,FlgI,FlgJ,FlgK,FlgL,FlgN,FlhA,FlhB,FliA,FliC,FliD,FliE,FliF,FliG,FliH,FliI,FliJ,FliK,FliL,FliM,FliN,FliO,FliP,FliQ,FliR,FliS,FliY,FlrA,FlrC,MotA,MotB,MotC,MotD,MotX,MotY,RpoD,RpoN	44
Bosea sp. Tri-49	FlgA,FlgB,FlgC,FlgD,FlgE,FlgF,FlgG,FlgH,FlgI,FlgJ,FlgK,FlgL,FlgO,FlhA,FlhB,FliA,FliC,FliE,FliF,FliG,FliH,FliI,FliJ,FliK,FliL,FliM,FliN,FliO,FliP,FliQ,FliR,FliY,FlrA,FlrC,MotA,MotB,MotX,MotY,RpoD,RpoN	40
Bosea vaviloviae strain Vaf18	FlgA,FlgB,FlgC,FlgD,FlgE,FlgF,FlgG,FlgH,FlgI,FlgJ,FlgK,FlgL,FlhA,FlhB,FliA,FliC,FliE,FliF,FliG,FliH,FliI,FliJ,FliK,FliL,FliM,FliN,FliP,FliQ,FliR,FliY,FlrA,FlrC,MotA,MotB,MotC,MotD,MotX,MotY,RpoD,RpoN	40
Boseongicola sp. CCM32	FlgA,FlgB,FlgC,FlgD,FlgE,FlgG,FlgH,FlgI,FlgK,FlgL,FlhA,FlhB,FliA,FliC,FliE,FliF,FliG,FliI,FliK,FliL,FliM,FliN,FliP,FliQ,FliR,FliY,FlrA,FlrC,MotA,MotB,MotY,RpoD	32
Boseongicola sp. strain MH-Pat-all_autometa_1-3	FlgA,FlgD,FlgE,FlgJ,FlgK,FlgO,FlgT,FliA,FliG,FliH,FliI,FliK,FliM,FliY,FlrA,FlrC,MotA,MotB,MotX,MotY,RpoD	21
Brachybacterium faecium DSM 4810	FlgA,FliA,FliH,FliI,FliY,FlrA,FlrC,MotX,RpoD	9
Brachybacterium ginsengisoli strain DCY80	FlgA,FliA,FliH,FliI,FliY,FlrA,FlrC,MotY,RpoD	9
Brachybacterium saurashtrense strain DSM 23186	FlgA,FliA,FliH,FliI,FliL,FliY,FlrA,FlrC,RpoD	9
Brachybacterium sp. P6-10-X1 strain P6-10-X1	FlgA,FliA,FliH,FliI,FliY,FlrA,FlrC,RpoD	8
Brachybacterium sp. SGAir0954 strain not applicable	FlgA,FliA,FliH,FliI,FliY,FlrA,FlrC,RpoD	8
Brachybacterium sp. VM2412	FlgA,FliA,FliH,FliI,FliY,FlrA,FlrC,MotB,MotY,RpoD	10
Brachybacterium sp. VR2415 strain VR2415	FlgA,FliA,FliH,FliI,FliY,FlrA,FlrC,RpoD	8
Brachybacterium sp. Z12	FlgA,FliA,FliH,FliI,FliY,FlrA,FlrC,MotB,MotY,RpoD	10
Brachyspira hampsonii strain NSH-16	FlgB,FlgC,FlgD,FlgE,FlgF,FlgJ,FlgK,FlgN,FlgP,FlgT,FlhA,FlhB,FliA,FliC,FliD,FliE,FliF,FliG,FliH,FliI,FliJ,FliK,FliL,FliM,FliN,FliO,FliP,FliQ,FliR,FliS,FliY,FlrA,FlrC,MotA,MotB,MotX,MotY,RpoD,RpoN	39
Brachyspira hyodysenteriae ATCC 27164	FlgB,FlgC,FlgD,FlgE,FlgF,FlgJ,FlgK,FlgN,FlgP,FlgT,FlhA,FlhB,FliA,FliC,FliD,FliE,FliF,FliG,FliH,FliI,FliJ,FliK,FliL,FliM,FliN,FliO,FliP,FliQ,FliR,FliS,FliY,FlrA,FlrC,MotA,MotB,MotX,MotY,RpoD,RpoN	39
Brachyspira hyodysenteriae strain BHZ375	FlgB,FlgC,FlgD,FlgE,FlgJ,FlgK,FlgL,FlgN,FlgP,FlgT,FlhA,FlhB,FliA,FliC,FliD,FliE,FliF,FliG,FliH,FliI,FliJ,FliK,FliL,FliM,FliN,FliO,FliP,FliQ,FliR,FliS,FliY,FlrA,FlrC,MotA,MotB,MotX,MotY,RpoD,RpoN	39
Brachyspira hyodysenteriae WA1	FlgB,FlgC,FlgD,FlgE,FlgF,FlgG,FlgJ,FlgK,FlgN,FlgP,FlgT,FlhA,FlhB,FliA,FliC,FliD,FliE,FliF,FliG,FliH,FliI,FliJ,FliK,FliL,FliM,FliN,FliO,FliP,FliQ,FliR,FliS,FliY,FlrA,FlrC,MotA,MotB,MotX,MotY,RpoD,RpoN	40
Brachyspira intermedia PWS/A	FlgB,FlgC,FlgD,FlgE,FlgF,FlgJ,FlgK,FlgN,FlgP,FlgT,FlhA,FlhB,FliA,FliC,FliD,FliE,FliF,FliG,FliH,FliI,FliJ,FliK,FliL,FliM,FliN,FliO,FliP,FliQ,FliR,FliS,FliY,FlrA,FlrC,MotA,MotB,MotX,MotY,RpoD,RpoN	39
Brachyspira murdochii DSM 12563	FlgB,FlgC,FlgD,FlgE,FlgF,FlgG,FlgJ,FlgK,FlgN,FlgO,FlgP,FlgT,FlhA,FlhB,FliA,FliC,FliD,FliE,FliF,FliG,FliH,FliI,FliJ,FliK,FliL,FliM,FliN,FliO,FliP,FliQ,FliR,FliS,FliY,FlrA,FlrC,MotA,MotB,MotX,MotY,RpoD,RpoN	41
Brachyspira pilosicoli 95/1000	FlgB,FlgC,FlgD,FlgE,FlgF,FlgJ,FlgK,FlgL,FlgN,FlgP,FlgT,FlhA,FlhB,FliA,FliC,FliD,FliE,FliF,FliG,FliH,FliI,FliJ,FliK,FliL,FliM,FliN,FliO,FliP,FliQ,FliR,FliS,FliY,FlrA,FlrC,MotA,MotB,MotX,MotY,RpoD,RpoN	40
Brachyspira pilosicoli B2904	FlgB,FlgC,FlgD,FlgE,FlgF,FlgG,FlgJ,FlgK,FlgN,FlgP,FlgT,FlhA,FlhB,FliA,FliC,FliD,FliE,FliF,FliG,FliH,FliI,FliJ,FliK,FliL,FliM,FliO,FliP,FliQ,FliR,FliS,FliY,FlrA,FlrC,MotA,MotB,MotX,RpoD,RpoN	38
Brachyspira pilosicoli P43/6/78	FlgB,FlgC,FlgD,FlgE,FlgF,FlgG,FlgJ,FlgK,FlgN,FlgP,FlgT,FlhA,FlhB,FliA,FliC,FliD,FliE,FliF,FliG,FliH,FliI,FliJ,FliK,FliL,FliM,FliO,FliP,FliQ,FliR,FliS,FliY,FlrA,FlrC,MotA,MotB,MotX,MotY,RpoD,RpoN	39
Brachyspira pilosicoli WesB	FlgB,FlgC,FlgD,FlgE,FlgF,FlgG,FlgJ,FlgK,FlgN,FlgP,FlgT,FlhA,FlhB,FliA,FliC,FliD,FliE,FliF,FliG,FliH,FliI,FliJ,FliK,FliL,FliM,FliO,FliP,FliQ,FliR,FliS,FliY,FlrA,FlrC,MotA,MotB,MotX,MotY,RpoD,RpoN	39
Bradymonadales bacterium V1718	FlgA,FlgB,FlgC,FlgD,FlgE,FlgF,FlgH,FlgI,FlgK,FlgL,FlgN,FlgT,FlhA,FlhB,FliA,FliC,FliD,FliE,FliF,FliG,FliH,FliI,FliJ,FliK,FliL,FliM,FliN,FliO,FliP,FliQ,FliR,FliS,FliY,FlrA,FlrC,MotA,MotB,MotX,MotY,RpoD,RpoN	41
Bradymonadales bacterium YN101	FlgA,FlgB,FlgC,FlgD,FlgE,FlgF,FlgH,FlgI,FlgJ,FlgK,FlgL,FlgM,FlgN,FlhA,FlhB,FliA,FliC,FliD,FliE,FliF,FliG,FliH,FliI,FliJ,FliK,FliL,FliM,FliN,FliO,FliP,FliQ,FliR,FliS,FliY,FlrA,FlrC,MotA,MotB,MotX,MotY,RpoD,RpoN	42
Bradymonas sediminis strain FA350	FlgA,FlgD,FlhA,FlhB,FliA,FliF,FliH,FliI,FliJ,FliN,FliO,FliP,FliQ,FliR,FliY,FlrA,FlrC,MotA,MotB,MotX,MotY,RpoD,RpoN	23
Bradyrhizobiaceae bacterium AGun1	FlgA,FlgB,FlgC,FlgE,FlgF,FlgG,FlgH,FlgI,FlgJ,FlgK,FlgL,FlhA,FlhB,FliA,FliC,FliE,FliH,FliI,FliJ,FliL,FliM,FliN,FliO,FliP,FliQ,FliR,FliY,FlrA,FlrC,MotA,MotB,MotX,MotY,RpoD,RpoN	35
Bradyrhizobium arachidis CB756	FlgA,FlgB,FlgC,FlgD,FlgE,FlgF,FlgG,FlgH,FlgI,FlgJ,FlgK,FlgL,FlhA,FlhB,FliA,FliC,FliD,FliE,FliF,FliG,FliH,FliI,FliJ,FliK,FliL,FliM,FliN,FliO,FliP,FliQ,FliR,FliS,FliY,FlrA,FlrC,MotA,MotB,MotC,MotD,MotX,MotY,RpoD,RpoN	43
Bradyrhizobium betae strain PL7HG1	FlgA,FlgB,FlgC,FlgD,FlgE,FlgF,FlgG,FlgH,FlgI,FlgJ,FlgK,FlgL,FlgN,FlhA,FlhB,FliA,FliC,FliE,FliF,FliG,FliH,FliI,FliJ,FliK,FliL,FliM,FliN,FliO,FliP,FliQ,FliR,FliY,FlrA,FlrC,MotA,MotB,MotC,MotD,MotX,MotY,RpoD,RpoN	42
Bradyrhizobium canariense WSM471	FlgA,FlgB,FlgC,FlgD,FlgE,FlgF,FlgG,FlgH,FlgI,FlgJ,FlgK,FlgL,FlgN,FlhA,FlhB,FliA,FliC,FliE,FliF,FliG,FliH,FliI,FliJ,FliK,FliL,FliM,FliN,FliO,FliP,FliQ,FliR,FliY,FlrA,FlrC,MotA,MotB,MotC,MotD,MotX,MotY,RpoD,RpoN	42
Bradyrhizobium daqingense CCBAU 15774	FlgA,FlgB,FlgC,FlgD,FlgE,FlgF,FlgG,FlgH,FlgI,FlgJ,FlgK,FlgL,FlgT,FlhA,FlhB,FliA,FliC,FliE,FliF,FliG,FliH,FliI,FliJ,FliK,FliL,FliM,FliN,FliO,FliP,FliQ,FliR,FliY,FlrA,FlrC,MotA,MotB,MotC,MotD,MotX,MotY,RpoD,RpoN	42
Bradyrhizobium diazoefficiens CB1809	FlgA,FlgB,FlgC,FlgD,FlgE,FlgF,FlgH,FlgI,FlgJ,FlgK,FlgL,FlgN,FlgO,FlhA,FlhB,FliA,FliC,FliD,FliE,FliF,FliG,FliH,FliI,FliJ,FliK,FliL,FliM,FliN,FliO,FliP,FliQ,FliR,FliS,FliY,FlrA,FlrC,MotA,MotB,MotC,MotD,MotX,MotY,RpoD,RpoN	44
Bradyrhizobium diazoefficiens USDA 110	FlgA,FlgB,FlgC,FlgD,FlgE,FlgF,FlgG,FlgH,FlgI,FlgJ,FlgK,FlgL,FlgN,FlhA,FlhB,FliA,FliC,FliD,FliE,FliF,FliG,FliH,FliI,FliJ,FliK,FliL,FliM,FliN,FliO,FliP,FliQ,FliR,FliS,FliY,FlrA,FlrC,MotA,MotB,MotC,MotD,MotX,MotY,RpoD,RpoN	44
Bradyrhizobium erythrophlei strain GAS138	FlgA,FlgB,FlgC,FlgD,FlgE,FlgF,FlgG,FlgH,FlgI,FlgJ,FlgK,FlgL,FlhA,FlhB,FliA,FliC,FliE,FliF,FliG,FliH,FliI,FliJ,FliK,FliL,FliM,FliN,FliO,FliP,FliQ,FliR,FliY,FlrA,FlrC,MotA,MotB,MotX,MotY,RpoD,RpoN	39
Bradyrhizobium genosp. B strain BDV5040	FlgA,FlgB,FlgC,FlgD,FlgE,FlgF,FlgG,FlgH,FlgI,FlgJ,FlgK,FlgL,FlhA,FlhB,FliA,FliC,FliD,FliE,FliF,FliG,FliH,FliI,FliJ,FliL,FliM,FliN,FliO,FliP,FliQ,FliR,FliS,FliY,FlrA,FlrC,MotA,MotB,MotC,MotD,MotX,MotY,RpoD,RpoN	42
Bradyrhizobium genosp. L strain BDV5419	FlgA,FlgC,FlgD,FlgE,FlgF,FlgH,FlgI,FlgJ,FlgK,FlgL,FlhA,FlhB,FliA,FliC,FliD,FliE,FliF,FliG,FliH,FliI,FliK,FliL,FliM,FliN,FliO,FliP,FliQ,FliR,FliS,FliY,FlrA,FlrC,MotA,MotB,MotX,MotY,RpoD,RpoN	38
Bradyrhizobium guangdongense strain CCBAU 51649	FlgA,FlgB,FlgC,FlgD,FlgE,FlgF,FlgH,FlgI,FlgJ,FlgK,FlgL,FlgN,FlgO,FlhA,FlhB,FliA,FliC,FliD,FliE,FliF,FliG,FliH,FliI,FliJ,FliK,FliL,FliM,FliN,FliO,FliP,FliQ,FliR,FliS,FliY,FlrA,FlrC,MotA,MotB,MotC,MotD,MotX,MotY,RpoD,RpoN	44
Bradyrhizobium guangxiense strain CCBAU 53363	FlgA,FlgB,FlgC,FlgD,FlgE,FlgF,FlgH,FlgI,FlgJ,FlgK,FlgL,FlgN,FlgO,FlhA,FlhB,FliA,FliC,FliE,FliF,FliG,FliH,FliI,FliJ,FliK,FliL,FliM,FliN,FliO,FliP,FliQ,FliR,FliY,FlrA,FlrC,MotA,MotB,MotC,MotD,MotX,MotY,RpoD,RpoN	42
Bradyrhizobium icense strain LMTR 13	FlgA,FlgB,FlgD,FlgE,FlgF,FlgG,FlgH,FlgI,FlgJ,FlgK,FlgL,FlgO,FlhA,FlhB,FliA,FliC,FliE,FliF,FliG,FliH,FliI,FliJ,FliK,FliL,FliM,FliN,FliO,FliP,FliQ,FliR,FliY,FlrA,FlrC,MotA,MotB,MotX,MotY,RpoD,RpoN	39
Bradyrhizobium japonicum CC829	FlgA,FlgB,FlgC,FlgD,FlgE,FlgF,FlgG,FlgH,FlgI,FlgJ,FlgK,FlgL,FlhA,FlhB,FliA,FliC,FliE,FliF,FliG,FliH,FliI,FliJ,FliK,FliL,FliM,FliN,FliO,FliP,FliQ,FliR,FliY,FlrA,FlrC,MotA,MotB,MotC,MotD,MotX,MotY,RpoD,RpoN	41
Bradyrhizobium japonicum SEMIA 5079	FlgA,FlgB,FlgC,FlgD,FlgE,FlgF,FlgG,FlgH,FlgI,FlgJ,FlgK,FlgL,FlgO,FlhA,FlhB,FliA,FliC,FliE,FliF,FliG,FliH,FliI,FliJ,FliK,FliL,FliM,FliN,FliO,FliP,FliQ,FliR,FliY,FlrA,FlrC,MotA,MotB,MotC,MotD,MotX,MotY,RpoD,RpoN	42
Bradyrhizobium japonicum USDA 6	FlgA,FlgB,FlgC,FlgD,FlgE,FlgF,FlgG,FlgH,FlgI,FlgJ,FlgK,FlgL,FlgT,FlhA,FlhB,FliA,FliC,FliE,FliF,FliG,FliH,FliI,FliJ,FliK,FliL,FliM,FliN,FliO,FliP,FliQ,FliR,FliY,FlrA,FlrC,MotA,MotB,MotC,MotD,MotX,MotY,RpoD,RpoN	42
Bradyrhizobium lablabi strain GAS499	FlgA,FlgB,FlgC,FlgD,FlgE,FlgF,FlgG,FlgH,FlgI,FlgJ,FlgK,FlgL,FlhA,FlhB,FliA,FliC,FliE,FliF,FliG,FliH,FliI,FliJ,FliK,FliL,FliM,FliN,FliO,FliP,FliQ,FliR,FliY,FlrA,FlrC,MotA,MotB,MotX,MotY,RpoD,RpoN	39
Bradyrhizobium oligotrophicum S58	FlgA,FlgB,FlgC,FlgD,FlgE,FlgF,FlgH,FlgI,FlgJ,FlgK,FlgL,FlgN,FlgO,FlhA,FlhB,FliA,FliC,FliD,FliE,FliF,FliG,FliH,FliI,FliJ,FliK,FliL,FliM,FliN,FliO,FliP,FliQ,FliR,FliS,FliY,FlrA,FlrC,MotA,MotB,MotX,MotY,RpoD,RpoN	42
Bradyrhizobium ottawaense strain GAS524	FlgA,FlgB,FlgC,FlgD,FlgE,FlgF,FlgG,FlgH,FlgI,FlgJ,FlgK,FlgL,FlhA,FlhB,FliA,FliC,FliE,FliF,FliG,FliH,FliI,FliJ,FliL,FliM,FliN,FliO,FliP,FliQ,FliR,FliY,FlrA,FlrC,MotA,MotB,MotD,MotX,MotY,RpoD,RpoN	39
Bradyrhizobium sp. 1(2017) strain 63S1MB	FlgA,FlgB,FlgC,FlgD,FlgE,FlgF,FlgH,FlgI,FlgJ,FlgK,FlgL,FlgN,FlgO,FlhA,FlhB,FliA,FliC,FliE,FliF,FliG,FliH,FliI,FliJ,FliK,FliL,FliM,FliN,FliO,FliP,FliQ,FliR,FliY,FlrA,FlrC,MotA,MotB,MotC,MotD,MotX,MotY,RpoD,RpoN	42
Bradyrhizobium sp. 3 strain 65S1MB	FlgA,FlgB,FlgC,FlgD,FlgE,FlgF,FlgH,FlgI,FlgJ,FlgK,FlgL,FlgT,FlhA,FlhB,FliA,FliC,FliD,FliE,FliF,FliG,FliH,FliI,FliJ,FliK,FliL,FliM,FliN,FliO,FliP,FliQ,FliR,FliS,FliY,FlrA,FlrC,MotA,MotB,MotC,MotD,MotX,MotY,RpoD,RpoN	43
Bradyrhizobium sp. 4(2017) strain 323S2	FlgA,FlgB,FlgC,FlgD,FlgE,FlgF,FlgH,FlgI,FlgJ,FlgK,FlgL,FlgN,FlgO,FlhA,FlhB,FliA,FliC,FliE,FliF,FliG,FliH,FliI,FliJ,FliK,FliL,FliM,FliN,FliO,FliP,FliQ,FliR,FliY,FlrA,FlrC,MotA,MotB,MotC,MotD,MotX,MotY,RpoD,RpoN	42
Bradyrhizobium sp. 58S1	FlgA,FlgB,FlgC,FlgD,FlgE,FlgF,FlgH,FlgI,FlgJ,FlgK,FlgL,FlgN,FlgO,FlhA,FlhB,FliA,FliC,FliD,FliE,FliF,FliG,FliH,FliI,FliJ,FliK,FliL,FliM,FliN,FliO,FliP,FliQ,FliR,FliS,FliY,FlrA,FlrC,MotA,MotB,MotC,MotD,MotX,MotY,RpoD,RpoN	44
Bradyrhizobium sp. 6(2017) strain 1S3	FlgA,FlgB,FlgC,FlgD,FlgE,FlgF,FlgG,FlgH,FlgI,FlgJ,FlgK,FlgL,FlgT,FlhA,FlhB,FliA,FliC,FliD,FliE,FliF,FliG,FliH,FliI,FliJ,FliK,FliL,FliM,FliN,FliO,FliP,FliQ,FliR,FliS,FliY,FlrA,FlrC,MotA,MotB,MotX,MotY,RpoD,RpoN	42
Bradyrhizobium sp. bin51	FlgA,FlgB,FlgC,FlgD,FlgE,FlgF,FlgG,FlgH,FlgI,FlgJ,FlgK,FlgL,FlhA,FlhB,FliA,FliC,FliE,FliF,FliG,FliH,FliI,FliJ,FliK,FliL,FliM,FliN,FliO,FliP,FliQ,FliR,FliY,FlrA,FlrC,MotA,MotB,MotC,MotD,MotX,MotY,RpoD,RpoN	41
Bradyrhizobium sp. BTAi1	FlgA,FlgB,FlgC,FlgD,FlgE,FlgF,FlgH,FlgI,FlgJ,FlgK,FlgL,FlhA,FlhB,FliA,FliC,FliD,FliE,FliF,FliG,FliH,FliI,FliJ,FliK,FliL,FliM,FliN,FliO,FliP,FliQ,FliR,FliS,FliY,FlrA,FlrC,MotA,MotB,MotX,MotY,RpoD,RpoN	40
Bradyrhizobium sp. CCBAU 051011	FlgA,FlgB,FlgC,FlgD,FlgE,FlgF,FlgH,FlgI,FlgJ,FlgK,FlgL,FlhA,FlhB,FliA,FliC,FliE,FliF,FliG,FliH,FliI,FliJ,FliK,FliL,FliM,FliN,FliO,FliP,FliQ,FliR,FliY,FlrA,FlrC,MotA,MotB,MotX,MotY,RpoD,RpoN	38
Bradyrhizobium sp. CCBAU 21365	FlgA,FlgC,FlgD,FlgE,FlgF,FlgH,FlgI,FlgJ,FlgK,FlgL,FlgO,FlhA,FlhB,FliA,FliC,FliD,FliE,FliF,FliG,FliH,FliI,FliJ,FliK,FliL,FliM,FliN,FliO,FliP,FliQ,FliR,FliS,FliY,FlrA,FlrC,MotA,MotB,MotX,MotY,RpoD,RpoN	40
Bradyrhizobium sp. CCBAU 51670	FlgA,FlgB,FlgC,FlgD,FlgE,FlgF,FlgH,FlgI,FlgJ,FlgK,FlgL,FlgN,FlgO,FlhA,FlhB,FliA,FliC,FliE,FliF,FliG,FliH,FliI,FliJ,FliK,FliL,FliM,FliN,FliO,FliP,FliQ,FliR,FliY,FlrA,FlrC,MotA,MotB,MotC,MotD,MotX,MotY,RpoD,RpoN	42
Bradyrhizobium sp. CCBAU 51753	FlgA,FlgB,FlgD,FlgE,FlgF,FlgH,FlgI,FlgJ,FlgK,FlgL,FlgO,FlhA,FlhB,FliA,FliC,FliE,FliF,FliG,FliH,FliI,FliJ,FliK,FliL,FliM,FliN,FliO,FliP,FliQ,FliR,FliY,FlrA,FlrC,MotA,MotB,MotC,MotD,MotX,MotY,RpoD,RpoN	40
Bradyrhizobium sp. CCBAU 51765	FlgA,FlgB,FlgC,FlgD,FlgE,FlgF,FlgH,FlgI,FlgJ,FlgK,FlgL,FlgN,FlgO,FlhA,FlhB,FliA,FliC,FliD,FliE,FliF,FliG,FliH,FliI,FliJ,FliK,FliL,FliM,FliN,FliO,FliP,FliQ,FliR,FliS,FliY,FlrA,FlrC,MotA,MotB,MotC,MotD,MotX,MotY,RpoD,RpoN	44
Bradyrhizobium sp. CCBAU 51778	FlgA,FlgB,FlgC,FlgD,FlgE,FlgF,FlgH,FlgI,FlgJ,FlgK,FlgL,FlgN,FlgO,FlhA,FlhB,FliA,FliC,FliE,FliF,FliG,FliH,FliI,FliJ,FliK,FliL,FliM,FliN,FliO,FliP,FliQ,FliR,FliY,FlrA,FlrC,MotA,MotB,MotC,MotD,MotX,MotY,RpoD,RpoN	42
Bradyrhizobium sp. CCBAU 53338	FlgA,FlgC,FlgD,FlgE,FlgF,FlgH,FlgI,FlgJ,FlgK,FlgL,FlgN,FlgO,FlhA,FlhB,FliA,FliC,FliD,FliE,FliF,FliG,FliH,FliI,FliJ,FliK,FliL,FliM,FliN,FliO,FliP,FliQ,FliR,FliS,FliY,FlrA,FlrC,MotA,MotB,MotX,MotY,RpoD,RpoN	41
Bradyrhizobium sp. CCBAU 53340	FlgA,FlgB,FlgC,FlgD,FlgE,FlgF,FlgH,FlgI,FlgJ,FlgK,FlgL,FlgN,FlgO,FlhA,FlhB,FliA,FliC,FliE,FliF,FliG,FliH,FliI,FliJ,FliK,FliL,FliM,FliN,FliO,FliP,FliQ,FliR,FliY,FlrA,FlrC,MotA,MotB,MotC,MotD,MotX,MotY,RpoD,RpoN	42
Bradyrhizobium sp. CCBAU 53351	FlgA,FlgB,FlgC,FlgD,FlgE,FlgF,FlgH,FlgI,FlgJ,FlgK,FlgL,FlgN,FlgO,FlhA,FlhB,FliA,FliC,FliD,FliE,FliF,FliG,FliH,FliI,FliJ,FliK,FliL,FliM,FliN,FliO,FliP,FliQ,FliR,FliS,FliY,FlrA,FlrC,MotA,MotB,MotC,MotD,MotX,MotY,RpoD,RpoN	44
Bradyrhizobium sp. CCBAU 53421	FlgA,FlgB,FlgD,FlgE,FlgF,FlgH,FlgI,FlgJ,FlgK,FlgL,FlgO,FlhA,FlhB,FliA,FliC,FliD,FliE,FliF,FliG,FliH,FliI,FliJ,FliK,FliL,FliM,FliN,FliO,FliP,FliQ,FliR,FliS,FliY,FlrA,FlrC,MotA,MotB,MotX,MotY,RpoD,RpoN	40
Bradyrhizobium sp. I71	FlgA,FlgB,FlgC,FlgD,FlgE,FlgF,FlgG,FlgH,FlgI,FlgJ,FlgK,FlgL,FlgT,FlhA,FlhB,FliA,FliC,FliD,FliE,FliF,FliG,FliH,FliI,FliJ,FliK,FliL,FliM,FliN,FliO,FliP,FliQ,FliR,FliS,FliY,FlrA,FlrC,MotA,MotB,MotC,MotD,MotX,MotY,RpoD,RpoN	44
Bradyrhizobium sp. LCT2	FlgA,FlgB,FlgC,FlgD,FlgE,FlgF,FlgG,FlgH,FlgI,FlgJ,FlgK,FlgL,FlgT,FlhA,FlhB,FliA,FliC,FliD,FliE,FliF,FliG,FliH,FliI,FliJ,FliK,FliL,FliM,FliN,FliO,FliP,FliQ,FliR,FliS,FliY,FlrA,FlrC,MotA,MotB,MotC,MotD,MotX,MotY,RpoD,RpoN	44
Bradyrhizobium sp. ORS 278	FlgA,FlgC,FlgD,FlgE,FlgF,FlgH,FlgI,FlgJ,FlgK,FlgL,FlhA,FlhB,FliA,FliC,FliD,FliE,FliF,FliG,FliH,FliI,FliJ,FliK,FliL,FliM,FliN,FliO,FliP,FliQ,FliR,FliS,FliY,FlrA,FlrC,MotA,MotB,MotX,MotY,RpoD,RpoN	39
Bradyrhizobium sp. ORS 285 strain ORS285	FlgA,FlgC,FlgD,FlgE,FlgF,FlgH,FlgI,FlgJ,FlgK,FlgL,FlhA,FlhB,FliA,FliC,FliD,FliE,FliF,FliG,FliH,FliI,FliJ,FliK,FliL,FliM,FliN,FliO,FliP,FliQ,FliR,FliS,FliY,FlrA,FlrC,MotA,MotB,MotX,MotY,RpoD,RpoN	39
Bradyrhizobium sp. ORS 3257 strain ORS3257	FlgA,FlgC,FlgD,FlgE,FlgF,FlgH,FlgI,FlgJ,FlgK,FlgL,FlgT,FlhA,FlhB,FliA,FliC,FliE,FliF,FliG,FliH,FliI,FliJ,FliK,FliL,FliM,FliN,FliO,FliP,FliQ,FliR,FliY,FlrA,FlrC,MotA,MotB,MotX,MotY,RpoD,RpoN	38
Bradyrhizobium sp. PSBB068	FlgA,FlgC,FlgD,FlgE,FlgF,FlgG,FlgH,FlgI,FlgJ,FlgK,FlgL,FlgO,FlhA,FlhB,FliA,FliC,FliD,FliE,FliF,FliG,FliH,FliI,FliJ,FliK,FliL,FliM,FliN,FliO,FliP,FliQ,FliR,FliS,FliY,FlrA,FlrC,MotA,MotB,MotX,MotY,RpoD,RpoN	41
Bradyrhizobium sp. S2-11-2	FlgA,FlgB,FlgC,FlgD,FlgE,FlgF,FlgG,FlgH,FlgI,FlgJ,FlgK,FlgL,FlhA,FlhB,FliA,FliC,FliE,FliF,FliG,FliH,FliI,FliJ,FliK,FliL,FliM,FliN,FliO,FliP,FliQ,FliR,FliY,FlrA,FlrC,MotA,MotB,MotX,MotY,RpoD,RpoN	39
Bradyrhizobium sp. S2-11-4	FlgA,FlgB,FlgC,FlgD,FlgE,FlgF,FlgG,FlgH,FlgI,FlgJ,FlgK,FlgL,FlhA,FlhB,FliA,FliC,FliE,FliF,FliG,FliH,FliI,FliJ,FliK,FliL,FliM,FliN,FliO,FliP,FliQ,FliR,FliY,FlrA,FlrC,MotA,MotB,MotX,MotY,RpoD,RpoN	39
Bradyrhizobium sp. S2-20-1	FlgA,FlgB,FlgC,FlgD,FlgE,FlgF,FlgG,FlgH,FlgI,FlgJ,FlgK,FlgL,FlgO,FlhA,FlhB,FliA,FliC,FliE,FliF,FliG,FliH,FliI,FliJ,FliK,FliL,FliM,FliN,FliO,FliP,FliQ,FliR,FliY,FlrA,FlrC,MotA,MotB,MotX,MotY,RpoD,RpoN	40
Bradyrhizobium sp. SG09	FlgA,FlgB,FlgC,FlgD,FlgE,FlgF,FlgG,FlgH,FlgI,FlgJ,FlgK,FlgL,FlgT,FlhA,FlhB,FliA,FliC,FliE,FliF,FliG,FliH,FliI,FliJ,FliK,FliL,FliM,FliN,FliO,FliP,FliQ,FliR,FliY,FlrA,FlrC,MotA,MotB,MotC,MotD,MotX,MotY,RpoD,RpoN	42
Bradyrhizobium sp. TM102	FlgA,FlgB,FlgC,FlgD,FlgE,FlgF,FlgG,FlgH,FlgI,FlgJ,FlgK,FlgL,FlgT,FlhA,FlhB,FliA,FliC,FliE,FliF,FliG,FliH,FliI,FliJ,FliK,FliL,FliM,FliN,FliO,FliP,FliQ,FliR,FliY,FlrA,FlrC,MotA,MotB,MotC,MotD,MotX,MotY,RpoD,RpoN	42
Bradyrhizobium sp. WBAH10	FlgA,FlgB,FlgC,FlgD,FlgE,FlgF,FlgH,FlgI,FlgJ,FlgK,FlgL,FlgN,FlgO,FlhA,FlhB,FliA,FliC,FliE,FliF,FliG,FliH,FliI,FliJ,FliK,FliL,FliM,FliN,FliO,FliP,FliQ,FliR,FliY,FlrA,FlrC,MotA,MotB,MotC,MotD,MotX,MotY,RpoD,RpoN	42
Bradyrhizobium sp. WBAH23	FlgA,FlgB,FlgC,FlgD,FlgE,FlgF,FlgH,FlgI,FlgJ,FlgK,FlgL,FlgN,FlgO,FlhA,FlhB,FliA,FliC,FliE,FliF,FliG,FliH,FliI,FliJ,FliK,FliL,FliM,FliN,FliO,FliP,FliQ,FliR,FliY,FlrA,FlrC,MotA,MotB,MotC,MotD,MotX,MotY,RpoD,RpoN	42
Bradyrhizobium sp. WBAH33	FlgA,FlgC,FlgD,FlgE,FlgF,FlgG,FlgH,FlgI,FlgJ,FlgK,FlgL,FlhA,FlhB,FliA,FliC,FliE,FliF,FliG,FliH,FliI,FliJ,FliK,FliL,FliM,FliN,FliO,FliP,FliQ,FliR,FliY,FlrA,FlrC,MotA,MotB,MotC,MotD,MotX,MotY,RpoD,RpoN	40
Bradyrhizobium sp. WBAH41	FlgA,FlgB,FlgC,FlgD,FlgE,FlgF,FlgH,FlgI,FlgJ,FlgK,FlgL,FlgN,FlgO,FlhA,FlhB,FliA,FliC,FliE,FliF,FliG,FliH,FliI,FliJ,FliK,FliL,FliM,FliN,FliO,FliP,FliQ,FliR,FliY,FlrA,FlrC,MotA,MotB,MotC,MotD,MotX,MotY,RpoD,RpoN	42
Bradyrhizobium symbiodeficiens strain 101S1MB	FlgA,FlgB,FlgC,FlgD,FlgE,FlgF,FlgH,FlgI,FlgJ,FlgK,FlgL,FlgN,FlgO,FlhA,FlhB,FliA,FliC,FliD,FliE,FliF,FliG,FliH,FliI,FliJ,FliK,FliL,FliM,FliN,FliO,FliP,FliQ,FliR,FliS,FliY,FlrA,FlrC,MotA,MotB,MotC,MotD,MotX,MotY,RpoD,RpoN	44
Bradyrhizobium yuanmingense strain WBAH30	FlgA,FlgB,FlgC,FlgD,FlgE,FlgF,FlgG,FlgH,FlgI,FlgJ,FlgK,FlgL,FlhA,FlhB,FliA,FliC,FliE,FliF,FliG,FliH,FliI,FliJ,FliK,FliL,FliM,FliN,FliO,FliP,FliQ,FliR,FliY,FlrA,FlrC,MotA,MotB,MotC,MotD,MotX,MotY,RpoD,RpoN	41
Brasilonema octagenarum UFV-E1	FlgN,FliA,FliH,FliI,FliY,FlrA,FlrC,MotA,MotX,MotY,RpoD,RpoN	12
Brasilonema sennae CENA114	FlgA,FlgN,FliA,FliH,FliI,FliY,FlrA,FlrC,MotA,MotX,MotY,RpoD,RpoN	13
Bremerella volcania TYQ1	FlgA,FlgB,FlgD,FlgE,FlgG,FlgH,FlgI,FlgJ,FlgK,FlgM,FlgN,FlhA,FlhB,FliA,FliC,FliD,FliE,FliF,FliG,FliH,FliI,FliJ,FliK,FliL,FliM,FliN,FliO,FliP,FliQ,FliR,FliS,FliY,FlrA,FlrC,MotA,MotB,MotX,MotY,RpoD,RpoN	40
Brenneria goodwinii strain FRB141	FlgA,FlgB,FlgC,FlgD,FlgE,FlgF,FlgG,FlgH,FlgI,FlgJ,FlgK,FlgL,FlgM,FlgN,FlgO,FlhA,FlhB,FlhC,FlhD,FlhE,FliA,FliC,FliD,FliE,FliF,FliG,FliH,FliI,FliJ,FliK,FliL,FliM,FliN,FliO,FliP,FliQ,FliR,FliS,FliT,FliY,FliZ,FlrA,FlrC,MotA,MotB,MotX,MotY,RpoD,RpoN	49
Brenneria nigrifluens strain ATCC 13028	FlgA,FlgB,FlgC,FlgD,FlgE,FlgF,FlgG,FlgH,FlgI,FlgJ,FlgK,FlgL,FlgM,FlgN,FlhA,FlhB,FlhC,FlhD,FlhE,FliA,FliC,FliD,FliE,FliF,FliG,FliH,FliI,FliJ,FliK,FliL,FliM,FliN,FliO,FliP,FliQ,FliR,FliS,FliT,FliY,FliZ,FlrA,FlrC,MotA,MotB,MotX,MotY,RpoD,RpoN	48
Brenneria rubrifaciens strain 6D370	FlgA,FlgB,FlgC,FlgD,FlgE,FlgF,FlgG,FlgH,FlgI,FlgJ,FlgK,FlgL,FlgM,FlgN,FlhA,FlhB,FlhC,FlhD,FlhE,FliA,FliC,FliD,FliE,FliF,FliG,FliH,FliI,FliJ,FliK,FliL,FliM,FliN,FliO,FliP,FliQ,FliR,FliS,FliT,FliY,FliZ,FlrA,FlrC,MotA,MotB,MotX,MotY,RpoD,RpoN	48
Brenneria sp. Ir50	FlgA,FlgC,FlgD,FlgE,FlgF,FlgG,FlgH,FlgI,FlgJ,FlgK,FlgL,FlgM,FlgN,FlgO,FlhA,FlhB,FlhC,FlhD,FlhE,FliA,FliC,FliD,FliE,FliF,FliG,FliH,FliI,FliJ,FliK,FliL,FliM,FliN,FliO,FliP,FliQ,FliR,FliS,FliT,FliY,FliZ,FlrA,FlrC,MotA,MotB,MotY,RpoD,RpoN	47
Breoghania sp. L-A4	FlgA,FlgB,FlgC,FlgD,FlgE,FlgF,FlgG,FlgH,FlgI,FlgJ,FlgK,FlgL,FlgN,FlhA,FlhB,FliA,FliC,FliD,FliE,FliF,FliG,FliH,FliI,FliJ,FliK,FliL,FliM,FliN,FliP,FliQ,FliR,FliS,FliY,FlrA,FlrC,MotA,MotB,MotX,MotY,RpoD,RpoN	41
Brevibacillus agri strain DSM 6348	FlgA,FlgC,FlgD,FlgE,FlgG,FlgJ,FlgK,FlgL,FlgM,FlgN,FlhA,FlhB,FliA,FliC,FliD,FliE,FliF,FliG,FliH,FliI,FliJ,FliK,FliL,FliM,FliN,FliO,FliP,FliQ,FliR,FliS,FliT,FliY,FlrA,FlrC,MotA,MotB,MotX,RpoD,RpoN	39
Brevibacillus brevis B011	FlgA,FlgB,FlgC,FlgD,FlgE,FlgG,FlgJ,FlgK,FlgL,FlgM,FlgN,FlhA,FlhB,FliA,FliC,FliD,FliE,FliF,FliG,FliH,FliI,FliJ,FliL,FliM,FliN,FliO,FliP,FliQ,FliR,FliS,FliT,FliY,FlrA,FlrC,MotA,MotB,MotD,MotX,RpoD,RpoN	40
Brevibacillus brevis NBRC 100599	FlgA,FlgB,FlgC,FlgD,FlgE,FlgG,FlgJ,FlgK,FlgL,FlgM,FlgN,FlhA,FlhB,FliA,FliC,FliD,FliE,FliF,FliG,FliH,FliI,FliJ,FliK,FliL,FliM,FliN,FliO,FliP,FliQ,FliR,FliS,FliT,FliY,FlrA,FlrC,MotA,MotB,MotX,RpoD,RpoN	40
Brevibacillus choshinensis strain HPD31-SP3 strain not applicable	FlgA,FlgC,FlgD,FlgE,FlgF,FlgG,FlgJ,FlgK,FlgL,FlgM,FlgN,FlhA,FlhB,FliA,FliC,FliD,FliE,FliF,FliG,FliH,FliI,FliJ,FliK,FliL,FliM,FliN,FliO,FliP,FliQ,FliR,FliS,FliT,FliY,FlrA,FlrC,MotA,MotB,MotX,RpoD,RpoN	40
Brevibacillus formosus strain NF2	FlgA,FlgB,FlgC,FlgD,FlgE,FlgG,FlgJ,FlgK,FlgL,FlgM,FlgN,FlhA,FlhB,FliA,FliC,FliD,FliE,FliF,FliG,FliH,FliI,FliJ,FliK,FliL,FliM,FliN,FliO,FliP,FliQ,FliR,FliS,FliT,FliY,FlrA,FlrC,MotA,MotB,MotX,RpoD,RpoN	40
Brevibacillus laterosporus DSM 25	FlgB,FlgC,FlgD,FlgE,FlgF,FlgG,FlgJ,FlgK,FlgL,FlgM,FlgN,FlhA,FlhB,FliA,FliC,FliD,FliE,FliF,FliG,FliH,FliI,FliJ,FliK,FliL,FliM,FliN,FliO,FliP,FliQ,FliR,FliS,FliT,FliY,FlrA,FlrC,MotA,MotB,MotX,RpoD,RpoN	40
Brevibacillus laterosporus strain 1821L	FlgB,FlgC,FlgD,FlgE,FlgF,FlgJ,FlgK,FlgL,FlgM,FlgN,FlhA,FlhB,FliA,FliC,FliD,FliE,FliF,FliG,FliH,FliI,FliJ,FliK,FliL,FliM,FliN,FliO,FliP,FliQ,FliR,FliS,FliT,FliY,FlrA,FlrC,MotA,MotB,MotX,RpoD,RpoN	39
Brevibacillus parabrevis B3	FlgA,FlgC,FlgD,FlgE,FlgG,FlgJ,FlgK,FlgL,FlgM,FlgN,FlhA,FlhB,FliA,FliC,FliD,FliE,FliF,FliG,FliH,FliI,FliJ,FliK,FliL,FliM,FliN,FliO,FliP,FliQ,FliR,FliS,FliT,FliY,FlrA,FlrC,MotA,MotB,MotX,RpoD,RpoN	39
Brevibacillus sp. 7WMA2	FlgB,FlgC,FlgD,FlgE,FlgF,FlgG,FlgJ,FlgK,FlgL,FlgM,FlgN,FlhA,FlhB,FliA,FliC,FliD,FliE,FliF,FliG,FliH,FliI,FliJ,FliK,FliL,FliM,FliN,FliO,FliP,FliQ,FliR,FliS,FliT,FliY,FlrA,FlrC,MotA,MotB,RpoD,RpoN	39
Brevibacillus sp. FJAT-54423	FlgA,FlgB,FlgC,FlgD,FlgF,FlgG,FlgJ,FlgK,FlgL,FlgM,FlgN,FlhA,FlhB,FliA,FliC,FliD,FliE,FliF,FliG,FliH,FliI,FliJ,FliK,FliL,FliM,FliN,FliO,FliP,FliQ,FliR,FliS,FliT,FliY,FlrA,FlrC,MotA,MotB,RpoD,RpoN	39
Brevibacillus sp. FJAT-54424	FlgA,FlgB,FlgC,FlgD,FlgE,FlgF,FlgG,FlgJ,FlgK,FlgL,FlgM,FlgN,FlhA,FlhB,FliA,FliC,FliD,FliE,FliF,FliG,FliH,FliI,FliJ,FliK,FliL,FliM,FliN,FliO,FliP,FliQ,FliR,FliS,FliT,FliY,FlrA,FlrC,MotA,MotB,RpoD,RpoN	40
Brevibacillus sp. SCSIO 07484	FlgA,FlgB,FlgC,FlgD,FlgE,FlgG,FlgK,FlgL,FlgM,FlgN,FlhA,FlhB,FliA,FliC,FliD,FliE,FliF,FliG,FliH,FliI,FliJ,FliK,FliL,FliM,FliN,FliO,FliP,FliQ,FliR,FliS,FliT,FliY,FlrA,FlrC,MotA,MotB,RpoD,RpoN	38
Brevibacterium aurantiacum strain SMQ-1417	FlgA,FliA,FliG,FliH,FliI,FliY,FlrA,FlrC,RpoD	9
Brevibacterium casei strain FDAARGOS_1100 strain Not applicable	FlgA,FliA,FliH,FliI,FliY,FlrA,FlrC,RpoD	8
Brevibacterium epidermidis strain BS258	FlgA,FliA,FliH,FliI,FliY,FlrA,FlrC,MotB,MotY,RpoD	10
Brevibacterium] flavum strain ATCC 15168	FlgA,FliA,FliH,FliI,FliY,FlrA,FlrC,RpoD	8
Brevibacterium] flavum ZL-1	FlgA,FliA,FliH,FliI,FliY,FlrA,FlrC,RpoD	8
Brevibacterium] frigoritolerans DSM 8801	FlgB,FlgC,FlgD,FlgE,FlgF,FlgG,FlgJ,FlgK,FlgL,FlgM,FlgN,FlhA,FlhB,FliA,FliC,FliD,FliE,FliF,FliG,FliH,FliI,FliJ,FliK,FliL,FliM,FliN,FliO,FliP,FliQ,FliR,FliS,FliT,FliY,FlrA,FlrC,MotA,MotB,MotX,RpoD,RpoN	40
Brevibacterium linens strain ATCC 19391	FlgA,FliA,FliH,FliI,FliY,FlrA,FlrC,MotY,RpoD	9
Brevibacterium luteolum strain NEB1784	FlgA,FliA,FliH,FliI,FliY,FlrA,FlrC,RpoD	8
Brevibacterium oceani strain WW007	FlgA,FliA,FliG,FliH,FliI,FliY,FlrA,FlrC,MotY,RpoD	10
Brevibacterium sandarakinum strain DSM 22082	FlgA,FliA,FliG,FliH,FliI,FliY,FlrA,FlrC,MotY,RpoD	10
Brevibacterium siliguriense strain DSM 23676	FlgA,FliA,FliH,FliI,FliK,FliY,FlrA,FlrC,RpoD	9
Brevibacterium sp. CS2	FlgA,FliA,FliG,FliH,FliI,FliY,FlrA,FlrC,MotY,RpoD	10
Brevibacterium sp. 'Marine'	FlgA,FliA,FliH,FliI,FliY,FlrA,FlrC,MotY,RpoD	9
Brevibacterium sp. o2	FlgA,FliA,FliH,FliI,FliY,FlrA,FlrC,RpoD	8
Brevibacterium sp. PAMC21349	FlgB,FlgC,FlgD,FlgE,FlgF,FlgG,FlgJ,FlgK,FlgL,FlgM,FlgN,FlhA,FlhB,FliA,FliC,FliD,FliE,FliF,FliG,FliH,FliI,FliJ,FliK,FliL,FliM,FliN,FliO,FliP,FliQ,FliR,FliS,FliT,FliY,FlrA,FlrC,MotA,MotB,MotX,RpoD,RpoN	40
Brevibacterium sp. PAMC23299	FlgF,FlgG,FlgJ,FlgM,FlhB,FliA,FliF,FliH,FliI,FliM,FliY,FlrA,FlrC,MotA,MotB,MotX,RpoD,RpoN	18
Brevibacterium sp. SMBL_HHYL_HB1	FlgA,FliA,FliH,FliI,FliY,FlrA,FlrC,MotY,RpoD	9
Brevibacterium sp. W7.2	FlgA,FliA,FliH,FliI,FliO,FliY,FlrA,FlrC,RpoD	9
Brevibacterium sp. WO024	FlgA,FliA,FliH,FliI,FliY,FlrA,FlrC,RpoD	8
Brevibacterium sp. YB235	FlgA,FliA,FliH,FliI,FliY,FlrA,FlrC,MotY,RpoD	9
Brevilactibacter sp. MC1595	FlgA,FlgD,FliA,FliH,FliI,FliJ,FliY,FlrA,FlrC,MotY,RpoD	11
Brevundimonas diminuta KX-1	FlgA,FlgB,FlgC,FlgD,FlgE,FlgF,FlgH,FlgI,FlgJ,FlgK,FlgL,FlhA,FlhB,FliA,FliC,FliE,FliF,FliG,FliH,FliI,FliK,FliL,FliM,FliN,FliO,FliP,FliQ,FliR,FliY,FlrA,FlrC,MotA,MotB,MotX,MotY,RpoD,RpoN	37
Brevundimonas mediterranea strain Brev_plasmid	-	0
Brevundimonas naejangsanensis strain BRV3	FlgA,FlgB,FlgC,FlgD,FlgE,FlgF,FlgG,FlgH,FlgI,FlgJ,FlgK,FlgL,FlgT,FlhA,FlhB,FliA,FliC,FliE,FliF,FliG,FliI,FliJ,FliK,FliL,FliM,FliN,FliO,FliP,FliQ,FliR,FliY,FlrA,FlrC,MotA,MotB,MotX,MotY,RpoD,RpoN	39
Brevundimonas nasdae strain A30	FlgA,FlgC,FlgD,FlgE,FlgG,FlgH,FlgI,FlgJ,FlgK,FlgL,FlhA,FlhB,FliA,FliC,FliE,FliF,FliG,FliI,FliK,FliL,FliM,FliN,FliO,FliP,FliQ,FliR,FliY,FlrA,FlrC,MotA,MotB,MotX,MotY,RpoD,RpoN	35
Brevundimonas sp. AJA228-03	FlgA,FlgB,FlgC,FlgD,FlgE,FlgF,FlgG,FlgH,FlgI,FlgJ,FlgK,FlgL,FlgT,FlhA,FlhB,FliA,FliC,FliE,FliF,FliG,FliH,FliI,FliK,FliL,FliM,FliN,FliO,FliP,FliQ,FliR,FliY,FlrA,FlrC,MotA,MotB,MotX,MotY,RpoD,RpoN	39
Brevundimonas sp. Bb-A	FlgA,FlgB,FlgC,FlgD,FlgE,FlgF,FlgG,FlgH,FlgI,FlgJ,FlgK,FlgL,FlgT,FlhA,FlhB,FliA,FliC,FliE,FliF,FliG,FliI,FliK,FliL,FliM,FliN,FliO,FliP,FliQ,FliR,FliY,FlrA,FlrC,MotA,MotB,MotX,MotY,RpoD,RpoN	38
Brevundimonas sp. CS1	FlgA,FlgB,FlgC,FlgD,FlgE,FlgF,FlgG,FlgH,FlgI,FlgJ,FlgK,FlgL,FlhA,FlhB,FliA,FliC,FliE,FliF,FliG,FliH,FliI,FliJ,FliK,FliL,FliM,FliN,FliO,FliP,FliQ,FliR,FliY,FlrA,FlrC,MotA,MotB,MotX,MotY,RpoD,RpoN	39
Brevundimonas sp. DS20	FlgA,FlgC,FlgD,FlgE,FlgF,FlgG,FlgH,FlgI,FlgJ,FlgK,FlgL,FlhA,FlhB,FliA,FliC,FliE,FliF,FliG,FliH,FliI,FliK,FliL,FliM,FliN,FliO,FliP,FliQ,FliR,FliY,FlrA,FlrC,MotA,MotB,MotX,MotY,RpoD,RpoN	37
Brevundimonas sp. GRTSA-9	FlgA,FlgB,FlgC,FlgD,FlgE,FlgF,FlgG,FlgH,FlgI,FlgJ,FlgK,FlhA,FlhB,FliA,FliC,FliE,FliF,FliG,FliH,FliI,FliJ,FliK,FliL,FliM,FliN,FliO,FliP,FliQ,FliR,FliY,FlrA,FlrC,MotA,MotB,MotX,MotY,RpoD,RpoN	38
Brevundimonas sp. GW460-12-10-14-LB2	FlgA,FlgB,FlgC,FlgD,FlgE,FlgF,FlgG,FlgH,FlgI,FlgJ,FlgK,FlgL,FlgT,FlhA,FlhB,FliA,FliC,FliE,FliF,FliG,FliH,FliI,FliJ,FliL,FliM,FliN,FliO,FliP,FliQ,FliR,FliY,FlrA,FlrC,MotA,MotB,MotD,MotX,MotY,RpoD,RpoN	40
Brevundimonas sp. LM2 strain LM2	FlgA,FlgB,FlgC,FlgD,FlgE,FlgF,FlgG,FlgH,FlgI,FlgJ,FlgK,FlgL,FlgT,FlhA,FlhB,FliA,FliC,FliE,FliF,FliG,FliH,FliI,FliJ,FliK,FliL,FliM,FliN,FliO,FliP,FliQ,FliR,FliY,FlrA,FlrC,MotA,MotB,MotX,MotY,RpoD,RpoN	40
Brevundimonas sp. LVF1	FlgA,FlgB,FlgC,FlgD,FlgE,FlgF,FlgG,FlgH,FlgI,FlgJ,FlgK,FlgL,FlgT,FlhA,FlhB,FliA,FliC,FliE,FliF,FliG,FliI,FliJ,FliK,FliL,FliM,FliN,FliO,FliP,FliQ,FliR,FliY,FlrA,FlrC,MotA,MotB,MotX,MotY,RpoD,RpoN	39
Brevundimonas sp. LVF2	FlgA,FlgB,FlgC,FlgD,FlgE,FlgF,FlgG,FlgH,FlgI,FlgJ,FlgK,FlgL,FlgT,FlhA,FlhB,FliA,FliC,FliD,FliE,FliF,FliG,FliI,FliK,FliL,FliM,FliN,FliO,FliP,FliQ,FliR,FliY,FlrA,FlrC,MotA,MotB,MotX,MotY,RpoD,RpoN	39
Brevundimonas sp. M20	FlgA,FlgB,FlgC,FlgD,FlgE,FlgF,FlgG,FlgH,FlgI,FlgJ,FlgK,FlgL,FlhA,FlhB,FliA,FliC,FliE,FliF,FliG,FliH,FliI,FliK,FliL,FliM,FliN,FliO,FliP,FliQ,FliR,FliY,FlrA,FlrC,MotA,MotB,MotX,MotY,RpoD,RpoN	38
Brevundimonas sp. MF30-B	FlgA,FlgB,FlgC,FlgD,FlgE,FlgF,FlgG,FlgH,FlgI,FlgJ,FlgK,FlgL,FlhA,FlhB,FliA,FliC,FliE,FliF,FliG,FliH,FliI,FliJ,FliK,FliL,FliM,FliN,FliO,FliP,FliQ,FliR,FliY,FlrA,FlrC,MotA,MotB,MotX,MotY,RpoD,RpoN	39
Brevundimonas sp. PAMC22021	FlgA,FlgB,FlgC,FlgD,FlgE,FlgF,FlgG,FlgH,FlgI,FlgJ,FlgK,FlgL,FlhA,FlhB,FliA,FliC,FliE,FliF,FliG,FliH,FliI,FliJ,FliK,FliL,FliM,FliN,FliO,FliP,FliQ,FliR,FliY,FlrA,FlrC,MotA,MotB,MotX,MotY,RpoD,RpoN	39
Brevundimonas sp. 'scallop'	FlgA,FlgB,FlgC,FlgD,FlgE,FlgF,FlgG,FlgH,FlgI,FlgJ,FlgK,FlhA,FlhB,FliA,FliC,FliE,FliF,FliG,FliH,FliI,FliJ,FliK,FliL,FliM,FliN,FliO,FliP,FliQ,FliR,FliY,FlrA,FlrC,MotA,MotB,MotX,MotY,RpoD,RpoN	38
Brevundimonas sp. SGAir0440	FlgA,FlgB,FlgC,FlgD,FlgE,FlgF,FlgG,FlgH,FlgI,FlgJ,FlgK,FlhA,FlhB,FliA,FliC,FliE,FliF,FliG,FliH,FliI,FliJ,FliK,FliL,FliM,FliN,FliO,FliP,FliQ,FliR,FliY,FlrA,FlrC,MotA,MotB,MotX,MotY,RpoD,RpoN	38
Brevundimonas sp. strain SSC2	FlgA,FlgB,FlgC,FlgD,FlgE,FlgF,FlgG,FlgH,FlgI,FlgJ,FlgK,FlgL,FlgT,FlhA,FlhB,FliA,FliC,FliE,FliF,FliG,FliH,FliI,FliJ,FliK,FliL,FliM,FliN,FliO,FliP,FliQ,FliY,FlrA,FlrC,MotA,MotB,MotX,MotY,RpoD,RpoN	39
Brevundimonas subvibrioides ATCC 15264	FlgA,FlgB,FlgC,FlgD,FlgE,FlgF,FlgG,FlgH,FlgI,FlgJ,FlgK,FlgL,FlgT,FlhA,FlhB,FliA,FliC,FliE,FliF,FliG,FliH,FliI,FliJ,FliK,FliL,FliM,FliN,FliO,FliP,FliQ,FliR,FliY,FlrA,FlrC,MotA,MotB,MotX,MotY,RpoD,RpoN	40
Brevundimonas vancanneytii strain NCTC9239	FlgA,FlgB,FlgC,FlgD,FlgE,FlgG,FlgH,FlgI,FlgJ,FlgK,FlgT,FlhA,FlhB,FliA,FliC,FliE,FliF,FliG,FliH,FliI,FliK,FliL,FliM,FliN,FliO,FliP,FliQ,FliR,FliY,FlrA,FlrC,MotA,MotB,MotX,MotY,RpoD,RpoN	37
Brevundimonas vesicularis strain FDAARGOS_289	FlgA,FlgB,FlgC,FlgD,FlgE,FlgF,FlgG,FlgH,FlgI,FlgJ,FlgK,FlgL,FlhA,FlhB,FliA,FliC,FliE,FliF,FliG,FliH,FliI,FliK,FliL,FliM,FliN,FliO,FliP,FliQ,FliR,FliY,FlrA,FlrC,MotA,MotB,MotX,MotY,RpoD,RpoN	38
Brochothrix thermosphacta strain BI	FlgJ,FliA,FliH,FliI,FliY,FlrA,FlrC,MotX,RpoD,RpoN	10
Brucella abortus 104M	FlgA,FlgB,FlgC,FlgD,FlgE,FlgF,FlgG,FlgH,FlgI,FlgJ,FlgK,FlgL,FlgN,FlgT,FlhA,FlhB,FliA,FliC,FliE,FliF,FliG,FliI,FliJ,FliL,FliM,FliN,FliO,FliP,FliQ,FliR,FliY,FlrA,FlrC,MotA,MotB,MotC,MotD,MotX,MotY,RpoD,RpoN	41
Brucella abortus A13334	FlgA,FlgB,FlgC,FlgD,FlgE,FlgF,FlgG,FlgH,FlgI,FlgJ,FlgK,FlgL,FlgN,FlhA,FlhB,FliA,FliC,FliE,FliF,FliG,FliI,FliJ,FliL,FliM,FliN,FliO,FliP,FliQ,FliR,FliY,FlrA,FlrC,MotA,MotB,MotC,MotD,MotX,MotY,RpoD,RpoN	40
Brucella abortus bv. 1 str. 9-941	FlgA,FlgC,FlgD,FlgE,FlgG,FlgH,FlgI,FlgJ,FlgK,FlgL,FlgT,FlhA,FlhB,FliA,FliC,FliE,FliF,FliG,FliI,FliL,FliM,FliN,FliO,FliP,FliQ,FliR,FliY,FlrA,FlrC,MotA,MotB,MotC,MotD,MotX,MotY,RpoD,RpoN	37
Brucella abortus bv. 2 str. 86/8/59	FlgA,FlgB,FlgC,FlgD,FlgE,FlgF,FlgG,FlgH,FlgI,FlgJ,FlgK,FlgL,FlgT,FlhA,FlhB,FliA,FliC,FliE,FliF,FliG,FliI,FliJ,FliL,FliM,FliN,FliO,FliP,FliQ,FliR,FliY,FlrA,FlrC,MotA,MotB,MotC,MotD,MotX,MotY,RpoD,RpoN	40
Brucella abortus bv. 6 str. 870	FlgA,FlgB,FlgC,FlgD,FlgE,FlgF,FlgG,FlgH,FlgI,FlgJ,FlgK,FlgL,FlgT,FlhA,FlhB,FliA,FliC,FliE,FliF,FliG,FliI,FliJ,FliL,FliM,FliN,FliO,FliP,FliQ,FliR,FliY,FlrA,FlrC,MotA,MotB,MotC,MotD,MotX,MotY,RpoD,RpoN	40
Brucella abortus bv. 9 str. C68	FlgA,FlgB,FlgC,FlgD,FlgE,FlgF,FlgG,FlgH,FlgI,FlgJ,FlgK,FlgL,FlgT,FlhA,FlhB,FliA,FliC,FliE,FliF,FliG,FliI,FliJ,FliL,FliM,FliN,FliO,FliP,FliQ,FliR,FliY,FlrA,FlrC,MotA,MotB,MotC,MotD,MotX,MotY,RpoD,RpoN	40
Brucella abortus RB51-AHVLA	FlgA,FlgB,FlgC,FlgD,FlgE,FlgF,FlgG,FlgH,FlgI,FlgJ,FlgK,FlgL,FlgN,FlgT,FlhA,FlhB,FliA,FliC,FliE,FliF,FliG,FliI,FliJ,FliL,FliM,FliN,FliO,FliP,FliQ,FliR,FliY,FlrA,FlrC,MotA,MotB,MotC,MotD,MotX,MotY,RpoD,RpoN	41
Brucella abortus S19	FlgA,FlgB,FlgC,FlgD,FlgE,FlgF,FlgG,FlgH,FlgI,FlgJ,FlgK,FlgL,FlgT,FlhA,FlhB,FliA,FliC,FliE,FliF,FliG,FliI,FliJ,FliL,FliM,FliN,FliO,FliP,FliQ,FliR,FliY,FlrA,FlrC,MotA,MotB,MotC,MotD,MotX,MotY,RpoD,RpoN	40
Brucella abortus strain 14330	FlgA,FlgB,FlgC,FlgD,FlgE,FlgF,FlgG,FlgH,FlgI,FlgJ,FlgK,FlgL,FlgT,FlhA,FlhB,FliA,FliC,FliE,FliF,FliG,FliI,FliL,FliM,FliN,FliP,FliQ,FliR,FliY,FlrA,FlrC,MotA,MotB,MotC,MotD,MotX,MotY,RpoD,RpoN	38
Brucella anthropi T210003	FlgA,FlgB,FlgC,FlgD,FlgE,FlgF,FlgG,FlgH,FlgI,FlgJ,FlgK,FlgL,FlhA,FlhB,FliA,FliC,FliE,FliF,FliG,FliI,FliL,FliM,FliN,FliO,FliP,FliQ,FliR,FliY,FlrA,FlrC,MotA,MotB,MotC,MotD,MotX,MotY,RpoD,RpoN	38
Brucella canis ATCC 23365	FlgA,FlgB,FlgC,FlgD,FlgE,FlgF,FlgG,FlgH,FlgI,FlgJ,FlgK,FlgL,FlgT,FlhA,FlhB,FliA,FliC,FliE,FliF,FliG,FliI,FliJ,FliL,FliM,FliN,FliO,FliP,FliQ,FliR,FliY,FlrA,FlrC,MotA,MotB,MotC,MotD,MotX,MotY,RpoD,RpoN	40
Brucella canis HSK A52141	FlgA,FlgB,FlgC,FlgD,FlgE,FlgF,FlgG,FlgH,FlgI,FlgJ,FlgK,FlgL,FlgN,FlhA,FlhB,FliA,FliC,FliE,FliF,FliG,FliI,FliJ,FliL,FliM,FliN,FliO,FliP,FliQ,FliR,FliY,FlrA,FlrC,MotA,MotB,MotC,MotD,MotX,MotY,RpoD,RpoN	40
Brucella canis strain 2009004498	FlgA,FlgB,FlgC,FlgD,FlgE,FlgF,FlgG,FlgH,FlgI,FlgJ,FlgK,FlgL,FlgT,FlhA,FlhB,FliA,FliC,FliE,FliF,FliG,FliI,FliL,FliM,FliN,FliP,FliQ,FliR,FliY,FlrA,FlrC,MotA,MotB,MotC,MotD,MotX,MotY,RpoD,RpoN	38
Brucella canis str. Oliveri	FlgA,FlgC,FlgD,FlgE,FlgG,FlgH,FlgI,FlgJ,FlgK,FlgL,FlgN,FlhA,FlhB,FliA,FliC,FliE,FliF,FliG,FliH,FliI,FliL,FliM,FliN,FliO,FliP,FliQ,FliR,FliY,FlrA,FlrC,MotA,MotB,MotC,MotD,MotX,MotY,RpoD,RpoN	38
Brucella ceti TE10759-12	FlgA,FlgC,FlgD,FlgE,FlgF,FlgG,FlgH,FlgI,FlgJ,FlgK,FlgL,FlhA,FlhB,FliA,FliC,FliE,FliF,FliG,FliH,FliI,FliL,FliM,FliN,FliO,FliP,FliQ,FliR,FliY,FlrA,FlrC,MotA,MotB,MotC,MotD,MotX,MotY,RpoD,RpoN	38
Brucella ceti TE28753-12	FlgA,FlgB,FlgD,FlgE,FlgF,FlgG,FlgH,FlgI,FlgJ,FlgK,FlgL,FlhA,FlhB,FliA,FliC,FliE,FliF,FliG,FliI,FliL,FliM,FliN,FliO,FliP,FliQ,FliR,FliY,FlrA,FlrC,MotA,MotB,MotC,MotD,MotX,MotY,RpoD,RpoN	37
Brucella melitensis ATCC 23457	FlgA,FlgB,FlgC,FlgD,FlgE,FlgF,FlgG,FlgH,FlgI,FlgJ,FlgK,FlgL,FlgT,FlhA,FlhB,FliA,FliC,FliE,FliF,FliG,FliI,FliJ,FliL,FliM,FliN,FliO,FliP,FliQ,FliR,FliY,FlrA,FlrC,MotA,MotB,MotC,MotD,MotX,MotY,RpoD,RpoN	40
Brucella melitensis biovar Abortus 2308	FlgA,FlgC,FlgD,FlgE,FlgG,FlgH,FlgI,FlgJ,FlgK,FlgL,FlgT,FlhA,FlhB,FliA,FliC,FliE,FliF,FliG,FliI,FliL,FliM,FliN,FliO,FliP,FliQ,FliR,FliY,FlrA,FlrC,MotA,MotB,MotC,MotD,MotX,MotY,RpoD,RpoN	37
Brucella melitensis bv. 1 str. 16M	FlgA,FlgC,FlgD,FlgE,FlgG,FlgH,FlgI,FlgJ,FlgK,FlgL,FlgT,FlhA,FlhB,FliA,FliC,FliE,FliF,FliG,FliI,FliL,FliM,FliN,FliO,FliP,FliQ,FliR,FliY,FlrA,FlrC,MotA,MotB,MotC,MotD,MotX,MotY,RpoD,RpoN	37
Brucella melitensis bv. 2 str. 63/9	FlgA,FlgB,FlgC,FlgD,FlgE,FlgF,FlgG,FlgH,FlgI,FlgJ,FlgK,FlgL,FlgT,FlhA,FlhB,FliA,FliC,FliE,FliF,FliG,FliI,FliJ,FliL,FliM,FliN,FliO,FliP,FliQ,FliR,FliY,FlrA,FlrC,MotA,MotB,MotC,MotD,MotX,MotY,RpoD,RpoN	40
Brucella melitensis bv. 3 str. Ether	FlgA,FlgB,FlgC,FlgD,FlgE,FlgF,FlgG,FlgH,FlgI,FlgJ,FlgK,FlgL,FlgT,FlhA,FlhB,FliA,FliC,FliE,FliF,FliG,FliI,FliJ,FliL,FliM,FliN,FliO,FliP,FliQ,FliR,FliY,FlrA,FlrC,MotA,MotB,MotC,MotD,MotX,MotY,RpoD,RpoN	40
Brucella melitensis M28	FlgA,FlgB,FlgC,FlgD,FlgE,FlgF,FlgG,FlgH,FlgI,FlgJ,FlgK,FlgL,FlgN,FlhA,FlhB,FliA,FliC,FliE,FliF,FliG,FliI,FliJ,FliL,FliM,FliN,FliO,FliP,FliQ,FliR,FliY,FlrA,FlrC,MotA,MotB,MotC,MotD,MotX,MotY,RpoD,RpoN	40
Brucella melitensis M5-90	FlgA,FlgB,FlgC,FlgD,FlgE,FlgF,FlgG,FlgH,FlgI,FlgJ,FlgK,FlgL,FlhA,FlhB,FliA,FliC,FliE,FliF,FliG,FliI,FliL,FliM,FliN,FliO,FliP,FliQ,FliR,FliY,FlrA,FlrC,MotA,MotB,MotC,MotD,MotX,MotY,RpoD,RpoN	38
Brucella melitensis NI	FlgA,FlgB,FlgC,FlgD,FlgE,FlgF,FlgG,FlgH,FlgI,FlgJ,FlgK,FlgL,FlgN,FlhA,FlhB,FliA,FliC,FliE,FliF,FliG,FliI,FliJ,FliL,FliM,FliN,FliO,FliP,FliQ,FliR,FliY,FlrA,FlrC,MotA,MotB,MotC,MotD,MotX,MotY,RpoD,RpoN	40
Brucella melitensis strain 1	FlgA,FlgB,FlgC,FlgD,FlgE,FlgF,FlgG,FlgH,FlgI,FlgJ,FlgK,FlgL,FlgT,FlhA,FlhB,FliA,FliC,FliE,FliF,FliG,FliI,FliL,FliM,FliN,FliP,FliQ,FliR,FliY,FlrA,FlrC,MotA,MotB,MotC,MotD,MotX,MotY,RpoD,RpoN	38
Brucella microti CCM 4915	FlgA,FlgB,FlgC,FlgD,FlgE,FlgF,FlgG,FlgH,FlgI,FlgJ,FlgK,FlgL,FlgT,FlhA,FlhB,FliA,FliC,FliE,FliF,FliG,FliI,FliJ,FliL,FliM,FliN,FliO,FliP,FliQ,FliR,FliY,FlrA,FlrC,MotA,MotB,MotC,MotD,MotX,MotY,RpoD,RpoN	40
Brucella neotomae 5K33	FlgA,FlgB,FlgC,FlgD,FlgE,FlgF,FlgG,FlgH,FlgI,FlgJ,FlgK,FlgL,FlgT,FlhA,FlhB,FliA,FliC,FliE,FliF,FliG,FliI,FliJ,FliL,FliM,FliN,FliO,FliP,FliQ,FliR,FliY,FlrA,FlrC,MotA,MotB,MotC,MotD,MotX,MotY,RpoD,RpoN	40
Brucella ovis ATCC 25840	FlgA,FlgB,FlgC,FlgD,FlgE,FlgF,FlgG,FlgH,FlgI,FlgJ,FlgK,FlgL,FlgT,FlhA,FlhB,FliA,FliC,FliE,FliF,FliG,FliI,FliJ,FliL,FliM,FliN,FliO,FliP,FliQ,FliR,FliY,FlrA,FlrC,MotA,MotB,MotC,MotD,MotX,MotY,RpoD,RpoN	40
Brucella pinnipedialis B2/94	FlgA,FlgB,FlgC,FlgD,FlgE,FlgF,FlgG,FlgH,FlgI,FlgJ,FlgK,FlgL,FlhA,FlhB,FliA,FliC,FliE,FliF,FliG,FliI,FliJ,FliL,FliM,FliN,FliO,FliP,FliQ,FliR,FliY,FlrA,FlrC,MotA,MotB,MotC,MotD,MotX,MotY,RpoD,RpoN	39
Brucella pinnipedialis strain 23a-1	FlgA,FlgB,FlgC,FlgD,FlgE,FlgF,FlgG,FlgH,FlgI,FlgJ,FlgK,FlgL,FlgT,FlhA,FlhB,FliA,FliC,FliE,FliF,FliG,FliI,FliK,FliL,FliM,FliN,FliP,FliQ,FliR,FliY,FlrA,FlrC,MotA,MotB,MotC,MotX,MotY,RpoD,RpoN	38
Brucella pseudogrignonensis ESL2	FlgA,FlgB,FlgC,FlgD,FlgE,FlgF,FlgG,FlgH,FlgI,FlgJ,FlgK,FlgL,FlhA,FlhB,FliA,FliC,FliE,FliF,FliG,FliI,FliJ,FliL,FliM,FliN,FliO,FliP,FliQ,FliR,FliY,FlrA,FlrC,MotA,MotB,MotC,MotD,MotX,MotY,RpoD,RpoN	39
Brucella sp. 09RB8471 strain 09RB8471	FlgA,FlgB,FlgC,FlgD,FlgE,FlgF,FlgG,FlgH,FlgI,FlgJ,FlgK,FlgL,FlgN,FlhA,FlhB,FliA,FliC,FliE,FliF,FliG,FliI,FliJ,FliL,FliM,FliN,FliO,FliP,FliQ,FliR,FliY,FlrA,FlrC,MotA,MotB,MotC,MotD,MotX,MotY,RpoD,RpoN	40
Brucella sp. 09RB8910 strain 09RB8910	FlgA,FlgB,FlgC,FlgD,FlgE,FlgF,FlgG,FlgH,FlgI,FlgJ,FlgK,FlgL,FlhA,FlhB,FliA,FliC,FliE,FliF,FliG,FliH,FliI,FliJ,FliK,FliL,FliM,FliN,FliO,FliP,FliQ,FliR,FliY,FlrA,FlrC,MotA,MotB,MotC,MotX,MotY,RpoD,RpoN	40
Brucella sp. 10RB9215 strain BR10RB9215WGS1	FlgA,FlgB,FlgC,FlgD,FlgE,FlgF,FlgG,FlgH,FlgI,FlgJ,FlgK,FlgL,FlgN,FlhA,FlhB,FliA,FliC,FliE,FliF,FliG,FliI,FliJ,FliL,FliM,FliN,FliO,FliP,FliQ,FliR,FliY,FlrA,FlrC,MotA,MotB,MotC,MotD,MotX,MotY,RpoD,RpoN	40
Brucella sp. 141012304	FlgA,FlgB,FlgC,FlgD,FlgE,FlgF,FlgG,FlgH,FlgI,FlgJ,FlgK,FlgL,FlhA,FlhB,FliA,FliC,FliE,FliF,FliG,FliH,FliI,FliJ,FliK,FliL,FliM,FliN,FliO,FliP,FliQ,FliR,FliY,FlrA,FlrC,MotA,MotB,MotC,MotX,MotY,RpoD,RpoN	40
Brucella sp. 2002734562	FlgA,FlgB,FlgC,FlgD,FlgE,FlgF,FlgG,FlgH,FlgI,FlgJ,FlgK,FlgL,FlhA,FlhB,FliA,FliC,FliE,FliF,FliG,FliH,FliI,FliJ,FliL,FliM,FliN,FliO,FliP,FliQ,FliR,FliY,FlrA,FlrC,MotA,MotB,MotC,MotD,MotX,MotY,RpoD,RpoN	40
Brucella sp. 2280	FlgA,FlgB,FlgC,FlgD,FlgE,FlgF,FlgG,FlgH,FlgI,FlgJ,FlgK,FlgL,FlhA,FlhB,FliA,FliC,FliE,FliF,FliG,FliI,FliJ,FliL,FliM,FliN,FliO,FliP,FliQ,FliR,FliY,FlrA,FlrC,MotA,MotB,MotC,MotD,MotX,MotY,RpoD,RpoN	39
Brucella sp. 458	FlgA,FlgB,FlgC,FlgD,FlgE,FlgF,FlgG,FlgH,FlgI,FlgJ,FlgK,FlgL,FlgN,FlhA,FlhB,FliA,FliC,FliE,FliF,FliG,FliI,FliL,FliM,FliN,FliO,FliP,FliQ,FliR,FliY,FlrA,FlrC,MotA,MotB,MotC,MotD,MotX,MotY,RpoD,RpoN	39
Brucella sp. 6810	FlgA,FlgB,FlgD,FlgE,FlgF,FlgG,FlgH,FlgI,FlgJ,FlgK,FlgL,FlhA,FlhB,FliA,FliC,FliE,FliF,FliG,FliI,FliL,FliM,FliN,FliO,FliP,FliQ,FliR,FliY,FlrA,FlrC,MotA,MotB,MotC,MotD,MotX,MotY,RpoD,RpoN	37
Brucella sp. BO2	FlgA,FlgB,FlgC,FlgD,FlgE,FlgF,FlgG,FlgH,FlgI,FlgJ,FlgK,FlgL,FlhA,FlhB,FliA,FliC,FliE,FliF,FliG,FliI,FliL,FliM,FliN,FliO,FliP,FliQ,FliR,FliY,FlrA,FlrC,MotA,MotB,MotC,MotD,MotX,MotY,RpoD,RpoN	38
Brucella sp. BO3	FlgA,FlgB,FlgD,FlgE,FlgF,FlgG,FlgH,FlgI,FlgJ,FlgK,FlgL,FlhA,FlhB,FliA,FliC,FliE,FliF,FliG,FliI,FliL,FliM,FliN,FliO,FliP,FliQ,FliR,FliY,FlrA,FlrC,MotA,MotB,MotC,MotD,MotX,MotY,RpoD,RpoN	37
Brucella sp. BTU1	FlgA,FlgB,FlgD,FlgE,FlgF,FlgG,FlgH,FlgI,FlgJ,FlgK,FlgL,FlgN,FlhA,FlhB,FliA,FliC,FliE,FliF,FliG,FliI,FliK,FliL,FliM,FliN,FliO,FliP,FliQ,FliR,FliY,FlrA,FlrC,MotA,MotB,MotC,MotX,MotY,RpoD,RpoN	38
Brucella sp. F60	FlgB,FlgC,FlgD,FlgF,FlgG,FlgH,FlgI,FlgJ,FlgN,FlhA,FlhB,FliA,FliE,FliG,FliI,FliJ,FliL,FliM,FliN,FliO,FliP,FliQ,FliR,FliY,FlrA,FlrC,MotA,MotB,MotX,MotY,RpoD,RpoN	32
Brucella suis 019	FlgA,FlgB,FlgC,FlgD,FlgE,FlgF,FlgG,FlgH,FlgI,FlgJ,FlgK,FlgL,FlgN,FlgT,FlhA,FlhB,FliA,FliC,FliE,FliF,FliG,FliI,FliJ,FliL,FliM,FliN,FliO,FliP,FliQ,FliR,FliY,FlrA,FlrC,MotA,MotB,MotC,MotD,MotX,MotY,RpoD,RpoN	41
Brucella suis 1330	FlgA,FlgC,FlgD,FlgE,FlgG,FlgH,FlgI,FlgJ,FlgK,FlgL,FlgT,FlhA,FlhB,FliA,FliC,FliE,FliF,FliG,FliI,FliL,FliM,FliN,FliO,FliP,FliQ,FliR,FliY,FlrA,FlrC,MotA,MotB,MotC,MotD,MotX,MotY,RpoD,RpoN	37
Brucella suis 7121680725	FlgA,FlgB,FlgC,FlgD,FlgE,FlgF,FlgG,FlgH,FlgI,FlgJ,FlgK,FlgL,FlgT,FlhA,FlhB,FliA,FliC,FliE,FliF,FliG,FliI,FliL,FliM,FliN,FliP,FliQ,FliR,FliY,FlrA,FlrC,MotA,MotB,MotC,MotD,MotX,MotY,RpoD,RpoN	38
Brucella suis ATCC 23445	FlgA,FlgC,FlgD,FlgE,FlgF,FlgG,FlgH,FlgI,FlgJ,FlgK,FlgL,FlgT,FlhA,FlhB,FliA,FliC,FliE,FliF,FliG,FliI,FliJ,FliM,FliN,FliO,FliP,FliR,FliY,FlrA,FlrC,MotA,MotB,MotC,MotD,MotX,MotY,RpoD,RpoN	37
Brucella suis bv. 1 strain 60	FlgB,FlgC,FlgD,FlgE,FlgF,FlgG,FlgH,FlgI,FlgK,FlgL,FlhA,FlhB,FliA,FliC,FliE,FliF,FliI,FliK,FliL,FliM,FliN,FliO,FliP,FliQ,FliR,FliY,FlrA,FlrC,MotA,MotB,MotC,MotX,MotY,RpoD,RpoN	35
Brucella suis bv. 1 str. S2	FlgA,FlgB,FlgC,FlgD,FlgE,FlgF,FlgG,FlgH,FlgI,FlgJ,FlgK,FlgL,FlgN,FlgT,FlhA,FlhB,FliA,FliC,FliE,FliF,FliG,FliI,FliJ,FliL,FliM,FliN,FliO,FliP,FliQ,FliR,FliY,FlrA,FlrC,MotA,MotB,MotC,MotD,MotX,MotY,RpoD,RpoN	41
Brucella suis bv. 2 strain Bs143CITA	FlgA,FlgB,FlgC,FlgD,FlgE,FlgF,FlgG,FlgH,FlgI,FlgJ,FlgK,FlgL,FlhA,FlhB,FliA,FliC,FliE,FliF,FliG,FliI,FliM,FliN,FliO,FliP,FliQ,FliR,FliY,FlrA,FlrC,MotA,MotB,MotC,MotD,MotX,MotY,RpoD,RpoN	37
Brucella suis bv. 3 str. 686	FlgA,FlgB,FlgC,FlgD,FlgE,FlgF,FlgG,FlgH,FlgI,FlgJ,FlgK,FlgL,FlgT,FlhA,FlhB,FliA,FliC,FliE,FliF,FliG,FliI,FliJ,FliL,FliM,FliN,FliO,FliP,FliQ,FliR,FliY,FlrA,FlrC,MotA,MotB,MotC,MotD,MotX,MotY,RpoD,RpoN	40
Brucella suis bv. 3 strain CVI_71	FlgA,FlgC,FlgD,FlgE,FlgG,FlgH,FlgI,FlgJ,FlgK,FlgL,FlgN,FlgT,FlhA,FlhB,FliA,FliC,FliE,FliF,FliG,FliH,FliI,FliL,FliM,FliN,FliO,FliP,FliQ,FliR,FliY,FlrA,FlrC,MotA,MotB,MotC,MotD,MotX,MotY,RpoD,RpoN	39
Brucella suis bv. 4 strain CVI_72	FlgA,FlgC,FlgD,FlgE,FlgG,FlgH,FlgI,FlgJ,FlgK,FlgL,FlgN,FlgT,FlhA,FlhB,FliA,FliC,FliE,FliF,FliG,FliH,FliI,FliL,FliM,FliN,FliO,FliP,FliQ,FliR,FliY,FlrA,FlrC,MotA,MotB,MotC,MotD,MotX,MotY,RpoD,RpoN	39
Brucella suis bv. 5 strain CVI_73	FlgC,FlgD,FlgE,FlgF,FlgJ,FlgK,FlgL,FlgN,FlgT,FlhA,FlhB,FliA,FliC,FliE,FliF,FliG,FliH,FliI,FliM,FliN,FliO,FliQ,FliR,FliY,FlrA,FlrC,MotA,MotB,MotC,MotD,MotX,MotY,RpoD,RpoN	34
Brucella suis VBI22	FlgA,FlgB,FlgC,FlgD,FlgE,FlgF,FlgG,FlgH,FlgI,FlgJ,FlgK,FlgL,FlgN,FlhA,FlhB,FliA,FliC,FliE,FliF,FliG,FliI,FliJ,FliL,FliM,FliN,FliO,FliP,FliQ,FliR,FliY,FlrA,FlrC,MotA,MotB,MotC,MotD,MotX,MotY,RpoD,RpoN	40
Bryobacterales bacterium F-183	FlgA,FlgC,FlgD,FlgE,FlgF,FlgG,FlgH,FlgI,FlgJ,FlgK,FlgL,FlgM,FlgT,FlhA,FlhB,FliA,FliC,FliD,FliE,FliF,FliG,FliH,FliI,FliM,FliN,FliP,FliQ,FliR,FliS,FliY,FlrA,FlrC,MotA,MotB,MotX,MotY,RpoD,RpoN	38
Buchnera aphidicola (Acyrthosiphon lactucae) strain Ala	FlgA,FlgC,FlgD,FlgE,FlgF,FlgG,FlgH,FlgI,FlgJ,FlgK,FlgN,FlhA,FlhB,FliE,FliF,FliG,FliH,FliI,FliJ,FliK,FliM,FliP,FliQ,FliR,FlrA,FlrC,MotY,RpoD	28
Buchnera aphidicola (Anoecia oenotherae) strain Aoe	FlgA,FlgE,FlgF,FlgH,FlgI,FlgJ,FlhA,FlhB,FliE,FliF,FliH,FliI,FliM,FliN,FliP,FliQ,FliR,FlrA,FlrC,RpoD	20
Buchnera aphidicola (Aphis craccivora) strain Acr	FlgA,FlgB,FlgC,FlgD,FlgE,FlgF,FlgG,FlgH,FlgI,FlgJ,FlgK,FlgN,FlhA,FlhB,FliE,FliF,FliG,FliH,FliI,FliJ,FliK,FliM,FliN,FliP,FliQ,FliR,FlrA,FlrC,MotY,RpoD	30
Buchnera aphidicola (Aphis craccivore) strain Ash	FlgA,FlgB,FlgC,FlgD,FlgE,FlgF,FlgG,FlgH,FlgI,FlgJ,FlgK,FlhA,FlhB,FliE,FliF,FliG,FliH,FliI,FliJ,FliK,FliM,FliN,FliP,FliQ,FliR,FlrA,FlrC,MotY,RpoD	29
Buchnera aphidicola (Aphis fabae) strain Afa-UT1	FlgA,FlgB,FlgC,FlgD,FlgE,FlgF,FlgG,FlgH,FlgI,FlgJ,FlgK,FlgN,FlhA,FlhB,FliE,FliF,FliG,FliH,FliI,FliJ,FliK,FliM,FliN,FliP,FliQ,FliR,FlrA,FlrC,MotY,RpoD	30
Buchnera aphidicola (Aphis glycines) strain BAg	FlgA,FlgB,FlgC,FlgD,FlgE,FlgF,FlgG,FlgH,FlgI,FlgJ,FlgK,FlgN,FlhA,FlhB,FliE,FliF,FliG,FliH,FliI,FliJ,FliK,FliM,FliN,FliP,FliQ,FliR,FlrA,FlrC,MotY,RpoD	30
Buchnera aphidicola (Aphis gossypii) strain Ago-UT1 strain not applicable	FlgA,FlgB,FlgC,FlgD,FlgE,FlgF,FlgG,FlgH,FlgI,FlgJ,FlgK,FlgN,FlhA,FlhB,FliE,FliF,FliG,FliH,FliI,FliK,FliM,FliN,FliP,FliQ,FliR,FlrA,FlrC,MotY,RpoD	29
Buchnera aphidicola (Aphis helianthi) strain Ahe	FlgA,FlgB,FlgC,FlgD,FlgE,FlgF,FlgG,FlgH,FlgI,FlgJ,FlgK,FlhA,FlhB,FliE,FliF,FliG,FliI,FliK,FliM,FliN,FliP,FliQ,FliR,FlrA,FlrC,MotY,RpoD	27
Buchnera aphidicola (Aphis nasturtii) strain Ana	FlgA,FlgB,FlgC,FlgD,FlgE,FlgF,FlgG,FlgH,FlgI,FlgJ,FlgK,FlhA,FlhB,FliE,FliF,FliG,FliH,FliI,FliJ,FliK,FliM,FliN,FliP,FliQ,FliR,FlrA,FlrC,MotY,RpoD	29
Buchnera aphidicola (Aphis nerii) strain Ane	FlgA,FlgB,FlgC,FlgD,FlgE,FlgF,FlgG,FlgH,FlgI,FlgJ,FlgK,FlgN,FlhA,FlhB,FliE,FliF,FliG,FliH,FliI,FliJ,FliK,FliM,FliN,FliP,FliQ,FliR,FlrA,FlrC,MotY,RpoD	30
Buchnera aphidicola (Aphis urticata) strain AURT-53B	FlgA,FlgB,FlgC,FlgD,FlgE,FlgF,FlgG,FlgH,FlgI,FlgJ,FlgK,FlgN,FlhA,FlhB,FliE,FliF,FliG,FliI,FliJ,FliK,FliM,FliN,FliP,FliQ,FliR,FlrA,FlrC,MotY,RpoD	29
Buchnera aphidicola (Artemisaphis artemisicola) strain Aar	FlgA,FlgC,FlgD,FlgE,FlgF,FlgG,FlgH,FlgI,FlgJ,FlgK,FlgN,FlhA,FlhB,FliE,FliF,FliG,FliH,FliI,FliJ,FliK,FliM,FliN,FliP,FliQ,FliR,FlrA,FlrC,MotY,RpoD	29
Buchnera aphidicola BCc	FlgH,FlgI,FlhA,FlhB,FliF,FliG,FliH,FliI,FliN,FliP,FliQ,FliR,FlrA,FlrC,RpoD	15
Buchnera aphidicola (Brachycaudus cardui) strain Bca	FlgA,FlgC,FlgD,FlgE,FlgF,FlgG,FlgH,FlgI,FlgJ,FlgK,FlhA,FlhB,FliE,FliF,FliG,FliH,FliI,FliJ,FliK,FliM,FliP,FliQ,FliR,FlrA,FlrC,MotY,RpoD	27
Buchnera aphidicola (Brevicoryne brassicae) strain Bbr	FlgA,FlgB,FlgC,FlgD,FlgE,FlgF,FlgG,FlgH,FlgI,FlgJ,FlgK,FlgN,FlhA,FlhB,FliE,FliF,FliG,FliH,FliI,FliJ,FliK,FliM,FliN,FliP,FliQ,FliR,FlrA,FlrC,MotY,RpoD	30
Buchnera aphidicola (Chaitophorus populeti) strain CpopBac	FlgA,FlgC,FlgD,FlgE,FlgF,FlgG,FlgH,FlgI,FlgJ,FlgK,FlhA,FlhB,FliE,FliF,FliG,FliH,FliI,FliJ,FliK,FliM,FliN,FliP,FliQ,FliR,FlrA,FlrC,MotY,RpoD	28
Buchnera aphidicola (Cinara cf. splendens/pseudotsugae 3390) strain BuCisplendens/pseudotsugae	FlgH,FlgI,FlhA,FlhB,FliF,FliG,FliH,FliI,FliN,FliP,FliQ,FliR,FlrA,FlrC,RpoD	15
Buchnera aphidicola (Cinara confinis)	FlgH,FlgI,FlhA,FlhB,FliE,FliF,FliG,FliH,FliI,FliM,FliP,FliQ,FliR,FlrA,FlrC,RpoD	16
Buchnera aphidicola (Cinara cuneomaculata) strain BuCicuneomaculata	FlgI,FlhA,FlhB,FliF,FliG,FliH,FliI,FliN,FliP,FliQ,FliR,FlrA,FlrC,RpoD	14
Buchnera aphidicola (Cinara curtihirsuta) strain BuCicurtihirsuta	FlgH,FlgI,FlhA,FlhB,FliF,FliG,FliH,FliI,FliN,FliO,FliP,FliQ,FliR,FlrA,FlrC,RpoD	16
Buchnera aphidicola (Cinara curvipes) strain BuCicurvipes	FlgH,FlgI,FlhA,FlhB,FliF,FliG,FliH,FliI,FliN,FliP,FliQ,FliR,FlrA,FlrC,RpoD	15
Buchnera aphidicola (Cinara kochiana kochiana) strain BuCikochiana	FlhA,FlhB,FliF,FliG,FliH,FliI,FliN,FliP,FliQ,FliR,FlrA,FlrC,RpoD	13
Buchnera aphidicola (Cinara laricifoliae) strain BuCilaricifoliae	FlhA,FlhB,FliF,FliG,FliH,FliI,FliN,FliP,FliQ,FliR,FlrA,FlrC,RpoD	13
Buchnera aphidicola (Cinara piceae) strain BuCipiceae	FlgH,FlgI,FlhA,FlhB,FliF,FliG,FliH,FliI,FliN,FliP,FliQ,FliR,FlrA,FlrC,RpoD	15
Buchnera aphidicola (Cinara pseudotaxifoliae)	FlgH,FlgI,FlhA,FlhB,FliF,FliG,FliH,FliI,FliN,FliP,FliQ,FliR,FlrA,FlrC,RpoD	15
Buchnera aphidicola (Cinara splendens) strain BuCisplendens	FlgH,FlgI,FlhA,FlhB,FliF,FliG,FliH,FliI,FliN,FliP,FliQ,FliR,FlrA,FlrC,RpoD	15
Buchnera aphidicola (Cinara strobi) strain BCistrobi	FlhA,FlhB,FliF,FliG,FliH,FliI,FliN,FliP,FliQ,FliR,FlrA,FlrC,RpoD	13
Buchnera aphidicola (Cinara tujafilina)	FlgC,FlgG,FlgH,FlgI,FlhA,FlhB,FliF,FliG,FliH,FliI,FliN,FliP,FliQ,FliR,FlrA,FlrC,RpoD	17
Buchnera aphidicola (Diuraphis noxia)	FlgA,FlgB,FlgC,FlgD,FlgE,FlgF,FlgG,FlgH,FlgI,FlgJ,FlgK,FlhA,FlhB,FliE,FliF,FliG,FliH,FliI,FliJ,FliK,FliM,FliN,FliP,FliQ,FliR,FlrA,FlrC,MotY,RpoD	29
Buchnera aphidicola (Hormaphis cornu) strain DLS_fromHcor80	FlgD,FlgE,FlgF,FlgG,FlgH,FlgI,FlgJ,FlgK,FlhA,FlhB,FliF,FliG,FliH,FliI,FliM,FliN,FliO,FliP,FlrA,FlrC,RpoD	21
Buchnera aphidicola (Hyadaphis tataricae) strain Hta	FlgA,FlgB,FlgC,FlgD,FlgE,FlgF,FlgG,FlgH,FlgI,FlgJ,FlgK,FlgN,FlhA,FlhB,FliE,FliF,FliG,FliH,FliI,FliJ,FliK,FliM,FliN,FliP,FliQ,FliR,FlrA,FlrC,MotY,RpoD	30
Buchnera aphidicola (Hyperomyzus lactucae) strain Hla	FlgA,FlgC,FlgD,FlgE,FlgF,FlgG,FlgH,FlgI,FlgJ,FlgK,FlgN,FlhA,FlhB,FliE,FliF,FliG,FliH,FliI,FliJ,FliK,FliM,FliN,FliP,FliQ,FliR,FlrA,FlrC,MotY,RpoD	29
Buchnera aphidicola (Lipaphis pseudobrassicae) strain Lps	FlgA,FlgB,FlgC,FlgD,FlgE,FlgF,FlgG,FlgH,FlgI,FlgJ,FlgK,FlgN,FlhA,FlhB,FliE,FliF,FliG,FliH,FliI,FliJ,FliK,FliN,FliP,FliQ,FliR,FlrA,MotY,RpoD	28
Buchnera aphidicola (Macrosiphoniella sanborni) strain Msa	FlgA,FlgC,FlgD,FlgE,FlgF,FlgG,FlgH,FlgI,FlgJ,FlgK,FlgN,FlhA,FlhB,FliE,FliF,FliG,FliH,FliI,FliJ,FliK,FliM,FliN,FliP,FliQ,FliR,FlrA,FlrC,MotY,RpoD	29
Buchnera aphidicola (Macrosiphum euphorbiae) strain Meu	FlgA,FlgC,FlgD,FlgE,FlgF,FlgG,FlgH,FlgI,FlgJ,FlgK,FlgN,FlhA,FlhB,FliE,FliF,FliG,FliH,FliI,FliJ,FliK,FliM,FliN,FliP,FliQ,FliR,FlrA,FlrC,MotY,RpoD	29
Buchnera aphidicola (Macrosiphum gaurae) strain Mga	FlgA,FlgB,FlgC,FlgD,FlgE,FlgF,FlgG,FlgH,FlgI,FlgJ,FlgK,FlgN,FlhA,FlhB,FliE,FliF,FliG,FliH,FliI,FliJ,FliK,FliM,FliN,FliP,FliQ,FliR,FlrA,FlrC,MotY,RpoD	30
Buchnera aphidicola (Melanaphis sacchari) strain LSU	FlgA,FlgB,FlgC,FlgD,FlgE,FlgF,FlgG,FlgH,FlgI,FlgJ,FlgK,FlhA,FlhB,FliE,FliF,FliG,FliI,FliJ,FliM,FliN,FliP,FliQ,FliR,FlrA,FlrC,MotY,RpoD	27
Buchnera aphidicola (Melaphis rhois) strain Mrh	FlgA,FlgB,FlgC,FlhA,FlhB,FliE,FliF,FliG,FliH,FliI,FliJ,FliM,FliN,FliO,FliP,FliQ,FliR,FlrA,FlrC,MotY,RpoD	21
Buchnera aphidicola (Microlophium carnosum) strain MCAR-56B	FlgA,FlgC,FlgD,FlgE,FlgF,FlgG,FlgH,FlgI,FlgJ,FlgK,FlgN,FlhA,FlhB,FliE,FliF,FliG,FliH,FliI,FliJ,FliK,FliM,FliN,FliP,FliQ,FliR,FlrA,FlrC,MotY,RpoD	29
Buchnera aphidicola (Muscaphis stroyani) strain Mst	FlgA,FlgB,FlgC,FlgD,FlgE,FlgF,FlgG,FlgH,FlgI,FlgJ,FlgK,FlgN,FlhA,FlhB,FliE,FliF,FliG,FliH,FliI,FliJ,FliK,FliM,FliP,FliQ,FliR,FlrA,FlrC,MotY,RpoD	29
Buchnera aphidicola (Pentalonia nigronervosa) strain Ba4	FlgA,FlgB,FlgC,FlgD,FlgE,FlgF,FlgH,FlgI,FlgJ,FlgK,FlhA,FlhB,FliE,FliF,FliG,FliH,FliI,FliJ,FliK,FliM,FliN,FliP,FliQ,FliR,FlrA,FlrC,MotY,RpoD	28
Buchnera aphidicola (Rhopalosiphum maidis) strain BTI	FlgA,FlgB,FlgC,FlgD,FlgE,FlgF,FlgG,FlgH,FlgI,FlgJ,FlgK,FlgN,FlhA,FlhB,FliE,FliF,FliG,FliH,FliI,FliJ,FliK,FliM,FliN,FliP,FliQ,FliR,FlrA,FlrC,MotY,RpoD	30
Buchnera aphidicola (Rhopalosiphum padi) strain Rpa	FlgA,FlgB,FlgC,FlgD,FlgE,FlgF,FlgG,FlgH,FlgI,FlgJ,FlgK,FlgN,FlhA,FlhB,FliE,FliF,FliG,FliH,FliI,FliJ,FliK,FliM,FliN,FliO,FliP,FliQ,FliR,FlrA,FlrC,MotY,RpoD	31
Buchnera aphidicola (Sarucallis kahawaluokalani) strain Ska	FlgD,FlhA,FlhB,FliF,FliI,FliP,FliQ,FliR,FlrA,FlrC,RpoD	11
Buchnera aphidicola (Schizaphis graminum) strain LNK	FlgA,FlgB,FlgC,FlgD,FlgE,FlgF,FlgG,FlgH,FlgI,FlgJ,FlgK,FlgN,FlhA,FlhB,FliE,FliF,FliG,FliH,FliI,FliJ,FliK,FliM,FliN,FliP,FliQ,FliR,FlrA,FlrC,MotY,RpoD	30
Buchnera aphidicola (Schlechtendalia chinensis)	FlgA,FlgB,FlgC,FlgF,FlgG,FlgH,FlgI,FlgJ,FlhA,FlhB,FliE,FliF,FliG,FliH,FliI,FliJ,FliM,FliN,FliO,FliP,FliQ,FliR,FlrA,FlrC,MotY,RpoD	26
Buchnera aphidicola (Sitobion avenae) strain Sav	FlgA,FlgC,FlgD,FlgE,FlgF,FlgG,FlgH,FlgI,FlgJ,FlgK,FlgN,FlhA,FlhB,FliE,FliF,FliG,FliH,FliI,FliJ,FliK,FliM,FliN,FliP,FliQ,FliR,FlrA,FlrC,MotY,RpoD	29
Buchnera aphidicola (Stegophylla sp.) strain Ssp	FliI,FlrA,FlrC,RpoD	4
Buchnera aphidicola str. 5A (Acyrthosiphon pisum)	FlgA,FlgC,FlgD,FlgE,FlgF,FlgG,FlgH,FlgI,FlgJ,FlgK,FlgN,FlhA,FlhB,FliE,FliF,FliG,FliH,FliI,FliJ,FliK,FliM,FliN,FliP,FliQ,FliR,FlrA,FlrC,MotY,RpoD	29
Buchnera aphidicola strain BCifornacula	FlhA,FlhB,FliF,FliG,FliH,FliI,FliN,FliP,FliQ,FliR,FlrA,FlrC,RpoD	13
Buchnera aphidicola str. Ak (Acyrthosiphon kondoi)	FlgA,FlgC,FlgD,FlgE,FlgF,FlgG,FlgH,FlgI,FlgJ,FlgK,FlgN,FlhA,FlhB,FliE,FliF,FliG,FliH,FliI,FliJ,FliK,FliM,FliN,FliP,FliQ,FliR,FlrA,FlrC,MotY,RpoD	29
Buchnera aphidicola str. APS (Acyrthosiphon pisum)	FlgA,FlgC,FlgD,FlgE,FlgF,FlgG,FlgH,FlgI,FlgJ,FlgK,FlgN,FlhA,FlhB,FliE,FliF,FliG,FliH,FliI,FliJ,FliK,FliM,FliN,FliP,FliQ,FliR,FlrA,FlrC,MotY,RpoD	29
Buchnera aphidicola str. Bp (Baizongia pistaciae)	FlgB,FlgC,FlgF,FlgG,FlgH,FlgI,FlgJ,FlhA,FlhB,FliE,FliF,FliG,FliH,FliI,FliM,FliN,FliP,FliQ,FliR,FlrA,FlrC,MotY,RpoD	23
Buchnera aphidicola str. F009 (Myzus persicae)	FlgA,FlgC,FlgD,FlgE,FlgF,FlgG,FlgH,FlgI,FlgJ,FlgK,FlgN,FlhA,FlhB,FliE,FliF,FliG,FliH,FliI,FliJ,FliK,FliM,FliP,FliQ,FliR,FlrA,FlrC,MotY,RpoD	28
Buchnera aphidicola str. G002 (Myzus persicae)	FlgA,FlgC,FlgD,FlgE,FlgF,FlgG,FlgH,FlgI,FlgJ,FlgK,FlgN,FlhA,FlhB,FliE,FliF,FliG,FliH,FliI,FliJ,FliK,FliM,FliP,FliQ,FliR,FlrA,FlrC,MotY,RpoD	28
Buchnera aphidicola str. JF98 (Acyrthosiphon pisum)	FlgA,FlgC,FlgD,FlgE,FlgF,FlgG,FlgH,FlgI,FlgJ,FlgK,FlgN,FlhA,FlhB,FliE,FliF,FliG,FliH,FliI,FliJ,FliK,FliM,FliN,FliP,FliQ,FliR,FlrA,FlrC,MotY,RpoD	29
Buchnera aphidicola str. JF99 (Acyrthosiphon pisum)	FlgA,FlgC,FlgD,FlgE,FlgF,FlgG,FlgH,FlgI,FlgJ,FlgK,FlgN,FlhA,FlhB,FliE,FliF,FliG,FliH,FliI,FliJ,FliK,FliM,FliN,FliP,FliQ,FliR,FlrA,FlrC,MotY,RpoD	29
Buchnera aphidicola str. LL01 (Acyrthosiphon pisum)	FlgA,FlgC,FlgD,FlgE,FlgF,FlgG,FlgH,FlgI,FlgJ,FlgK,FlgN,FlhA,FlhB,FliE,FliF,FliG,FliH,FliI,FliJ,FliK,FliM,FliN,FliP,FliQ,FliR,FlrA,FlrC,MotY,RpoD	29
Buchnera aphidicola str. Sg (Schizaphis graminum)	FlgA,FlgC,FlgD,FlgE,FlgF,FlgH,FlgI,FlgJ,FlgK,FlgN,FlhA,FlhB,FliE,FliF,FliG,FliH,FliI,FliJ,FliK,FliM,FliN,FliP,FliQ,FliR,FlrA,FlrC,MotY,RpoD	28
Buchnera aphidicola str. TLW03 (Acyrthosiphon pisum)	FlgC,FlgD,FlgE,FlgF,FlgG,FlgH,FlgI,FlgJ,FlgK,FlgN,FlhA,FlhB,FliE,FliF,FliG,FliH,FliI,FliJ,FliK,FliM,FliN,FliP,FliQ,FliR,FlrA,FlrC,MotY,RpoD	28
Buchnera aphidicola str. Tuc7 (Acyrthosiphon pisum)	FlgA,FlgC,FlgD,FlgE,FlgF,FlgG,FlgH,FlgI,FlgJ,FlgK,FlgN,FlhA,FlhB,FliE,FliF,FliG,FliH,FliI,FliJ,FliK,FliM,FliN,FliP,FliQ,FliR,FlrA,FlrC,MotY,RpoD	29
Buchnera aphidicola str. Ua (Uroleucon ambrosiae)	FlgA,FlgC,FlgD,FlgE,FlgF,FlgG,FlgH,FlgI,FlgJ,FlgK,FlgN,FlhA,FlhB,FliE,FliF,FliG,FliH,FliI,FliJ,FliK,FliM,FliN,FliP,FliQ,FliR,FlrA,FlrC,MotY,RpoD	29
Buchnera aphidicola str. USDA (Myzus persicae)	FlgA,FlgC,FlgD,FlgE,FlgF,FlgG,FlgH,FlgI,FlgJ,FlgK,FlgN,FlhA,FlhB,FliE,FliF,FliG,FliH,FliI,FliJ,FliK,FliM,FliP,FliQ,FliR,FlrA,FlrC,MotY,RpoD	28
Buchnera aphidicola str. W106 (Myzus persicae)	FlgA,FlgC,FlgD,FlgE,FlgF,FlgG,FlgH,FlgI,FlgJ,FlgK,FlgN,FlhA,FlhB,FliE,FliF,FliG,FliH,FliI,FliJ,FliK,FliM,FliP,FliQ,FliR,FlrA,FlrC,MotY,RpoD	28
Buchnera aphidicola (Thelaxes californica) strain Tca	FlgB,FlgC,FlgE,FlgF,FlgG,FlgH,FlgI,FlgJ,FlhA,FlhB,FliF,FliH,FliI,FliN,FliP,FliQ,FliR,FlrA,FlrC,RpoD	20
Buchnera aphidicola (Therioaphis trifolii) strain Tma	FlhA,FlhB,FliF,FliH,FliI,FliJ,FliM,FliN,FliP,FliQ,FliR,FlrA,FlrC,RpoD	14
Buchnera aphidicola (Tuberolachnus salignus)	FlgA,FlgD,FlgF,FlgG,FlgH,FlgI,FlhA,FlhB,FliF,FliG,FliH,FliI,FliM,FliP,FliQ,FliR,FlrA,FlrC,MotB,RpoD	20
Bulleidia sp. zg-1006	FlgJ,FliA,FliG,FliI,FliY,FlrA,FlrC,RpoD	8
Burkholderia aenigmatica CMCC(B)23010 strain CMCC(B)23010	FlgA,FlgC,FlgD,FlgE,FlgF,FlgG,FlgH,FlgI,FlgJ,FlgK,FlgL,FlgM,FlgN,FlgT,FlhA,FlhB,FlhC,FlhD,FliA,FliC,FliD,FliE,FliF,FliG,FliH,FliI,FliJ,FliK,FliL,FliM,FliN,FliO,FliP,FliQ,FliR,FliS,FliT,FliY,FlrA,FlrC,MotA,MotB,MotX,MotY,RpoD,RpoN	46
Burkholderia ambifaria AMMD	FlgA,FlgC,FlgD,FlgE,FlgF,FlgG,FlgH,FlgI,FlgJ,FlgK,FlgL,FlgM,FlgN,FlhA,FlhB,FlhC,FlhD,FliA,FliC,FliD,FliE,FliF,FliG,FliH,FliI,FliJ,FliK,FliL,FliM,FliN,FliO,FliP,FliQ,FliR,FliS,FliT,FliY,FlrA,FlrC,MotA,MotB,MotX,MotY,RpoD,RpoN	45
Burkholderia ambifaria B21-004	FlgA,FlgB,FlgC,FlgD,FlgE,FlgF,FlgG,FlgH,FlgI,FlgJ,FlgK,FlgL,FlgM,FlgN,FlgT,FlhA,FlhB,FlhC,FlhD,FliA,FliC,FliD,FliE,FliF,FliG,FliH,FliI,FliJ,FliK,FliL,FliM,FliN,FliO,FliP,FliQ,FliR,FliS,FliT,FliY,FlrA,FlrC,MotA,MotB,MotX,MotY,RpoD,RpoN	47
Burkholderia ambifaria MC40-6	FlgA,FlgC,FlgD,FlgE,FlgF,FlgG,FlgH,FlgI,FlgJ,FlgK,FlgL,FlgM,FlgN,FlgT,FlhA,FlhB,FlhC,FlhD,FliA,FliC,FliD,FliE,FliF,FliG,FliH,FliI,FliJ,FliK,FliL,FliM,FliN,FliO,FliP,FliQ,FliR,FliS,FliT,FliY,FlrA,FlrC,MotA,MotB,MotX,MotY,RpoD,RpoN	46
Burkholderia anthina strain 1CH1	FlgA,FlgB,FlgC,FlgD,FlgE,FlgF,FlgG,FlgH,FlgI,FlgJ,FlgK,FlgL,FlgM,FlgN,FlhA,FlhB,FlhC,FlhD,FliA,FliC,FliD,FliE,FliF,FliG,FliH,FliI,FliJ,FliK,FliL,FliM,FliN,FliO,FliP,FliQ,FliR,FliS,FliT,FliY,FlrA,FlrC,MotA,MotB,MotX,MotY,RpoD,RpoN	46
Burkholderia caribensis strain MWAP64	FlgA,FlgB,FlgC,FlgD,FlgE,FlgF,FlgG,FlgH,FlgI,FlgJ,FlgK,FlgL,FlgM,FlgN,FlgT,FlhA,FlhB,FlhC,FlhD,FliA,FliC,FliD,FliE,FliF,FliG,FliH,FliI,FliJ,FliK,FliL,FliM,FliN,FliO,FliP,FliQ,FliR,FliS,FliT,FliY,FlrA,FlrC,MotA,MotB,MotX,MotY,RpoD,RpoN	47
Burkholderiaceae bacterium strain SSC6	FlgO,FlgT,FliA,FliH,FliI,FliY,FlrA,FlrC,MotA,MotB,MotY,RpoD,RpoN	13
Burkholderia cenocepacia AU 1054	FlgA,FlgC,FlgD,FlgE,FlgF,FlgG,FlgH,FlgI,FlgJ,FlgK,FlgL,FlgM,FlgN,FlgT,FlhA,FlhB,FlhC,FlhD,FliA,FliC,FliD,FliE,FliF,FliG,FliH,FliI,FliJ,FliK,FliL,FliM,FliN,FliO,FliP,FliQ,FliR,FliS,FliT,FliY,FlrA,FlrC,MotA,MotB,MotX,MotY,RpoD,RpoN	46
Burkholderia cenocepacia CMCC(B)23006 strain CMCC(B)23006	FlgA,FlgB,FlgC,FlgD,FlgE,FlgF,FlgG,FlgH,FlgI,FlgJ,FlgK,FlgL,FlgM,FlgN,FlgT,FlhA,FlhB,FlhC,FlhD,FliA,FliC,FliD,FliE,FliF,FliG,FliH,FliI,FliJ,FliK,FliL,FliM,FliN,FliO,FliP,FliQ,FliR,FliS,FliT,FliY,FlrA,FlrC,MotA,MotB,MotX,MotY,RpoD,RpoN	47
Burkholderia cenocepacia HI2424	FlgA,FlgC,FlgD,FlgE,FlgF,FlgH,FlgI,FlgJ,FlgK,FlgL,FlgM,FlgN,FlgT,FlhA,FlhB,FlhC,FlhD,FliA,FliC,FliD,FliE,FliF,FliG,FliH,FliI,FliJ,FliK,FliL,FliM,FliN,FliO,FliP,FliQ,FliR,FliS,FliT,FliY,FlrA,FlrC,MotA,MotB,MotX,MotY,RpoD,RpoN	45
Burkholderia cenocepacia J2315	FlgA,FlgC,FlgD,FlgE,FlgF,FlgH,FlgI,FlgJ,FlgK,FlgL,FlgM,FlgN,FlgT,FlhA,FlhB,FlhC,FlhD,FliA,FliC,FliD,FliE,FliF,FliG,FliH,FliI,FliJ,FliK,FliL,FliM,FliN,FliO,FliP,FliQ,FliR,FliS,FliT,FliY,FlrA,FlrC,MotA,MotB,MotX,MotY,RpoD,RpoN	45
Burkholderia cenocepacia MC0-3	FlgA,FlgB,FlgC,FlgD,FlgE,FlgF,FlgG,FlgH,FlgI,FlgJ,FlgK,FlgL,FlgM,FlgN,FlgT,FlhA,FlhB,FlhC,FlhD,FliA,FliC,FliD,FliE,FliF,FliG,FliH,FliI,FliJ,FliK,FliL,FliM,FliN,FliO,FliP,FliQ,FliR,FliS,FliT,FliY,FlrA,FlrC,MotA,MotB,MotX,MotY,RpoD,RpoN	47
Burkholderia cepacia ATCC 25416	FlgA,FlgB,FlgC,FlgD,FlgE,FlgF,FlgG,FlgH,FlgI,FlgJ,FlgK,FlgL,FlgM,FlgN,FlgT,FlhA,FlhB,FlhC,FlhD,FliA,FliC,FliD,FliE,FliF,FliG,FliH,FliI,FliJ,FliK,FliL,FliM,FliN,FliO,FliP,FliQ,FliR,FliS,FliT,FliY,FlrA,FlrC,MotA,MotB,MotX,MotY,RpoD,RpoN	47
Burkholderia cepacia BRDJ	FlgA,FlgC,FlgD,FlgE,FlgF,FlgG,FlgH,FlgI,FlgJ,FlgK,FlgL,FlgM,FlgN,FlgT,FlhA,FlhB,FlhC,FlhD,FliA,FliC,FliD,FliE,FliF,FliG,FliH,FliI,FliJ,FliK,FliL,FliM,FliN,FliO,FliP,FliQ,FliR,FliS,FliT,FliY,FlrA,FlrC,MotA,MotB,MotX,MotY,RpoD,RpoN	46
Burkholderia cepacia GG4	FlgA,FlgB,FlgC,FlgD,FlgE,FlgF,FlgG,FlgH,FlgI,FlgJ,FlgK,FlgL,FlgM,FlgN,FlhA,FlhB,FlhC,FlhD,FliA,FliC,FliD,FliE,FliF,FliG,FliH,FliI,FliJ,FliK,FliL,FliM,FliN,FliO,FliP,FliQ,FliR,FliS,FliT,FliY,FlrA,FlrC,MotA,MotB,MotX,MotY,RpoD,RpoN	46
Burkholderia contaminans B17-01563-1	FlgA,FlgC,FlgD,FlgE,FlgF,FlgG,FlgH,FlgI,FlgJ,FlgK,FlgL,FlgM,FlgN,FlhA,FlhB,FlhC,FlhD,FliA,FliC,FliD,FliE,FliF,FliG,FliH,FliI,FliJ,FliK,FliL,FliM,FliN,FliO,FliP,FliQ,FliR,FliS,FliT,FliY,FlrA,FlrC,MotA,MotB,MotX,MotY,RpoD,RpoN	45
Burkholderia diffusa strain RF2-non-BP9	FlgA,FlgC,FlgD,FlgE,FlgF,FlgG,FlgH,FlgI,FlgJ,FlgK,FlgL,FlgM,FlgN,FlgT,FlhA,FlhB,FlhC,FlhD,FliA,FliC,FliD,FliE,FliF,FliG,FliH,FliI,FliJ,FliK,FliL,FliM,FliN,FliO,FliP,FliQ,FliR,FliS,FliT,FliY,FlrA,FlrC,MotA,MotB,MotX,MotY,RpoD,RpoN	46
Burkholderia dolosa AU0158	FlgA,FlgB,FlgC,FlgD,FlgE,FlgF,FlgG,FlgH,FlgI,FlgJ,FlgK,FlgL,FlgM,FlgN,FlgT,FlhA,FlhB,FlhC,FlhD,FliA,FliC,FliD,FliE,FliF,FliG,FliH,FliI,FliJ,FliK,FliL,FliM,FliN,FliO,FliP,FliQ,FliR,FliS,FliT,FliY,FlrA,FlrC,MotA,MotB,MotX,MotY,RpoD,RpoN	47
Burkholderia dolosa FDAARGOS_1463	FlgA,FlgB,FlgC,FlgD,FlgE,FlgF,FlgG,FlgH,FlgI,FlgJ,FlgK,FlgL,FlgM,FlgN,FlgT,FlhA,FlhB,FlhC,FlhD,FliA,FliC,FliD,FliE,FliF,FliG,FliH,FliI,FliJ,FliK,FliL,FliM,FliN,FliO,FliP,FliQ,FliR,FliS,FliT,FliY,FlrA,FlrC,MotA,MotB,MotX,MotY,RpoD,RpoN	47
Burkholderia dolosa PC543	FlgA,FlgB,FlgC,FlgD,FlgE,FlgF,FlgG,FlgH,FlgI,FlgJ,FlgK,FlgL,FlgM,FlgN,FlgT,FlhA,FlhB,FlhC,FlhD,FliA,FliC,FliD,FliE,FliF,FliG,FliH,FliI,FliJ,FliK,FliL,FliM,FliN,FliO,FliP,FliQ,FliR,FliS,FliT,FliY,FlrA,FlrC,MotA,MotB,MotD,MotX,MotY,RpoD,RpoN	48
Burkholderia fungorum strain ATCC BAA-463	FlgA,FlgB,FlgC,FlgD,FlgE,FlgF,FlgG,FlgH,FlgI,FlgJ,FlgK,FlgL,FlgM,FlgN,FlhA,FlhB,FlhC,FlhD,FliA,FliC,FliD,FliE,FliF,FliG,FliH,FliI,FliJ,FliK,FliL,FliM,FliN,FliO,FliP,FliQ,FliR,FliS,FliT,FliY,FlrA,FlrC,MotA,MotB,MotX,MotY,RpoD,RpoN	46
Burkholderia gladioli BSR3	FlgA,FlgB,FlgC,FlgD,FlgE,FlgF,FlgG,FlgH,FlgI,FlgJ,FlgK,FlgL,FlgM,FlgN,FlhA,FlhB,FlhC,FlhD,FliA,FliC,FliD,FliE,FliF,FliG,FliH,FliI,FliJ,FliK,FliL,FliM,FliN,FliO,FliP,FliQ,FliR,FliS,FliT,FliY,FlrA,FlrC,MotA,MotB,MotX,MotY,RpoD,RpoN	46
Burkholderia gladioli pv. gladioli strain FDAARGOS_188 strain Not Applicable	FlgA,FlgC,FlgD,FlgE,FlgF,FlgG,FlgH,FlgI,FlgJ,FlgK,FlgL,FlgM,FlgN,FlgT,FlhA,FlhB,FlhC,FlhD,FliA,FliC,FliD,FliE,FliF,FliG,FliH,FliI,FliJ,FliK,FliL,FliM,FliN,FliO,FliP,FliQ,FliR,FliS,FliT,FliY,FlrA,FlrC,MotA,MotB,MotX,MotY,RpoD,RpoN	46
Burkholderia gladioli strain ATCC 10248	FlgA,FlgC,FlgD,FlgE,FlgF,FlgG,FlgH,FlgI,FlgJ,FlgK,FlgL,FlgM,FlgN,FlgT,FlhA,FlhB,FlhC,FlhD,FliA,FliC,FliD,FliE,FliF,FliG,FliH,FliI,FliJ,FliK,FliL,FliM,FliN,FliO,FliP,FliQ,FliR,FliS,FliT,FliY,FlrA,FlrC,MotA,MotB,MotX,MotY,RpoD,RpoN	46
Burkholderia glumae AU6208	FlgA,FlgB,FlgC,FlgD,FlgE,FlgF,FlgG,FlgH,FlgI,FlgJ,FlgK,FlgL,FlgM,FlgN,FlgT,FlhA,FlhB,FlhC,FlhD,FliA,FliC,FliD,FliE,FliF,FliG,FliH,FliI,FliJ,FliK,FliL,FliM,FliN,FliO,FliP,FliQ,FliR,FliS,FliT,FliY,FlrA,FlrC,MotA,MotB,MotX,MotY,RpoD,RpoN	47
Burkholderia glumae BGR1	FlgA,FlgC,FlgD,FlgE,FlgF,FlgG,FlgH,FlgI,FlgJ,FlgK,FlgL,FlgM,FlgN,FlgT,FlhA,FlhB,FlhC,FlhD,FliA,FliC,FliD,FliE,FliF,FliG,FliH,FliI,FliJ,FliK,FliL,FliM,FliN,FliO,FliP,FliQ,FliR,FliS,FliT,FliY,FlrA,FlrC,MotA,MotB,MotX,MotY,RpoD,RpoN	46
Burkholderia glumae LMG 2196 = ATCC 33617	FlgA,FlgB,FlgC,FlgD,FlgE,FlgF,FlgG,FlgH,FlgI,FlgJ,FlgK,FlgL,FlgM,FlgN,FlgT,FlhA,FlhB,FlhC,FlhD,FliA,FliC,FliD,FliE,FliF,FliG,FliH,FliI,FliJ,FliK,FliL,FliM,FliN,FliO,FliP,FliQ,FliR,FliS,FliT,FliY,FlrA,FlrC,MotA,MotB,MotX,MotY,RpoD,RpoN	47
Burkholderia glumae PG1	FlgA,FlgC,FlgD,FlgE,FlgF,FlgG,FlgH,FlgI,FlgJ,FlgK,FlgL,FlgM,FlgN,FlgT,FlhA,FlhB,FlhC,FlhD,FliA,FliC,FliD,FliE,FliF,FliG,FliH,FliI,FliJ,FliK,FliL,FliM,FliN,FliO,FliP,FliQ,FliR,FliS,FliT,FliY,FlrA,FlrC,MotA,MotB,MotX,MotY,RpoD,RpoN	46
Burkholderia glumae strain 257sh-1	FlgA,FlgC,FlgD,FlgE,FlgF,FlgG,FlgH,FlgI,FlgJ,FlgK,FlgL,FlgM,FlgN,FlgT,FlhA,FlhB,FlhC,FlhD,FliA,FliC,FliD,FliE,FliF,FliG,FliH,FliI,FliJ,FliK,FliL,FliM,FliN,FliO,FliP,FliQ,FliR,FliS,FliT,FliY,FlrA,FlrC,MotA,MotB,MotX,MotY,RpoD,RpoN	46
Burkholderia humptydooensis strain FDAARGOS_899 strain Not applicable	FlgA,FlgC,FlgD,FlgE,FlgF,FlgG,FlgH,FlgI,FlgJ,FlgK,FlgL,FlgM,FlgN,FlgT,FlhA,FlhB,FlhC,FlhD,FliA,FliC,FliD,FliE,FliF,FliG,FliH,FliI,FliJ,FliK,FliL,FliM,FliN,FliO,FliP,FliQ,FliR,FliS,FliT,FliY,FlrA,FlrC,MotA,MotB,MotX,MotY,RpoD,RpoN	46
Burkholderia lata strain 383	FlgA,FlgC,FlgD,FlgE,FlgF,FlgG,FlgH,FlgI,FlgJ,FlgK,FlgL,FlgM,FlgN,FlhA,FlhB,FlhC,FlhD,FliA,FliC,FliD,FliE,FliF,FliG,FliH,FliI,FliJ,FliK,FliL,FliM,FliN,FliO,FliP,FliQ,FliR,FliS,FliT,FliY,FlrA,FlrC,MotA,MotB,MotX,MotY,RpoD,RpoN	45
Burkholderia latens strain AU0505	FlgA,FlgC,FlgD,FlgE,FlgF,FlgG,FlgH,FlgI,FlgJ,FlgK,FlgL,FlgM,FlgN,FlgT,FlhA,FlhB,FlhC,FlhD,FliA,FliC,FliD,FliE,FliF,FliG,FliH,FliI,FliJ,FliK,FliL,FliM,FliN,FliO,FliP,FliQ,FliR,FliS,FliT,FliY,FlrA,FlrC,MotA,MotB,MotX,MotY,RpoD,RpoN	46
Burkholderiales bacterium bin300	FlgA,FlgT,FliA,FliE,FliH,FliI,FliY,FlrA,FlrC,MotA,MotB,MotX,MotY,RpoN	14
Burkholderiales bacterium GJ-E10	FlgA,FlgC,FlgD,FlgE,FlgF,FlgG,FlgH,FlgI,FlgJ,FlgK,FlgL,FlgM,FlgN,FlhA,FlhB,FlhC,FlhD,FliA,FliC,FliD,FliE,FliF,FliG,FliH,FliI,FliJ,FliK,FliL,FliM,FliN,FliO,FliP,FliQ,FliR,FliS,FliT,FliY,FlrA,FlrC,MotA,MotB,MotX,MotY,RpoD,RpoN	45
Burkholderiales bacterium YL45	FliH,FliI,FliY,FlrA,FlrC,MotA,MotX,MotY,RpoD,RpoN	10
Burkholderia mallei ATCC 23344	FlgA,FlgC,FlgD,FlgE,FlgF,FlgH,FlgI,FlgJ,FlgK,FlgL,FlgM,FlgN,FlgT,FlhA,FlhB,FlhC,FlhD,FliA,FliC,FliD,FliE,FliF,FliG,FliH,FliI,FliJ,FliK,FliL,FliM,FliN,FliO,FliP,FliQ,FliR,FliS,FliT,FliY,FlrA,FlrC,MotA,MotB,MotX,MotY,RpoD,RpoN	45
Burkholderia mallei NCTC 10229	FlgA,FlgC,FlgD,FlgE,FlgF,FlgG,FlgH,FlgI,FlgJ,FlgK,FlgL,FlgM,FlgN,FlgT,FlhA,FlhB,FlhC,FlhD,FliA,FliC,FliD,FliE,FliF,FliG,FliH,FliI,FliJ,FliK,FliL,FliM,FliN,FliO,FliP,FliQ,FliR,FliS,FliT,FliY,FlrA,FlrC,MotA,MotB,MotX,MotY,RpoD,RpoN	46
Burkholderia mallei NCTC 10247	FlgA,FlgC,FlgD,FlgE,FlgF,FlgH,FlgI,FlgJ,FlgK,FlgL,FlgM,FlgN,FlgT,FlhA,FlhB,FlhC,FlhD,FliA,FliC,FliD,FliE,FliF,FliG,FliH,FliI,FliJ,FliK,FliL,FliM,FliN,FliO,FliP,FliQ,FliR,FliS,FliT,FliY,FlrA,FlrC,MotA,MotB,MotX,MotY,RpoD,RpoN	45
Burkholderia mallei SAVP1	FlgA,FlgC,FlgD,FlgE,FlgF,FlgH,FlgI,FlgJ,FlgK,FlgL,FlgM,FlgN,FlgT,FlhA,FlhB,FlhC,FlhD,FliA,FliC,FliD,FliE,FliF,FliG,FliH,FliI,FliJ,FliL,FliM,FliN,FliO,FliP,FliQ,FliR,FliS,FliT,FliY,FlrA,FlrC,MotA,MotB,MotX,MotY,RpoD,RpoN	44
Burkholderia mallei strain 11	FlgA,FlgC,FlgD,FlgE,FlgF,FlgG,FlgH,FlgI,FlgJ,FlgK,FlgL,FlgM,FlgN,FlgT,FlhA,FlhB,FlhC,FlhD,FliA,FliC,FliD,FliE,FliF,FliG,FliH,FliI,FliJ,FliK,FliL,FliM,FliN,FliO,FliP,FliQ,FliR,FliS,FliT,FliY,FlrA,FlrC,MotA,MotB,MotX,MotY,RpoD,RpoN	46
Burkholderia metallica strain FL-6-5-30-S1-D7	FlgA,FlgC,FlgD,FlgE,FlgF,FlgG,FlgH,FlgI,FlgJ,FlgK,FlgL,FlgM,FlgN,FlgT,FlhA,FlhB,FlhC,FlhD,FliA,FliC,FliD,FliE,FliF,FliG,FliH,FliI,FliJ,FliK,FliL,FliM,FliN,FliO,FliP,FliQ,FliR,FliS,FliT,FliY,FlrA,FlrC,MotA,MotB,MotX,MotY,RpoD,RpoN	46
Burkholderia multivorans ATCC 17616	FlgA,FlgC,FlgD,FlgE,FlgF,FlgG,FlgH,FlgI,FlgJ,FlgK,FlgL,FlgM,FlgN,FlgT,FlhA,FlhB,FlhC,FlhD,FliA,FliC,FliD,FliE,FliF,FliG,FliH,FliI,FliJ,FliK,FliL,FliM,FliN,FliO,FliP,FliQ,FliR,FliS,FliT,FliY,FlrA,FlrC,MotA,MotB,MotX,MotY,RpoD,RpoN	46
Burkholderia multivorans ATCC BAA-247	FlgA,FlgB,FlgC,FlgD,FlgE,FlgF,FlgG,FlgH,FlgI,FlgJ,FlgK,FlgL,FlgM,FlgN,FlhA,FlhB,FlhC,FlhD,FliA,FliC,FliD,FliE,FliF,FliG,FliH,FliI,FliJ,FliK,FliL,FliM,FliN,FliO,FliP,FliQ,FliR,FliS,FliT,FliY,FlrA,FlrC,MotA,MotB,MotX,MotY,RpoD,RpoN	46
Burkholderia multivorans strain AU1185	FlgA,FlgB,FlgC,FlgD,FlgE,FlgF,FlgG,FlgH,FlgI,FlgJ,FlgK,FlgL,FlgM,FlgN,FlhA,FlhB,FlhC,FlhD,FliA,FliC,FliD,FliE,FliF,FliG,FliH,FliI,FliJ,FliK,FliL,FliM,FliN,FliO,FliP,FliQ,FliR,FliS,FliT,FliY,FlrA,FlrC,MotA,MotB,MotX,MotY,RpoD,RpoN	46
Burkholderia oklahomensis C6786	FlgA,FlgB,FlgC,FlgD,FlgE,FlgF,FlgG,FlgH,FlgI,FlgJ,FlgK,FlgL,FlgM,FlgN,FlgT,FlhA,FlhB,FlhC,FlhD,FliA,FliC,FliD,FliE,FliF,FliG,FliH,FliI,FliJ,FliK,FliL,FliM,FliN,FliO,FliP,FliQ,FliR,FliS,FliT,FliY,FlrA,FlrC,MotA,MotB,MotX,MotY,RpoD,RpoN	47
Burkholderia oklahomensis strain EO147	FlgA,FlgB,FlgC,FlgD,FlgE,FlgF,FlgG,FlgH,FlgI,FlgJ,FlgK,FlgL,FlgM,FlgN,FlgT,FlhA,FlhB,FlhC,FlhD,FliA,FliC,FliD,FliE,FliF,FliG,FliH,FliI,FliJ,FliK,FliL,FliM,FliN,FliO,FliP,FliQ,FliR,FliS,FliT,FliY,FlrA,FlrC,MotA,MotB,MotX,MotY,RpoD,RpoN	47
Burkholderia phenoliruptrix BR3459a	FlgA,FlgC,FlgD,FlgE,FlgF,FlgG,FlgH,FlgI,FlgJ,FlgK,FlgL,FlgM,FlgN,FlhA,FlhB,FlhC,FlhD,FliA,FliC,FliD,FliE,FliF,FliG,FliH,FliI,FliJ,FliK,FliL,FliM,FliN,FliO,FliP,FliQ,FliR,FliS,FliT,FliY,FlrA,FlrC,MotA,MotB,MotX,MotY,RpoD,RpoN	45
Burkholderia phymatum STM815	FlgA,FlgC,FlgD,FlgE,FlgF,FlgG,FlgH,FlgI,FlgJ,FlgK,FlgL,FlgM,FlgN,FlgO,FlgT,FlhA,FlhB,FlhC,FlhD,FliA,FliC,FliD,FliE,FliF,FliG,FliH,FliI,FliJ,FliK,FliL,FliM,FliN,FliO,FliP,FliQ,FliR,FliS,FliT,FliY,FlrA,FlrC,MotA,MotB,MotX,MotY,RpoD,RpoN	47
Burkholderia phytofirmans PsJN	FlgA,FlgC,FlgD,FlgE,FlgF,FlgG,FlgH,FlgI,FlgJ,FlgK,FlgL,FlgM,FlgN,FlgT,FlhA,FlhB,FlhC,FlhD,FliA,FliC,FliD,FliE,FliF,FliG,FliH,FliI,FliJ,FliK,FliL,FliM,FliN,FliO,FliP,FliQ,FliR,FliS,FliT,FliY,FlrA,FlrC,MotA,MotB,MotX,MotY,RpoD,RpoN	46
Burkholderia pseudomallei 1026b	FlgA,FlgB,FlgD,FlgE,FlgF,FlgG,FlgH,FlgI,FlgJ,FlgK,FlgL,FlgM,FlgN,FlgT,FlhA,FlhB,FlhC,FlhD,FliA,FliC,FliD,FliE,FliF,FliG,FliH,FliI,FliJ,FliK,FliL,FliM,FliN,FliO,FliP,FliQ,FliR,FliS,FliT,FliY,FlrA,FlrC,MotA,MotB,MotX,MotY,RpoD,RpoN	46
Burkholderia pseudomallei 1106a	FlgA,FlgC,FlgD,FlgE,FlgF,FlgH,FlgI,FlgJ,FlgK,FlgL,FlgM,FlgN,FlgT,FlhA,FlhB,FlhC,FlhD,FliA,FliC,FliD,FliE,FliF,FliG,FliH,FliI,FliJ,FliK,FliL,FliM,FliN,FliO,FliP,FliQ,FliR,FliS,FliT,FliY,FlrA,FlrC,MotA,MotB,MotX,MotY,RpoD,RpoN	45
Burkholderia pseudomallei 1710b	FlgA,FlgC,FlgD,FlgE,FlgF,FlgH,FlgI,FlgJ,FlgK,FlgL,FlgM,FlgN,FlgT,FlhA,FlhB,FlhC,FlhD,FliA,FliC,FliD,FliE,FliF,FliG,FliH,FliI,FliJ,FliK,FliL,FliM,FliN,FliO,FliP,FliQ,FliR,FliS,FliT,FliY,FlrA,FlrC,MotA,MotB,MotX,MotY,RpoD,RpoN	45
Burkholderia pseudomallei 406e	FlgA,FlgB,FlgC,FlgD,FlgE,FlgF,FlgG,FlgH,FlgI,FlgJ,FlgK,FlgL,FlgM,FlgN,FlgT,FlhA,FlhB,FlhC,FlhD,FliA,FliC,FliD,FliE,FliF,FliG,FliH,FliI,FliJ,FliK,FliL,FliM,FliN,FliO,FliP,FliQ,FliR,FliS,FliT,FliY,FlrA,FlrC,MotA,MotB,MotX,MotY,RpoD,RpoN	47
Burkholderia pseudomallei 668	FlgA,FlgB,FlgC,FlgD,FlgE,FlgF,FlgG,FlgH,FlgI,FlgJ,FlgK,FlgL,FlgM,FlgN,FlgT,FlhA,FlhB,FlhC,FlhD,FliA,FliC,FliD,FliE,FliF,FliG,FliH,FliI,FliJ,FliK,FliL,FliM,FliN,FliO,FliP,FliQ,FliR,FliS,FliT,FliY,FlrA,FlrC,MotA,MotB,MotX,MotY,RpoD,RpoN	47
Burkholderia pseudomallei 7894	FlgA,FlgC,FlgD,FlgE,FlgF,FlgG,FlgH,FlgI,FlgJ,FlgK,FlgL,FlgM,FlgN,FlgT,FlhA,FlhB,FlhC,FlhD,FliA,FliC,FliD,FliE,FliF,FliG,FliH,FliI,FliJ,FliK,FliL,FliM,FliN,FliO,FliP,FliQ,FliR,FliS,FliT,FliY,FlrA,FlrC,MotA,MotB,MotX,MotY,RpoD,RpoN	46
Burkholderia pseudomallei 9	FlgA,FlgC,FlgD,FlgE,FlgF,FlgG,FlgH,FlgI,FlgJ,FlgK,FlgL,FlgM,FlgN,FlgT,FlhA,FlhB,FlhC,FlhD,FliA,FliC,FliD,FliE,FliF,FliG,FliH,FliI,FliJ,FliK,FliL,FliM,FliN,FliO,FliP,FliQ,FliR,FliS,FliT,FliY,FlrA,FlrC,MotA,MotB,MotX,MotY,RpoD,RpoN	46
Burkholderia pseudomallei A79A	FlgA,FlgB,FlgC,FlgD,FlgE,FlgF,FlgG,FlgH,FlgI,FlgJ,FlgK,FlgL,FlgM,FlgN,FlgT,FlhA,FlhB,FlhC,FlhD,FliA,FliC,FliD,FliE,FliF,FliG,FliH,FliI,FliJ,FliK,FliL,FliM,FliN,FliO,FliP,FliQ,FliR,FliS,FliT,FliY,FlrA,FlrC,MotA,MotB,MotX,MotY,RpoD,RpoN	47
Burkholderia pseudomallei B03	FlgA,FlgB,FlgC,FlgD,FlgE,FlgF,FlgG,FlgH,FlgI,FlgJ,FlgK,FlgL,FlgM,FlgN,FlgT,FlhA,FlhB,FlhC,FlhD,FliA,FliC,FliD,FliE,FliF,FliG,FliH,FliI,FliJ,FliK,FliL,FliM,FliN,FliO,FliP,FliQ,FliR,FliS,FliT,FliY,FlrA,FlrC,MotA,MotB,MotX,MotY,RpoD,RpoN	47
Burkholderia pseudomallei BPC006	FlgA,FlgC,FlgD,FlgE,FlgF,FlgH,FlgI,FlgJ,FlgK,FlgL,FlgM,FlgN,FlgT,FlhA,FlhB,FlhC,FlhD,FliA,FliC,FliD,FliE,FliF,FliG,FliH,FliI,FliJ,FliK,FliL,FliM,FliN,FliO,FliP,FliQ,FliR,FliS,FliT,FliY,FlrA,FlrC,MotA,MotB,MotD,MotX,MotY,RpoD,RpoN	46
Burkholderia pseudomallei HBPUB10134a	FlgA,FlgC,FlgD,FlgE,FlgF,FlgH,FlgI,FlgJ,FlgK,FlgL,FlgM,FlgN,FlgT,FlhA,FlhB,FlhC,FlhD,FliA,FliC,FliD,FliE,FliF,FliG,FliH,FliI,FliJ,FliK,FliL,FliM,FliN,FliO,FliP,FliQ,FliR,FliS,FliT,FliY,FlrA,FlrC,MotA,MotB,MotD,MotX,MotY,RpoD,RpoN	46
Burkholderia pseudomallei HBPUB10303a	FlgA,FlgC,FlgD,FlgE,FlgF,FlgH,FlgI,FlgJ,FlgK,FlgL,FlgM,FlgN,FlgT,FlhA,FlhB,FlhC,FlhD,FliA,FliC,FliD,FliE,FliF,FliG,FliH,FliI,FliJ,FliK,FliL,FliM,FliN,FliO,FliP,FliQ,FliR,FliS,FliT,FliY,FlrA,FlrC,MotA,MotB,MotD,MotX,MotY,RpoD,RpoN	46
Burkholderia pseudomallei K42	FlgA,FlgB,FlgC,FlgD,FlgE,FlgF,FlgG,FlgH,FlgI,FlgJ,FlgK,FlgL,FlgM,FlgN,FlgT,FlhA,FlhB,FlhC,FlhD,FliA,FliC,FliD,FliE,FliF,FliG,FliH,FliI,FliJ,FliK,FliL,FliM,FliN,FliO,FliP,FliQ,FliR,FliS,FliT,FliY,FlrA,FlrC,MotA,MotB,MotX,MotY,RpoD,RpoN	47
Burkholderia pseudomallei K96243	FlgA,FlgC,FlgD,FlgE,FlgF,FlgH,FlgI,FlgJ,FlgK,FlgL,FlgM,FlgN,FlgT,FlhA,FlhB,FlhC,FlhD,FliA,FliC,FliD,FliE,FliF,FliG,FliH,FliI,FliJ,FliK,FliL,FliM,FliN,FliO,FliP,FliQ,FliR,FliS,FliT,FliY,FlrA,FlrC,MotA,MotB,MotX,MotY,RpoD,RpoN	45
Burkholderia pseudomallei MSHR1079	FlgA,FlgB,FlgC,FlgD,FlgE,FlgF,FlgG,FlgH,FlgI,FlgJ,FlgK,FlgL,FlgM,FlgN,FlgT,FlhA,FlhB,FlhC,FlhD,FliA,FliC,FliD,FliE,FliF,FliG,FliH,FliI,FliJ,FliK,FliL,FliM,FliN,FliO,FliP,FliQ,FliR,FliS,FliT,FliY,FlrA,FlrC,MotA,MotB,MotD,MotX,MotY,RpoD,RpoN	48
Burkholderia pseudomallei MSHR1153	FlgA,FlgB,FlgC,FlgD,FlgE,FlgF,FlgG,FlgH,FlgI,FlgJ,FlgK,FlgL,FlgM,FlgN,FlgT,FlhA,FlhB,FlhC,FlhD,FliA,FliC,FliD,FliE,FliF,FliG,FliH,FliI,FliJ,FliK,FliL,FliM,FliN,FliO,FliP,FliQ,FliR,FliS,FliT,FliY,FlrA,FlrC,MotA,MotB,MotX,MotY,RpoD,RpoN	47
Burkholderia pseudomallei MSHR1328	FlgA,FlgB,FlgC,FlgD,FlgE,FlgF,FlgG,FlgH,FlgI,FlgJ,FlgK,FlgL,FlgM,FlgN,FlgT,FlhA,FlhB,FlhC,FlhD,FliA,FliC,FliD,FliE,FliF,FliG,FliH,FliI,FliJ,FliK,FliL,FliM,FliN,FliO,FliP,FliQ,FliR,FliS,FliT,FliY,FlrA,FlrC,MotA,MotB,MotD,MotX,MotY,RpoD,RpoN	48
Burkholderia pseudomallei MSHR146	FlgA,FlgB,FlgC,FlgD,FlgE,FlgF,FlgG,FlgH,FlgI,FlgJ,FlgK,FlgL,FlgM,FlgN,FlgT,FlhA,FlhB,FlhC,FlhD,FliA,FliC,FliD,FliE,FliF,FliG,FliH,FliI,FliJ,FliK,FliL,FliM,FliN,FliO,FliP,FliQ,FliR,FliS,FliT,FliY,FlrA,FlrC,MotA,MotB,MotD,MotX,MotY,RpoD,RpoN	48
Burkholderia pseudomallei MSHR2243	FlgA,FlgB,FlgC,FlgD,FlgE,FlgF,FlgG,FlgH,FlgI,FlgJ,FlgK,FlgL,FlgM,FlgN,FlgT,FlhA,FlhB,FlhC,FlhD,FliA,FliC,FliD,FliE,FliF,FliG,FliH,FliI,FliJ,FliK,FliL,FliM,FliN,FliO,FliP,FliQ,FliR,FliS,FliT,FliY,FlrA,FlrC,MotA,MotB,MotX,MotY,RpoD,RpoN	47
Burkholderia pseudomallei MSHR2543	FlgA,FlgC,FlgD,FlgE,FlgF,FlgH,FlgI,FlgJ,FlgK,FlgL,FlgM,FlgN,FlgT,FlhA,FlhB,FlhC,FlhD,FliA,FliC,FliD,FliE,FliF,FliG,FliH,FliI,FliJ,FliK,FliL,FliM,FliN,FliO,FliP,FliQ,FliR,FliS,FliT,FliY,FlrA,FlrC,MotA,MotB,MotD,MotX,MotY,RpoD,RpoN	46
Burkholderia pseudomallei MSHR305	FlgA,FlgB,FlgC,FlgD,FlgE,FlgF,FlgG,FlgH,FlgI,FlgJ,FlgK,FlgL,FlgM,FlgN,FlgT,FlhA,FlhB,FlhC,FlhD,FliA,FliC,FliD,FliE,FliF,FliG,FliH,FliI,FliJ,FliK,FliL,FliM,FliN,FliO,FliP,FliQ,FliR,FliS,FliT,FliY,FlrA,FlrC,MotA,MotB,MotD,MotX,MotY,RpoD,RpoN	48
Burkholderia pseudomallei MSHR3965	FlgA,FlgB,FlgC,FlgD,FlgE,FlgF,FlgG,FlgH,FlgI,FlgJ,FlgK,FlgL,FlgM,FlgN,FlgT,FlhA,FlhB,FlhC,FlhD,FliA,FliC,FliD,FliE,FliF,FliG,FliH,FliI,FliJ,FliK,FliL,FliM,FliN,FliO,FliP,FliQ,FliR,FliS,FliT,FliY,FlrA,FlrC,MotA,MotB,MotX,MotY,RpoD,RpoN	47
Burkholderia pseudomallei MSHR435	FlgA,FlgB,FlgC,FlgD,FlgE,FlgF,FlgG,FlgH,FlgI,FlgJ,FlgK,FlgL,FlgM,FlgN,FlgT,FlhA,FlhB,FlhC,FlhD,FliA,FliC,FliD,FliE,FliF,FliG,FliH,FliI,FliJ,FliK,FliL,FliM,FliN,FliO,FliP,FliQ,FliR,FliS,FliT,FliY,FlrA,FlrC,MotA,MotB,MotX,MotY,RpoD,RpoN	47
Burkholderia pseudomallei MSHR491	FlgA,FlgC,FlgD,FlgE,FlgF,FlgH,FlgI,FlgJ,FlgK,FlgL,FlgM,FlgN,FlgT,FlhA,FlhB,FlhC,FlhD,FliA,FliC,FliD,FliE,FliF,FliG,FliH,FliI,FliJ,FliK,FliL,FliM,FliN,FliO,FliP,FliQ,FliR,FliS,FliT,FliY,FlrA,FlrC,MotA,MotB,MotD,MotX,MotY,RpoD,RpoN	46
Burkholderia pseudomallei MSHR511	FlgA,FlgB,FlgC,FlgD,FlgE,FlgF,FlgG,FlgH,FlgI,FlgJ,FlgK,FlgL,FlgM,FlgN,FlgT,FlhA,FlhB,FlhC,FlhD,FliA,FliC,FliD,FliE,FliF,FliG,FliH,FliI,FliJ,FliK,FliL,FliM,FliN,FliO,FliP,FliQ,FliR,FliS,FliT,FliY,FlrA,FlrC,MotA,MotB,MotD,MotX,MotY,RpoD,RpoN	48
Burkholderia pseudomallei MSHR520	FlgA,FlgB,FlgC,FlgD,FlgE,FlgF,FlgG,FlgH,FlgI,FlgJ,FlgK,FlgL,FlgM,FlgN,FlgT,FlhA,FlhB,FlhC,FlhD,FliA,FliC,FliD,FliE,FliF,FliG,FliH,FliI,FliJ,FliK,FliL,FliM,FliN,FliO,FliP,FliQ,FliR,FliS,FliT,FliY,FlrA,FlrC,MotA,MotB,MotD,MotX,MotY,RpoD,RpoN	48
Burkholderia pseudomallei MSHR5848	FlgA,FlgC,FlgD,FlgE,FlgF,FlgH,FlgI,FlgJ,FlgK,FlgL,FlgM,FlgN,FlgT,FlhA,FlhB,FlhC,FlhD,FliA,FliC,FliD,FliE,FliF,FliG,FliH,FliI,FliJ,FliK,FliL,FliM,FliN,FliO,FliP,FliQ,FliR,FliS,FliT,FliY,FlrA,FlrC,MotA,MotB,MotD,MotX,MotY,RpoD,RpoN	46
Burkholderia pseudomallei MSHR5855	FlgA,FlgC,FlgD,FlgE,FlgF,FlgH,FlgI,FlgJ,FlgK,FlgL,FlgM,FlgN,FlgT,FlhA,FlhB,FlhC,FlhD,FliA,FliC,FliD,FliE,FliF,FliG,FliH,FliI,FliJ,FliK,FliL,FliM,FliN,FliO,FliP,FliQ,FliR,FliS,FliT,FliY,FlrA,FlrC,MotA,MotB,MotD,MotX,MotY,RpoD,RpoN	46
Burkholderia pseudomallei MSHR5858	FlgA,FlgC,FlgD,FlgE,FlgF,FlgH,FlgI,FlgJ,FlgK,FlgL,FlgM,FlgN,FlgT,FlhA,FlhB,FlhC,FlhD,FliA,FliC,FliD,FliE,FliF,FliG,FliH,FliI,FliJ,FliK,FliL,FliM,FliN,FliO,FliP,FliQ,FliR,FliS,FliT,FliY,FlrA,FlrC,MotA,MotB,MotD,MotX,MotY,RpoD,RpoN	46
Burkholderia pseudomallei MSHR62	FlgA,FlgB,FlgC,FlgD,FlgE,FlgF,FlgG,FlgH,FlgI,FlgJ,FlgK,FlgL,FlgM,FlgN,FlgT,FlhA,FlhB,FlhC,FlhD,FliA,FliC,FliD,FliE,FliF,FliG,FliH,FliI,FliJ,FliK,FliL,FliM,FliN,FliO,FliP,FliQ,FliR,FliS,FliT,FliY,FlrA,FlrC,MotA,MotB,MotX,MotY,RpoD,RpoN	47
Burkholderia pseudomallei MSHR840	FlgA,FlgC,FlgD,FlgE,FlgF,FlgH,FlgI,FlgJ,FlgK,FlgL,FlgM,FlgN,FlgT,FlhA,FlhB,FlhC,FlhD,FliA,FliC,FliD,FliE,FliF,FliG,FliH,FliI,FliJ,FliK,FliL,FliM,FliN,FliO,FliP,FliQ,FliR,FliS,FliT,FliY,FlrA,FlrC,MotA,MotB,MotD,MotX,MotY,RpoD,RpoN	46
Burkholderia pseudomallei NAU20B-16	FlgA,FlgB,FlgC,FlgD,FlgE,FlgF,FlgG,FlgH,FlgI,FlgJ,FlgK,FlgL,FlgM,FlgN,FlgT,FlhA,FlhB,FlhC,FlhD,FliA,FliC,FliD,FliE,FliF,FliG,FliH,FliI,FliJ,FliK,FliL,FliM,FliN,FliO,FliP,FliQ,FliR,FliS,FliT,FliY,FlrA,FlrC,MotA,MotB,MotD,MotX,MotY,RpoD,RpoN	48
Burkholderia pseudomallei NAU35A-3	FlgA,FlgB,FlgC,FlgD,FlgE,FlgF,FlgG,FlgH,FlgI,FlgJ,FlgK,FlgL,FlgM,FlgN,FlgT,FlhA,FlhB,FlhC,FlhD,FliA,FliC,FliD,FliE,FliF,FliG,FliH,FliI,FliJ,FliK,FliL,FliM,FliN,FliO,FliP,FliQ,FliR,FliS,FliT,FliY,FlrA,FlrC,MotA,MotB,MotD,MotX,MotY,RpoD,RpoN	48
Burkholderia pseudomallei NCTC 13178	FlgA,FlgB,FlgC,FlgD,FlgE,FlgF,FlgG,FlgH,FlgI,FlgJ,FlgK,FlgL,FlgM,FlgN,FlgT,FlhA,FlhB,FlhC,FlhD,FliA,FliC,FliD,FliE,FliF,FliG,FliH,FliI,FliJ,FliK,FliL,FliM,FliN,FliO,FliP,FliQ,FliR,FliS,FliT,FliY,FlrA,FlrC,MotA,MotB,MotD,MotX,MotY,RpoD,RpoN	48
Burkholderia pseudomallei NCTC 13179	FlgA,FlgB,FlgC,FlgD,FlgE,FlgF,FlgG,FlgH,FlgI,FlgJ,FlgK,FlgL,FlgM,FlgN,FlgT,FlhA,FlhB,FlhC,FlhD,FliA,FliC,FliD,FliE,FliF,FliG,FliH,FliI,FliJ,FliK,FliL,FliM,FliN,FliO,FliP,FliQ,FliR,FliS,FliT,FliY,FlrA,FlrC,MotA,MotB,MotD,MotX,MotY,RpoD,RpoN	48
Burkholderia pseudomallei Pasteur 52237	FlgA,FlgC,FlgD,FlgE,FlgF,FlgH,FlgI,FlgJ,FlgK,FlgL,FlgM,FlgN,FlgT,FlhA,FlhB,FlhC,FlhD,FliA,FliC,FliD,FliE,FliF,FliG,FliH,FliI,FliJ,FliK,FliL,FliM,FliN,FliO,FliP,FliQ,FliR,FliS,FliT,FliY,FlrA,FlrC,MotA,MotB,MotX,MotY,RpoD,RpoN	45
Burkholderia pseudomallei PB08298010	FlgA,FlgC,FlgD,FlgE,FlgF,FlgH,FlgI,FlgJ,FlgK,FlgL,FlgM,FlgN,FlgT,FlhA,FlhB,FlhC,FlhD,FliA,FliC,FliD,FliE,FliF,FliG,FliH,FliI,FliJ,FliK,FliL,FliM,FliN,FliO,FliP,FliQ,FliR,FliS,FliT,FliY,FlrA,FlrC,MotA,MotB,MotD,MotX,MotY,RpoD,RpoN	46
Burkholderia pseudomallei TSV 48	FlgA,FlgB,FlgC,FlgD,FlgE,FlgF,FlgG,FlgH,FlgI,FlgJ,FlgK,FlgL,FlgM,FlgN,FlgT,FlhA,FlhB,FlhC,FlhD,FliA,FliC,FliD,FliE,FliF,FliG,FliH,FliI,FliJ,FliK,FliL,FliM,FliN,FliO,FliP,FliQ,FliR,FliS,FliT,FliY,FlrA,FlrC,MotA,MotB,MotX,MotY,RpoD,RpoN	47
Burkholderia pseudomultivorans strain SUB-INT23-BP2	FlgA,FlgB,FlgC,FlgD,FlgE,FlgF,FlgG,FlgH,FlgI,FlgJ,FlgK,FlgL,FlgM,FlgN,FlgT,FlhA,FlhB,FlhC,FlhD,FliA,FliC,FliD,FliE,FliF,FliG,FliH,FliI,FliJ,FliK,FliL,FliM,FliN,FliO,FliP,FliQ,FliR,FliS,FliT,FliY,FlrA,FlrC,MotA,MotB,MotX,MotY,RpoD,RpoN	47
Burkholderia pyrrocinia JK-SH007	FlgA,FlgB,FlgC,FlgD,FlgE,FlgF,FlgG,FlgH,FlgI,FlgJ,FlgK,FlgL,FlgM,FlgN,FlgT,FlhA,FlhB,FlhC,FlhD,FliA,FliC,FliD,FliE,FliF,FliG,FliH,FliI,FliJ,FliK,FliL,FliM,FliN,FliO,FliP,FliQ,FliR,FliS,FliT,FliY,FlrA,FlrC,MotA,MotB,MotX,MotY,RpoD,RpoN	47
Burkholderia rhizoxinica HKI 454	FlgT,FlhA,FlhB,FliA,FliF,FliH,FliI,FliN,FliP,FliQ,FliR,FliY,FlrA,FlrC,MotA,MotY,RpoD,RpoN	18
Burkholderia seminalis strain FL-5-4-10-S1-D7	FlgA,FlgC,FlgD,FlgE,FlgF,FlgG,FlgH,FlgI,FlgJ,FlgK,FlgL,FlgM,FlgN,FlhA,FlhB,FlhC,FlhD,FliA,FliC,FliD,FliE,FliF,FliG,FliH,FliI,FliJ,FliK,FliL,FliM,FliN,FliO,FliP,FliQ,FliR,FliS,FliT,FliY,FlrA,FlrC,MotA,MotB,MotX,MotY,RpoD,RpoN	45
Burkholderia sp. 2002721687	FlgA,FlgB,FlgC,FlgD,FlgE,FlgF,FlgG,FlgH,FlgI,FlgJ,FlgK,FlgL,FlgM,FlgN,FlgT,FlhA,FlhB,FlhC,FlhD,FliA,FliC,FliD,FliE,FliF,FliG,FliH,FliI,FliJ,FliK,FliL,FliM,FliN,FliO,FliP,FliQ,FliR,FliS,FliT,FliY,FlrA,FlrC,MotA,MotB,MotX,MotY,RpoD,RpoN	47
Burkholderia sp. AD24	FlgA,FlgC,FlgD,FlgE,FlgF,FlgG,FlgH,FlgI,FlgJ,FlgK,FlgL,FlgM,FlgN,FlhA,FlhB,FlhC,FlhD,FliA,FliC,FliD,FliE,FliF,FliG,FliH,FliI,FliJ,FliK,FliL,FliM,FliN,FliO,FliP,FliQ,FliR,FliS,FliT,FliY,FlrA,FlrC,MotA,MotB,MotX,MotY,RpoD,RpoN	45
Burkholderia sp. Bp5365	FlgA,FlgC,FlgD,FlgE,FlgF,FlgG,FlgH,FlgI,FlgJ,FlgK,FlgL,FlgM,FlgN,FlgT,FlhA,FlhB,FlhC,FlhD,FliA,FliC,FliD,FliE,FliF,FliG,FliH,FliI,FliJ,FliK,FliL,FliM,FliN,FliO,FliP,FliQ,FliR,FliS,FliT,FliY,FlrA,FlrC,MotA,MotB,MotX,MotY,RpoD,RpoN	46
Burkholderia sp. Bp7605	FlgA,FlgC,FlgD,FlgE,FlgF,FlgG,FlgH,FlgI,FlgJ,FlgK,FlgL,FlgM,FlgN,FlgT,FlhA,FlhB,FlhC,FlhD,FliA,FliC,FliD,FliE,FliF,FliG,FliH,FliI,FliJ,FliK,FliL,FliM,FliN,FliO,FliP,FliQ,FliR,FliS,FliT,FliY,FlrA,FlrC,MotA,MotB,MotX,MotY,RpoD,RpoN	46
Burkholderia sp. CCGE1001	FlgA,FlgC,FlgD,FlgE,FlgF,FlgG,FlgH,FlgI,FlgJ,FlgK,FlgL,FlgM,FlgN,FlhA,FlhB,FlhC,FlhD,FliA,FliC,FliD,FliE,FliF,FliG,FliH,FliI,FliJ,FliK,FliL,FliM,FliN,FliO,FliP,FliQ,FliR,FliS,FliT,FliY,FlrA,FlrC,MotA,MotB,MotX,MotY,RpoD,RpoN	45
Burkholderia sp. CCGE1002	FlgA,FlgC,FlgD,FlgE,FlgF,FlgG,FlgH,FlgI,FlgJ,FlgK,FlgL,FlgM,FlgN,FlgO,FlhA,FlhB,FlhC,FlhD,FliA,FliC,FliD,FliE,FliF,FliG,FliH,FliI,FliJ,FliK,FliL,FliM,FliN,FliO,FliP,FliQ,FliR,FliS,FliT,FliY,FlrA,FlrC,MotA,MotB,MotX,MotY,RpoD,RpoN	46
Burkholderia sp. CCGE1003	FlgA,FlgB,FlgD,FlgE,FlgF,FlgG,FlgH,FlgI,FlgJ,FlgK,FlgL,FlgM,FlgN,FlhA,FlhB,FlhC,FlhD,FliA,FliC,FliD,FliE,FliF,FliG,FliH,FliI,FliJ,FliK,FliL,FliM,FliN,FliO,FliP,FliQ,FliR,FliS,FliT,FliY,FlrA,FlrC,MotA,MotB,MotX,MotY,RpoD,RpoN	45
Burkholderia sp. DHOD12	FlgA,FlgB,FlgC,FlgD,FlgE,FlgF,FlgG,FlgH,FlgI,FlgJ,FlgK,FlgL,FlgM,FlgN,FlhA,FlhB,FlhC,FlhD,FliA,FliC,FliD,FliE,FliF,FliG,FliH,FliI,FliJ,FliK,FliL,FliM,FliN,FliO,FliP,FliQ,FliR,FliS,FliT,FliY,FlrA,FlrC,MotA,MotB,MotX,MotY,RpoD,RpoN	46
Burkholderia sp. HB1	FlgA,FlgB,FlgC,FlgD,FlgE,FlgF,FlgG,FlgH,FlgI,FlgJ,FlgK,FlgL,FlgM,FlgN,FlhA,FlhB,FlhC,FlhD,FliA,FliC,FliD,FliE,FliF,FliG,FliH,FliI,FliJ,FliL,FliM,FliN,FliO,FliP,FliQ,FliR,FliS,FliT,FliY,FlrA,FlrC,MotA,MotB,MotD,MotX,MotY,RpoD,RpoN	46
Burkholderia sp. IDO3	FlgA,FlgB,FlgC,FlgD,FlgE,FlgF,FlgG,FlgH,FlgI,FlgJ,FlgK,FlgL,FlgM,FlgN,FlhA,FlhB,FlhC,FlhD,FliA,FliC,FliD,FliE,FliF,FliG,FliH,FliI,FliJ,FliK,FliL,FliM,FliN,FliO,FliP,FliQ,FliR,FliS,FliT,FliY,FlrA,FlrC,MotA,MotB,MotX,MotY,RpoD,RpoN	46
Burkholderia sp. JP2-270	FlgA,FlgC,FlgD,FlgE,FlgF,FlgG,FlgH,FlgI,FlgJ,FlgK,FlgL,FlgM,FlgN,FlgT,FlhA,FlhB,FlhC,FlhD,FliA,FliC,FliD,FliE,FliF,FliG,FliH,FliI,FliJ,FliK,FliL,FliM,FliN,FliO,FliP,FliQ,FliR,FliS,FliT,FliY,FlrA,FlrC,MotA,MotB,MotX,MotY,RpoD,RpoN	46
Burkholderia sp. KJ006	FlgA,FlgC,FlgD,FlgE,FlgF,FlgG,FlgH,FlgI,FlgJ,FlgK,FlgL,FlgM,FlgN,FlgT,FlhA,FlhB,FlhC,FlhD,FliA,FliC,FliD,FliE,FliF,FliG,FliH,FliI,FliJ,FliK,FliL,FliM,FliN,FliO,FliP,FliQ,FliR,FliS,FliT,FliY,FlrA,FlrC,MotA,MotB,MotX,MotY,RpoD,RpoN	46
Burkholderia sp. KK1 strain KK1	FlgA,FlgC,FlgD,FlgE,FlgF,FlgG,FlgH,FlgI,FlgJ,FlgK,FlgL,FlgM,FlgN,FlgT,FlhA,FlhB,FlhC,FlhD,FliA,FliC,FliD,FliE,FliF,FliG,FliH,FliI,FliJ,FliK,FliL,FliM,FliN,FliO,FliP,FliQ,FliR,FliS,FliT,FliY,FlrA,FlrC,MotA,MotB,MotX,MotY,RpoD,RpoN	46
Burkholderia sp. LAS2	FlgA,FlgC,FlgD,FlgE,FlgF,FlgG,FlgH,FlgI,FlgJ,FlgK,FlgL,FlgM,FlgN,FlhA,FlhB,FlhC,FlhD,FliA,FliC,FliD,FliE,FliF,FliG,FliH,FliI,FliJ,FliK,FliL,FliM,FliN,FliO,FliP,FliQ,FliR,FliS,FliT,FliY,FlrA,FlrC,MotA,MotB,MotX,MotY,RpoD,RpoN	45
Burkholderia sp. MBR-1	FlgA,FlgC,FlgD,FlgE,FlgF,FlgG,FlgH,FlgI,FlgJ,FlgK,FlgL,FlgM,FlgN,FlgT,FlhA,FlhB,FlhC,FlhD,FliA,FliC,FliD,FliE,FliF,FliG,FliH,FliI,FliJ,FliK,FliL,FliM,FliN,FliO,FliP,FliQ,FliR,FliS,FliT,FliY,FlrA,FlrC,MotA,MotB,MotX,MotY,RpoD,RpoN	46
Burkholderia sp. MS389	FlgA,FlgC,FlgD,FlgE,FlgF,FlgG,FlgH,FlgI,FlgJ,FlgK,FlgL,FlgM,FlgN,FlhA,FlhB,FlhC,FlhD,FliA,FliC,FliD,FliE,FliF,FliG,FliH,FliI,FliJ,FliK,FliL,FliM,FliN,FliO,FliP,FliQ,FliR,FliS,FliT,FliY,FlrA,FlrC,MotA,MotB,MotX,MotY,RpoD,RpoN	45
Burkholderia sp. MS455	FlgA,FlgC,FlgD,FlgE,FlgF,FlgG,FlgH,FlgI,FlgJ,FlgK,FlgL,FlgM,FlgN,FlgT,FlhA,FlhB,FlhC,FlhD,FliA,FliC,FliD,FliE,FliF,FliG,FliH,FliI,FliJ,FliK,FliL,FliM,FliN,FliO,FliP,FliQ,FliR,FliS,FliT,FliY,FlrA,FlrC,MotA,MotB,MotX,MotY,RpoD,RpoN	46
Burkholderia sp. NK8	FlgA,FlgB,FlgC,FlgD,FlgE,FlgF,FlgG,FlgH,FlgI,FlgJ,FlgK,FlgL,FlgM,FlgN,FlhA,FlhB,FlhC,FlhD,FliA,FliC,FliD,FliE,FliF,FliG,FliH,FliI,FliJ,FliK,FliL,FliM,FliN,FliO,FliP,FliQ,FliR,FliS,FliT,FliY,FlrA,FlrC,MotA,MotB,MotX,MotY,RpoD,RpoN	46
Burkholderia sp. PAMC 26561	FlgA,FlgC,FlgD,FlgE,FlgF,FlgG,FlgH,FlgI,FlgJ,FlgK,FlgL,FlgM,FlgN,FlhA,FlhB,FlhC,FlhD,FliA,FliC,FliD,FliE,FliF,FliG,FliH,FliI,FliJ,FliK,FliL,FliM,FliN,FliO,FliP,FliQ,FliR,FliS,FliT,FliY,FlrA,FlrC,MotA,MotB,MotX,MotY,RpoD,RpoN	45
Burkholderia sp. PAMC 28687	FlgA,FlgC,FlgD,FlgE,FlgF,FlgG,FlgH,FlgI,FlgJ,FlgK,FlgL,FlgM,FlgN,FlhA,FlhB,FlhC,FlhD,FliA,FliC,FliD,FliE,FliF,FliG,FliH,FliI,FliJ,FliK,FliL,FliM,FliN,FliO,FliP,FliQ,FliR,FliS,FliT,FliY,FlrA,FlrC,MotA,MotB,MotX,MotY,RpoD,RpoN	45
Burkholderia sp. RPE64	FlgA,FlgB,FlgD,FlgE,FlgF,FlgG,FlgH,FlgI,FlgJ,FlgK,FlgL,FlgM,FlgN,FlgT,FlhA,FlhB,FlhC,FlhD,FliA,FliC,FliD,FliE,FliF,FliG,FliH,FliI,FliJ,FliK,FliL,FliM,FliN,FliO,FliP,FliQ,FliR,FliS,FliT,FliY,FlrA,FlrC,MotA,MotB,MotX,MotY,RpoD,RpoN	46
Burkholderia sp. RPE67	FlgA,FlgB,FlgD,FlgE,FlgF,FlgG,FlgH,FlgI,FlgJ,FlgK,FlgL,FlgM,FlgN,FlgT,FlhA,FlhB,FlhC,FlhD,FliA,FliC,FliD,FliE,FliF,FliG,FliH,FliI,FliJ,FliK,FliL,FliM,FliN,FliO,FliP,FliQ,FliR,FliS,FliT,FliY,FlrA,FlrC,MotA,MotB,MotX,MotY,RpoD,RpoN	46
Burkholderia sp. YI23	FlgA,FlgB,FlgC,FlgD,FlgE,FlgF,FlgG,FlgH,FlgI,FlgJ,FlgK,FlgL,FlgM,FlgN,FlgT,FlhA,FlhB,FlhC,FlhD,FliA,FliC,FliD,FliE,FliF,FliG,FliH,FliI,FliJ,FliK,FliL,FliM,FliN,FliO,FliP,FliQ,FliR,FliS,FliT,FliY,FlrA,FlrC,MotA,MotB,MotX,MotY,RpoD,RpoN	47
Burkholderia stabilis strain ATCC BAA-67	FlgA,FlgB,FlgC,FlgD,FlgE,FlgF,FlgG,FlgH,FlgI,FlgJ,FlgK,FlgL,FlgM,FlgN,FlgT,FlhA,FlhB,FlhC,FlhD,FliA,FliC,FliD,FliE,FliF,FliG,FliH,FliI,FliJ,FliK,FliL,FliM,FliN,FliO,FliP,FliQ,FliR,FliS,FliT,FliY,FlrA,FlrC,MotA,MotB,MotX,MotY,RpoD,RpoN	47
Burkholderia stagnalis strain MSMB735WGS	FlgA,FlgB,FlgC,FlgD,FlgE,FlgF,FlgG,FlgH,FlgI,FlgJ,FlgK,FlgL,FlgM,FlgN,FlgT,FlhA,FlhB,FlhC,FlhD,FliA,FliC,FliD,FliE,FliF,FliG,FliH,FliI,FliJ,FliK,FliL,FliM,FliN,FliO,FliP,FliQ,FliR,FliS,FliT,FliY,FlrA,FlrC,MotA,MotB,MotX,MotY,RpoD,RpoN	47
Burkholderia territorii strain MSMB2203WGS	FlgA,FlgB,FlgC,FlgD,FlgE,FlgF,FlgG,FlgH,FlgI,FlgJ,FlgK,FlgL,FlgM,FlgN,FlhA,FlhB,FlhC,FlhD,FliA,FliC,FliD,FliE,FliF,FliG,FliH,FliI,FliJ,FliK,FliL,FliM,FliN,FliO,FliP,FliQ,FliR,FliS,FliT,FliY,FlrA,FlrC,MotA,MotB,MotX,MotY,RpoD,RpoN	46
Burkholderia thailandensis 2002721643	FlgA,FlgB,FlgC,FlgD,FlgE,FlgF,FlgG,FlgH,FlgI,FlgJ,FlgK,FlgL,FlgM,FlgN,FlgT,FlhA,FlhB,FlhC,FlhD,FliA,FliC,FliD,FliE,FliF,FliG,FliH,FliI,FliJ,FliK,FliL,FliM,FliN,FliO,FliP,FliQ,FliR,FliS,FliT,FliY,FlrA,FlrC,MotA,MotB,MotD,MotX,MotY,RpoD,RpoN	48
Burkholderia thailandensis 2002721723	FlgA,FlgB,FlgC,FlgD,FlgE,FlgF,FlgG,FlgH,FlgI,FlgJ,FlgK,FlgL,FlgM,FlgN,FlgT,FlhA,FlhB,FlhC,FlhD,FliA,FliC,FliD,FliE,FliF,FliG,FliH,FliI,FliJ,FliK,FliL,FliM,FliN,FliO,FliP,FliQ,FliR,FliS,FliT,FliY,FlrA,FlrC,MotA,MotB,MotD,MotX,MotY,RpoD,RpoN	48
Burkholderia thailandensis 2003015869	FlgA,FlgB,FlgC,FlgD,FlgE,FlgF,FlgG,FlgH,FlgI,FlgJ,FlgK,FlgL,FlgM,FlgN,FlgT,FlhA,FlhB,FlhC,FlhD,FliA,FliC,FliD,FliE,FliF,FliG,FliH,FliI,FliJ,FliK,FliL,FliM,FliN,FliO,FliP,FliQ,FliR,FliS,FliT,FliY,FlrA,FlrC,MotA,MotB,MotX,MotY,RpoD,RpoN	47
Burkholderia thailandensis 34	FlgA,FlgB,FlgC,FlgD,FlgE,FlgF,FlgG,FlgH,FlgI,FlgJ,FlgK,FlgL,FlgM,FlgN,FlgT,FlhA,FlhB,FlhC,FlhD,FliA,FliC,FliD,FliE,FliF,FliG,FliH,FliI,FliJ,FliK,FliL,FliM,FliN,FliO,FliP,FliQ,FliR,FliS,FliT,FliY,FlrA,FlrC,MotA,MotB,MotD,MotX,MotY,RpoD,RpoN	48
Burkholderia thailandensis E254	FlgA,FlgB,FlgC,FlgD,FlgE,FlgF,FlgG,FlgH,FlgI,FlgJ,FlgK,FlgL,FlgM,FlgN,FlgT,FlhA,FlhB,FlhC,FlhD,FliA,FliC,FliD,FliE,FliF,FliG,FliH,FliI,FliJ,FliK,FliL,FliM,FliN,FliO,FliP,FliQ,FliR,FliS,FliT,FliY,FlrA,FlrC,MotA,MotB,MotD,MotX,MotY,RpoD,RpoN	48
Burkholderia thailandensis E264	FlgA,FlgB,FlgC,FlgD,FlgE,FlgF,FlgG,FlgH,FlgI,FlgJ,FlgK,FlgL,FlgM,FlgN,FlgT,FlhA,FlhB,FlhC,FlhD,FliA,FliC,FliD,FliE,FliF,FliG,FliH,FliI,FliJ,FliK,FliL,FliM,FliN,FliO,FliP,FliQ,FliR,FliS,FliT,FliY,FlrA,FlrC,MotA,MotB,MotX,MotY,RpoD,RpoN	47
Burkholderia thailandensis E444	FlgA,FlgB,FlgC,FlgD,FlgE,FlgF,FlgG,FlgH,FlgI,FlgJ,FlgK,FlgL,FlgM,FlgN,FlgT,FlhA,FlhB,FlhC,FlhD,FliA,FliC,FliD,FliE,FliF,FliG,FliH,FliI,FliJ,FliK,FliL,FliM,FliN,FliO,FliP,FliQ,FliR,FliS,FliT,FliY,FlrA,FlrC,MotA,MotB,MotD,MotX,MotY,RpoD,RpoN	48
Burkholderia thailandensis H0587	FlgA,FlgB,FlgC,FlgD,FlgE,FlgF,FlgG,FlgH,FlgI,FlgJ,FlgK,FlgL,FlgM,FlgN,FlgT,FlhA,FlhB,FlhC,FlhD,FliA,FliC,FliD,FliE,FliF,FliG,FliH,FliI,FliJ,FliK,FliL,FliM,FliN,FliO,FliP,FliQ,FliR,FliS,FliT,FliY,FlrA,FlrC,MotA,MotB,MotD,MotX,MotY,RpoD,RpoN	48
Burkholderia thailandensis MSMB121	FlgA,FlgC,FlgD,FlgE,FlgF,FlgH,FlgI,FlgJ,FlgK,FlgL,FlgM,FlgN,FlgT,FlhA,FlhB,FlhC,FlhD,FliA,FliC,FliD,FliE,FliF,FliG,FliH,FliI,FliJ,FliL,FliM,FliN,FliO,FliP,FliQ,FliR,FliS,FliT,FliY,FlrA,FlrC,MotA,MotB,MotD,MotX,MotY,RpoD,RpoN	45
Burkholderia thailandensis MSMB59	FlgA,FlgB,FlgC,FlgD,FlgE,FlgF,FlgG,FlgH,FlgI,FlgJ,FlgK,FlgL,FlgM,FlgN,FlgT,FlhA,FlhB,FlhC,FlhD,FliA,FliC,FliD,FliE,FliF,FliG,FliH,FliI,FliJ,FliK,FliL,FliM,FliN,FliO,FliP,FliQ,FliR,FliS,FliT,FliY,FlrA,FlrC,MotA,MotB,MotD,MotX,MotY,RpoD,RpoN	48
Burkholderia thailandensis USAMRU Malaysia #20	-	0
Burkholderia ubonensis MSMB22	FlgA,FlgC,FlgD,FlgE,FlgF,FlgH,FlgI,FlgJ,FlgK,FlgL,FlgM,FlgN,FlgT,FlhA,FlhB,FlhC,FlhD,FliA,FliC,FliD,FliE,FliF,FliG,FliH,FliI,FliJ,FliK,FliL,FliM,FliN,FliO,FliP,FliQ,FliR,FliS,FliT,FliY,FlrA,FlrC,MotA,MotB,MotX,MotY,RpoD,RpoN	45
Burkholderia ubonensis strain MSMB0783	FlgA,FlgB,FlgC,FlgD,FlgE,FlgF,FlgG,FlgH,FlgI,FlgJ,FlgK,FlgL,FlgM,FlgN,FlgT,FlhA,FlhB,FlhC,FlhD,FliA,FliC,FliD,FliE,FliF,FliG,FliH,FliI,FliJ,FliK,FliL,FliM,FliN,FliO,FliP,FliQ,FliR,FliS,FliT,FliY,FlrA,FlrC,MotA,MotB,MotX,MotY,RpoD,RpoN	47
Burkholderia vietnamiensis FDAARGOS_1488	FlgA,FlgB,FlgC,FlgD,FlgE,FlgF,FlgG,FlgH,FlgI,FlgJ,FlgK,FlgL,FlgM,FlgN,FlgT,FlhA,FlhB,FlhC,FlhD,FliA,FliC,FliD,FliE,FliF,FliG,FliH,FliI,FliJ,FliK,FliL,FliM,FliN,FliO,FliP,FliQ,FliR,FliS,FliT,FliY,FlrA,FlrC,MotA,MotB,MotX,MotY,RpoD,RpoN	47
Burkholderia vietnamiensis G4	FlgA,FlgC,FlgD,FlgE,FlgF,FlgG,FlgH,FlgI,FlgJ,FlgK,FlgL,FlgM,FlgN,FlgT,FlhA,FlhB,FlhC,FlhD,FliA,FliC,FliD,FliE,FliF,FliG,FliH,FliI,FliJ,FliK,FliL,FliM,FliN,FliO,FliP,FliQ,FliR,FliS,FliT,FliY,FlrA,FlrC,MotA,MotB,MotX,MotY,RpoD,RpoN	46
Burkholderia vietnamiensis LMG 10929	FlgA,FlgB,FlgC,FlgD,FlgE,FlgF,FlgG,FlgH,FlgI,FlgJ,FlgK,FlgL,FlgM,FlgN,FlgT,FlhA,FlhB,FlhC,FlhD,FliA,FliC,FliD,FliE,FliF,FliG,FliH,FliI,FliJ,FliK,FliL,FliM,FliN,FliO,FliP,FliQ,FliR,FliS,FliT,FliY,FlrA,FlrC,MotA,MotB,MotX,MotY,RpoD,RpoN	47
Burkholderia xenovorans LB400	FlgA,FlgC,FlgD,FlgE,FlgF,FlgG,FlgH,FlgI,FlgJ,FlgK,FlgL,FlgM,FlgN,FlhA,FlhB,FlhC,FlhD,FliA,FliC,FliD,FliE,FliF,FliG,FliH,FliI,FliJ,FliK,FliL,FliM,FliN,FliO,FliP,FliQ,FliR,FliS,FliT,FliY,FlrA,FlrC,MotA,MotB,MotX,MotY,RpoD,RpoN	45
Burkholderia xenovorans strain LB400	FlgA,FlgC,FlgD,FlgE,FlgF,FlgG,FlgH,FlgI,FlgJ,FlgK,FlgL,FlgM,FlgN,FlhA,FlhB,FlhC,FlhD,FliA,FliC,FliD,FliE,FliF,FliG,FliH,FliI,FliJ,FliK,FliL,FliM,FliN,FliO,FliP,FliQ,FliR,FliS,FliT,FliY,FlrA,FlrC,MotA,MotB,MotX,MotY,RpoD,RpoN	45
Buttiauxella agrestis strain DSM 9389	FlgA,FlgC,FlgD,FlgE,FlgF,FlgG,FlgH,FlgI,FlgJ,FlgK,FlgL,FlgM,FlgN,FlgP,FlhA,FlhB,FlhC,FlhD,FlhE,FliA,FliC,FliD,FliE,FliF,FliG,FliH,FliI,FliJ,FliK,FliL,FliM,FliN,FliO,FliP,FliQ,FliR,FliS,FliT,FliY,FliZ,FlrA,FlrC,MotA,MotB,MotX,MotY,RpoD,RpoN	48
Buttiauxella ferragutiae H4-C11	FlgA,FlgC,FlgD,FlgE,FlgF,FlgG,FlgH,FlgI,FlgJ,FlgK,FlgL,FlgM,FlgN,FlgP,FlgT,FlhA,FlhB,FlhC,FlhD,FlhE,FliA,FliC,FliD,FliE,FliF,FliG,FliH,FliI,FliJ,FliK,FliL,FliM,FliN,FliO,FliP,FliQ,FliR,FliS,FliT,FliY,FliZ,FlrA,FlrC,MotA,MotB,MotX,MotY,RpoD,RpoN	49
Buttiauxella sp. 3AFRM03	FlgA,FlgC,FlgD,FlgE,FlgF,FlgG,FlgH,FlgI,FlgJ,FlgK,FlgL,FlgM,FlgN,FlhA,FlhB,FlhC,FlhD,FlhE,FliA,FliC,FliD,FliE,FliF,FliG,FliH,FliI,FliJ,FliK,FliL,FliM,FliN,FliO,FliP,FliQ,FliR,FliS,FliT,FliY,FliZ,FlrA,FlrC,MotA,MotB,MotX,MotY,RpoD,RpoN	47
butyrate-producing bacterium SM4/1	FliA,FliH,FliI,FliY,FlrA,FlrC,MotX,RpoD,RpoN	9
butyrate-producing bacterium SS3/4	FlgB,FlgC,FlgD,FlgE,FlgJ,FlgK,FlgL,FlhA,FlhB,FliA,FliC,FliD,FliE,FliF,FliG,FliH,FliI,FliJ,FliK,FliM,FliO,FliP,FliQ,FliR,FliS,FliY,FlrA,FlrC,MotA,MotB,MotX,RpoD,RpoN	33
Butyricimonas sp. H184	FlgJ,FlgT,FliA,FliI,FliY,FlrA,FlrC,MotA,MotB,MotX,MotY,RpoD,RpoN	13
Butyricimonas virosa strain FDAARGOS_1229 strain Not applicable	FlgJ,FlgO,FliA,FliI,FliY,FlrA,FlrC,MotA,MotB,MotX,MotY,RpoD,RpoN	13
Butyrivibrio fibrisolvens 16/4	FlgB,FlgC,FlgD,FlgE,FlgF,FlgJ,FlgK,FlgM,FlhA,FlhB,FlhC,FliA,FliC,FliD,FliE,FliF,FliG,FliH,FliI,FliJ,FliK,FliL,FliM,FliN,FliO,FliP,FliQ,FliR,FliS,FliY,FlrA,FlrC,MotA,MotB,MotX,RpoD	36
Butyrivibrio fibrisolvens strain MGYG-HGUT-02531	FlgB,FlgC,FlgD,FlgE,FlgF,FlgK,FlgL,FlgM,FlgN,FlhA,FlhB,FliA,FliC,FliD,FliE,FliF,FliG,FliH,FliI,FliJ,FliK,FliL,FliM,FliN,FliO,FliP,FliQ,FliR,FliS,FliY,FlrA,FlrC,MotA,MotB,MotX,RpoD	36
Butyrivibrio hungatei strain MB2003	FlgB,FlgC,FlgD,FlgE,FlgJ,FlgK,FlgL,FlgM,FlgN,FlhA,FlhB,FliA,FliC,FliD,FliE,FliF,FliG,FliH,FliI,FliJ,FliK,FliL,FliM,FliN,FliO,FliP,FliQ,FliR,FliS,FliY,FlrA,FlrC,MotA,MotB,MotX,RpoD	36
Butyrivibrio proteoclasticus B316	FlgB,FlgC,FlgD,FlgE,FlgF,FlgJ,FlgK,FlgM,FlgN,FlhA,FlhB,FliA,FliC,FliD,FliE,FliF,FliG,FliH,FliI,FliJ,FliK,FliL,FliM,FliN,FliO,FliP,FliQ,FliR,FliS,FliY,FlrA,FlrC,MotA,MotB,MotX,RpoD	36
Bythopirellula goksoyri strain Pr1d	FlgA,FlgC,FlgD,FlgE,FlgH,FlgI,FlgJ,FlgK,FlgL,FlgN,FlhA,FlhB,FliA,FliC,FliD,FliE,FliF,FliG,FliH,FliI,FliJ,FliK,FliL,FliM,FliN,FliO,FliP,FliQ,FliR,FliS,FliY,FlrA,FlrC,MotA,MotB,MotX,MotY,RpoD,RpoN	39
Caballeronia grimmiae Lep1A1	FlgA,FlgB,FlgC,FlgD,FlgE,FlgF,FlgG,FlgH,FlgI,FlgJ,FlgK,FlgL,FlgM,FlgN,FlgT,FlhA,FlhB,FlhC,FlhD,FliA,FliC,FliD,FliE,FliF,FliG,FliH,FliI,FliJ,FliK,FliL,FliM,FliN,FliO,FliP,FliQ,FliR,FliS,FliT,FliY,FlrA,FlrC,MotA,MotB,MotX,MotY,RpoD,RpoN	47
Caballeronia sp. M1242	FlgA,FlgC,FlgD,FlgE,FlgF,FlgG,FlgH,FlgI,FlgJ,FlgK,FlgL,FlgM,FlgN,FlhA,FlhB,FlhC,FlhD,FliA,FliC,FliD,FliE,FliF,FliG,FliH,FliI,FliJ,FliK,FliL,FliM,FliN,FliO,FliP,FliQ,FliR,FliS,FliT,FliY,FlrA,FlrC,MotA,MotB,MotX,MotY,RpoD,RpoN	45
Caballeronia sp. SBC1	FlgA,FlgB,FlgC,FlgD,FlgE,FlgF,FlgG,FlgH,FlgI,FlgJ,FlgK,FlgL,FlgM,FlgN,FlhA,FlhB,FlhC,FlhD,FliA,FliC,FliD,FliE,FliF,FliG,FliH,FliI,FliJ,FliK,FliL,FliM,FliN,FliO,FliP,FliQ,FliR,FliS,FliT,FliY,FlrA,FlrC,MotA,MotB,MotX,MotY,RpoD,RpoN	46
Caballeronia sp. SBC2	FlgA,FlgB,FlgC,FlgD,FlgE,FlgF,FlgG,FlgH,FlgI,FlgJ,FlgK,FlgL,FlgM,FlgN,FlhA,FlhB,FlhC,FlhD,FliA,FliC,FliD,FliE,FliF,FliG,FliH,FliI,FliJ,FliK,FliL,FliM,FliN,FliO,FliP,FliQ,FliR,FliS,FliT,FliY,FlrA,FlrC,MotA,MotB,MotX,MotY,RpoD,RpoN	46
Caballeronia zhejiangensis A33_M4_a	FlgA,FlgB,FlgD,FlgE,FlgF,FlgG,FlgH,FlgI,FlgJ,FlgK,FlgL,FlgM,FlgN,FlgT,FlhA,FlhB,FlhC,FlhD,FliA,FliC,FliD,FliE,FliF,FliG,FliH,FliI,FliJ,FliL,FliM,FliN,FliO,FliP,FliQ,FliR,FliS,FliT,FliY,FlrA,FlrC,MotA,MotB,MotD,MotX,MotY,RpoD,RpoN	46
Caldalkalibacillus thermarum TA2.A1	FlgB,FlgC,FlgD,FlgE,FlgF,FlgG,FlgK,FlgL,FlgM,FlgN,FlhA,FlhB,FliA,FliC,FliD,FliE,FliF,FliG,FliH,FliI,FliJ,FliK,FliM,FliN,FliO,FliP,FliQ,FliR,FliS,FliT,FliY,FlrA,FlrC,MotA,MotB,RpoD,RpoN	37
Caldicellulosiruptor bescii DSM 6725	FlgB,FlgC,FlgD,FlgE,FlgF,FlgJ,FlgK,FlgL,FlgM,FlgN,FlhA,FlhB,FliA,FliC,FliD,FliE,FliF,FliG,FliH,FliI,FliJ,FliK,FliL,FliM,FliN,FliO,FliP,FliQ,FliR,FliS,FliY,FlrA,FlrC,MotA,MotB,MotX,RpoD	37
Caldicellulosiruptor changbaiensis strain CBS-Z	FlgB,FlgC,FlgD,FlgE,FlgF,FlgJ,FlgK,FlgL,FlgM,FlgN,FlhA,FlhB,FliA,FliC,FliD,FliE,FliF,FliG,FliH,FliI,FliJ,FliK,FliL,FliM,FliN,FliO,FliP,FliQ,FliR,FliS,FliY,FlrA,FlrC,MotA,MotB,RpoD	36
Caldicellulosiruptor hydrothermalis 108	FlgB,FlgC,FlgD,FlgE,FlgF,FlgJ,FlgK,FlgL,FlgM,FlgN,FlhA,FlhB,FlhC,FliA,FliC,FliD,FliE,FliF,FliG,FliH,FliI,FliJ,FliK,FliL,FliM,FliN,FliO,FliP,FliQ,FliR,FliS,FliY,FlrA,FlrC,MotA,MotB,MotX,RpoD	38
Caldicellulosiruptor kristjanssonii 177R1B	FlgB,FlgC,FlgD,FlgE,FlgF,FlgJ,FlgK,FlgL,FlgM,FlgN,FlhA,FlhB,FlhC,FliA,FliC,FliD,FliE,FliF,FliG,FliH,FliI,FliJ,FliK,FliL,FliM,FliN,FliO,FliP,FliQ,FliR,FliS,FliY,FlrA,FlrC,MotA,MotB,MotX,RpoD	38
Caldicellulosiruptor kronotskyensis 2002	FlgB,FlgC,FlgD,FlgE,FlgF,FlgJ,FlgK,FlgL,FlgM,FlgN,FlhA,FlhB,FlhC,FliA,FliC,FliD,FliE,FliF,FliG,FliH,FliI,FliJ,FliK,FliL,FliM,FliN,FliO,FliP,FliQ,FliR,FliS,FliY,FlrA,FlrC,MotA,MotB,MotX,RpoD	38
Caldicellulosiruptor obsidiansis OB47	FlgB,FlgC,FlgD,FlgE,FlgF,FlgJ,FlgK,FlgL,FlgM,FlgN,FlhA,FlhB,FlhC,FliA,FliC,FliD,FliE,FliF,FliG,FliH,FliI,FliJ,FliK,FliL,FliM,FliN,FliO,FliP,FliQ,FliR,FliS,FliY,FlrA,FlrC,MotA,MotB,MotX,RpoD	38
Caldicellulosiruptor owensensis OL	FlgB,FlgC,FlgD,FlgE,FlgF,FlgJ,FlgK,FlgL,FlgM,FlgN,FlhA,FlhB,FlhC,FliA,FliC,FliD,FliE,FliF,FliG,FliH,FliI,FliJ,FliK,FliL,FliM,FliN,FliO,FliP,FliQ,FliR,FliS,FliY,FlrA,FlrC,MotA,MotB,MotX,RpoD	38
Caldicellulosiruptor saccharolyticus DSM 8903	FlgB,FlgC,FlgD,FlgE,FlgJ,FlgK,FlgL,FlgM,FlgN,FlhA,FlhB,FliA,FliC,FliD,FliE,FliF,FliG,FliH,FliI,FliJ,FliK,FliL,FliM,FliN,FliO,FliP,FliQ,FliR,FliS,FliY,FlrA,FlrC,MotA,MotB,MotX,RpoD	36
Caldicellulosiruptor sp. Wai35.B1	FlgA,FlgB,FlgC,FlgD,FlgE,FlgF,FlgJ,FlgK,FlgL,FlgM,FlgN,FlhA,FlhB,FliA,FliC,FliD,FliE,FliF,FliG,FliH,FliI,FliJ,FliK,FliL,FliM,FliN,FliO,FliP,FliQ,FliR,FliS,FliY,FlrA,FlrC,MotA,MotB,RpoD	37
Caldilinea aerophila DSM 14535 = NBRC 104270	FlgA,FliA,FliG,FliH,FliI,FliY,FlrA,FlrC,MotX,RpoD	10
Caldimicrobium thiodismutans strain TF1	FlgA,FlgB,FlgC,FlgD,FlgE,FlgF,FlgH,FlgI,FlgJ,FlgK,FlgL,FlgM,FlgT,FlhA,FlhB,FliC,FliD,FliE,FliF,FliG,FliH,FliI,FliK,FliL,FliM,FliN,FliP,FliQ,FliR,FliS,FliY,FlrA,FlrC,MotA,MotB,MotX,MotY,RpoD,RpoN	39
Caldisericum exile AZM16c01	FlgD,FliA,FliI,FliY,FlrA,FlrC,MotX,RpoD,RpoN	9
Caldisphaera lagunensis DSM 15908	FliI,FlrA,FlrC	3
Calditerrivibrio nitroreducens DSM 19672	FlgA,FlgB,FlgC,FlgD,FlgE,FlgF,FlgH,FlgI,FlgJ,FlgK,FlgM,FlgN,FlgP,FlgT,FlhA,FlhB,FliA,FliC,FliD,FliE,FliF,FliG,FliH,FliI,FliJ,FliK,FliL,FliM,FliN,FliO,FliP,FliQ,FliR,FliS,FliY,FlrA,FlrC,MotA,MotB,MotX,MotY,RpoD,RpoN	43
Caldithrix abyssi DSM 13497	FlgA,FlgB,FlgC,FlgD,FlgE,FlgF,FlgG,FlgH,FlgI,FlgJ,FlgK,FlgL,FlgM,FlgN,FlgT,FlhA,FlhB,FliA,FliC,FliD,FliE,FliF,FliG,FliH,FliI,FliJ,FliL,FliM,FliN,FliO,FliP,FliQ,FliR,FliY,FlrA,FlrC,MotA,MotB,MotX,MotY,RpoD,RpoN	42
Caldivirga maquilingensis IC-167	FliI,FlrA,FlrC	3
Caloramator sp. E03	FlgB,FlgC,FlgD,FlgE,FlgG,FlgK,FlgL,FlgM,FlgN,FlhA,FlhB,FliA,FliC,FliD,FliE,FliF,FliG,FliH,FliI,FliJ,FliK,FliL,FliM,FliN,FliP,FliQ,FliS,FliY,FlrA,FlrC,MotA,MotB,RpoD,RpoN	34
Caloranaerobacter azorensis strain T3-1	FlgB,FlgC,FlgD,FlgE,FlgF,FlgJ,FlgK,FlgL,FlgM,FlgN,FlhA,FlhB,FliA,FliC,FliD,FliE,FliF,FliG,FliH,FliI,FliJ,FliK,FliL,FliM,FliN,FliP,FliQ,FliR,FliS,FliY,FlrA,FlrC,MotA,MotB,MotX,RpoD,RpoN	37
Calothrix brevissima NIES-22	FlgD,FliA,FliH,FliI,FliM,FliY,FlrA,FlrC,MotA,MotB,MotX,MotY,RpoD	13
Calothrix parasitica NIES-267	FlgD,FlgT,FliA,FliG,FliH,FliI,FliY,FlrA,FlrC,MotA,MotB,MotX,MotY,RpoD	14
Calothrix sp. NIES-2098	FlgD,FliA,FliG,FliH,FliI,FliM,FliY,FlrA,FlrC,MotA,MotB,MotX,MotY,RpoD	14
Calothrix sp. NIES-2100	FlgD,FliA,FliG,FliH,FliI,FliM,FliY,FlrA,FlrC,MotA,MotB,MotX,MotY,RpoD	14
Calothrix sp. NIES-3974	FlgD,FliA,FliH,FliI,FliY,FlrA,FlrC,MotA,MotB,MotX,MotY,RpoD	12
Calothrix sp. NIES-4071	FlgD,FliA,FliH,FliI,FliM,FliY,FlrA,FlrC,MotA,MotB,MotX,MotY,RpoD	13
Calothrix sp. NIES-4101	FlgD,FlgT,FliA,FliH,FliI,FliM,FliY,FlrA,FlrC,MotA,MotX,MotY,RpoD	13
Calothrix sp. NIES-4105	FlgD,FliA,FliH,FliI,FliM,FliY,FlrA,FlrC,MotA,MotB,MotX,MotY,RpoD	13
Calothrix sp. PCC 6303	FlgT,FliA,FliI,FliY,FlrA,FlrC,MotA,MotB,MotX,MotY,RpoD	11
Calothrix sp. PCC 7507	FlgJ,FliA,FliI,FliM,FliY,FlrA,FlrC,MotA,MotX,MotY,RpoD	11
Campylobacter armoricus strain CCUG 73571	FlgA,FlgB,FlgC,FlgD,FlgE,FlgF,FlgG,FlgH,FlgI,FlgJ,FlgK,FlgL,FlgP,FlgQ,FlgT,FlhA,FlhB,FliC,FliD,FliE,FliF,FliG,FliH,FliI,FliJ,FliK,FliL,FliM,FliN,FliO,FliP,FliQ,FliR,FliS,FliY,FlrA,FlrC,MotA,MotB,MotX,MotY,RpoD,RpoN	43
Campylobacter avium LMG 24591	FlgA,FlgB,FlgC,FlgD,FlgE,FlgF,FlgG,FlgH,FlgI,FlgJ,FlgK,FlgL,FlgP,FlgQ,FlgT,FlhA,FlhB,FliA,FliC,FliD,FliE,FliF,FliG,FliH,FliI,FliJ,FliK,FliL,FliM,FliN,FliO,FliP,FliQ,FliR,FliS,FliY,FlrA,FlrC,MotA,MotB,MotX,MotY,RpoD,RpoN	44
Campylobacter blaseri strain LMG 30333	FliI,FliY,FlrA,FlrC,MotA,MotB,MotX,MotY,RpoD	9
Campylobacter canadensis strain LMG 24001	FlgA,FlgB,FlgC,FlgD,FlgE,FlgF,FlgG,FlgH,FlgI,FlgJ,FlgK,FlgP,FlgQ,FlgT,FlhA,FlhB,FliC,FliD,FliE,FliF,FliG,FliH,FliI,FliK,FliL,FliM,FliN,FliP,FliQ,FliR,FliS,FliY,FlrA,FlrC,MotA,MotB,MotX,MotY,RpoD,RpoN	40
Campylobacter coli 14158-6	FlgA,FlgB,FlgC,FlgD,FlgE,FlgF,FlgH,FlgI,FlgJ,FlgK,FlgN,FlgP,FlgQ,FlgT,FlhA,FlhB,FliC,FliD,FliE,FliF,FliG,FliH,FliI,FliJ,FliK,FliL,FliM,FliN,FliO,FliP,FliQ,FliR,FliS,FliY,FlrA,FlrC,MotA,MotB,MotX,MotY,RpoD,RpoN	42
Campylobacter coli 15-537360	FlgA,FlgB,FlgC,FlgD,FlgE,FlgH,FlgI,FlgJ,FlgK,FlgL,FlgP,FlgQ,FlhA,FlhB,FliC,FliD,FliE,FliF,FliG,FliH,FliI,FliJ,FliK,FliL,FliM,FliN,FliO,FliP,FliQ,FliR,FliS,FliY,FlrA,FlrC,MotA,MotB,MotX,MotY,RpoD,RpoN	40
Campylobacter coli 76339	FlgA,FlgB,FlgC,FlgD,FlgE,FlgG,FlgH,FlgI,FlgJ,FlgK,FlgL,FlgP,FlgQ,FlgT,FlhA,FlhB,FliA,FliC,FliD,FliE,FliF,FliG,FliH,FliI,FliJ,FliK,FliL,FliM,FliN,FliO,FliP,FliQ,FliR,FliS,FliY,FlrA,FlrC,MotA,MotB,MotX,MotY,RpoD,RpoN	43
Campylobacter coli CVM N29710	FlgA,FlgB,FlgC,FlgD,FlgE,FlgH,FlgI,FlgJ,FlgK,FlgL,FlgP,FlgQ,FlgT,FlhA,FlhB,FliA,FliC,FliD,FliE,FliF,FliG,FliH,FliI,FliJ,FliK,FliL,FliM,FliN,FliO,FliP,FliQ,FliR,FliS,FliY,FlrA,FlrC,MotA,MotB,MotX,MotY,RpoD,RpoN	42
Campylobacter coli RM1875	FlgA,FlgB,FlgD,FlgE,FlgF,FlgG,FlgH,FlgI,FlgJ,FlgK,FlgP,FlgQ,FlgT,FlhA,FlhB,FliC,FliD,FliE,FliF,FliG,FliH,FliI,FliJ,FliK,FliL,FliM,FliN,FliO,FliP,FliQ,FliR,FliS,FliY,FlrA,FlrC,MotA,MotB,MotX,MotY,RpoD,RpoN	41
Campylobacter coli RM4661	FlgA,FlgB,FlgD,FlgE,FlgF,FlgG,FlgH,FlgI,FlgJ,FlgK,FlgL,FlgP,FlgQ,FlgT,FlhA,FlhB,FliC,FliD,FliE,FliF,FliG,FliH,FliI,FliJ,FliK,FliL,FliM,FliN,FliO,FliP,FliQ,FliR,FliS,FliY,FlrA,FlrC,MotA,MotB,MotX,MotY,RpoD,RpoN	42
Campylobacter coli RM5611	FlgA,FlgB,FlgD,FlgE,FlgF,FlgG,FlgH,FlgI,FlgJ,FlgK,FlgP,FlgQ,FlgT,FlhA,FlhB,FliC,FliD,FliE,FliF,FliG,FliH,FliI,FliJ,FliK,FliL,FliM,FliN,FliO,FliP,FliQ,FliR,FliS,FliY,FlrA,FlrC,MotA,MotB,MotX,MotY,RpoD,RpoN	41
Campylobacter concisus 13826	FlgA,FlgB,FlgC,FlgD,FlgE,FlgG,FlgH,FlgI,FlgJ,FlgK,FlgL,FlgP,FlgQ,FlgT,FlhA,FlhB,FliA,FliC,FliD,FliE,FliF,FliG,FliH,FliI,FliJ,FliK,FliL,FliM,FliN,FliO,FliP,FliQ,FliR,FliS,FliY,FlrA,FlrC,MotA,MotB,MotX,MotY,RpoD,RpoN	43
Campylobacter concisus strain ATCC 33237	FlgA,FlgB,FlgC,FlgD,FlgE,FlgF,FlgG,FlgH,FlgI,FlgJ,FlgK,FlgN,FlgP,FlgQ,FlgT,FlhA,FlhB,FliC,FliD,FliE,FliF,FliG,FliH,FliI,FliJ,FliK,FliL,FliM,FliN,FliO,FliP,FliQ,FliR,FliS,FliY,FlrA,FlrC,MotA,MotB,MotX,MotY,RpoD,RpoN	43
Campylobacter corcagiensis strain 2016D-0077	FliI,FliY,FlrA,FlrC,MotA,MotB,MotX,MotY,RpoD	9
Campylobacter cuniculorum LMG 24588 strain LMG 24588	FlgA,FlgB,FlgD,FlgE,FlgF,FlgG,FlgH,FlgI,FlgJ,FlgK,FlgL,FlgP,FlgQ,FlhA,FlhB,FliC,FliD,FliE,FliF,FliG,FliH,FliI,FliJ,FliK,FliL,FliM,FliN,FliO,FliP,FliQ,FliR,FliS,FliY,FlrA,FlrC,MotA,MotB,MotX,MotY,RpoD,RpoN	41
Campylobacter cuniculorum strain 2010D-8469	FlgA,FlgB,FlgC,FlgD,FlgE,FlgF,FlgG,FlgH,FlgI,FlgJ,FlgK,FlgP,FlgQ,FlhA,FlhB,FliA,FliC,FliD,FliE,FliF,FliG,FliH,FliI,FliJ,FliK,FliL,FliM,FliN,FliO,FliP,FliQ,FliR,FliS,FliY,FlrA,FlrC,MotA,MotB,MotX,MotY,RpoD,RpoN	42
Campylobacter curvus 525.92	FlgA,FlgB,FlgC,FlgD,FlgE,FlgG,FlgH,FlgI,FlgJ,FlgK,FlgL,FlgP,FlgQ,FlgT,FlhA,FlhB,FliA,FliC,FliD,FliE,FliF,FliG,FliH,FliI,FliJ,FliK,FliL,FliM,FliN,FliO,FliP,FliQ,FliR,FliS,FliY,FlrA,FlrC,MotA,MotB,MotX,MotY,RpoD,RpoN	43
Campylobacter curvus FDAARGOS_1547	FlgA,FlgC,FlgD,FlgE,FlgG,FlgH,FlgI,FlgJ,FlgK,FlgN,FlgP,FlgQ,FlgT,FlhA,FlhB,FliC,FliD,FliE,FliF,FliG,FliH,FliI,FliJ,FliK,FliL,FliM,FliN,FliO,FliP,FliQ,FliR,FliS,FliY,FlrA,FlrC,MotA,MotB,MotX,MotY,RpoD,RpoN	41
Campylobacter fetus subsp. fetus 04/554	FlgB,FlgC,FlgD,FlgE,FlgG,FlgH,FlgI,FlgJ,FlgK,FlgL,FlgP,FlgQ,FlhA,FlhB,FliA,FliC,FliD,FliE,FliF,FliG,FliH,FliI,FliJ,FliL,FliM,FliN,FliP,FliQ,FliR,FliS,FliY,FlrA,FlrC,MotA,MotB,MotD,MotX,MotY,RpoD,RpoN	40
Campylobacter fetus subsp. fetus 82-40	FlgA,FlgB,FlgC,FlgD,FlgE,FlgH,FlgI,FlgJ,FlgK,FlgP,FlgQ,FlhA,FlhB,FliA,FliC,FliD,FliE,FliF,FliG,FliH,FliI,FliK,FliL,FliM,FliN,FliO,FliP,FliQ,FliR,FliS,FliY,FlrA,FlrC,MotA,MotB,MotX,MotY,RpoD,RpoN	39
Campylobacter fetus subsp. fetus strain CITCf01	FlgA,FlgC,FlgD,FlgE,FlgF,FlgH,FlgI,FlgJ,FlgK,FlgL,FlgN,FlgP,FlgQ,FlhA,FlhB,FliC,FliD,FliE,FliF,FliG,FliH,FliI,FliJ,FliK,FliL,FliM,FliN,FliO,FliP,FliQ,FliR,FliS,FliY,FlrA,FlrC,MotA,MotB,MotX,MotY,RpoD,RpoN	41
Campylobacter fetus subsp. testudinum FDAARGOS_1591	FlgA,FlgB,FlgC,FlgD,FlgE,FlgF,FlgG,FlgH,FlgI,FlgJ,FlgK,FlgL,FlgN,FlgP,FlgQ,FlhA,FlhB,FliA,FliC,FliD,FliE,FliF,FliG,FliH,FliI,FliK,FliL,FliM,FliN,FliO,FliP,FliQ,FliR,FliS,FliY,FlrA,FlrC,MotA,MotB,MotX,MotY,RpoD,RpoN	43
Campylobacter fetus subsp. testudinum Sp3	FlgA,FlgB,FlgC,FlgD,FlgE,FlgF,FlgG,FlgH,FlgI,FlgJ,FlgK,FlgL,FlgP,FlgQ,FlhA,FlhB,FliA,FliC,FliD,FliE,FliF,FliG,FliH,FliI,FliJ,FliL,FliM,FliN,FliP,FliQ,FliR,FliS,FliY,FlrA,FlrC,MotA,MotB,MotD,MotX,MotY,RpoD,RpoN	42
Campylobacter fetus subsp. venerealis 97/608	FlgB,FlgC,FlgD,FlgE,FlgF,FlgG,FlgH,FlgI,FlgJ,FlgK,FlgL,FlgN,FlgP,FlgQ,FlhA,FlhB,FliA,FliC,FliD,FliE,FliF,FliG,FliH,FliI,FliJ,FliK,FliL,FliM,FliN,FliO,FliP,FliQ,FliR,FliS,FliY,FlrA,FlrC,MotA,MotB,MotX,MotY,RpoD,RpoN	43
Campylobacter fetus subsp. venerealis cfvi03/293	FlgA,FlgB,FlgC,FlgD,FlgE,FlgG,FlgH,FlgI,FlgJ,FlgK,FlgL,FlgP,FlgQ,FlhA,FlhB,FliA,FliC,FliD,FliE,FliF,FliG,FliH,FliI,FliJ,FliL,FliM,FliN,FliP,FliQ,FliR,FliS,FliY,FlrA,FlrC,MotA,MotB,MotD,MotX,MotY,RpoD,RpoN	41
Campylobacter fetus subsp. venerealis NCTC 10354	FlgA,FlgB,FlgC,FlgD,FlgE,FlgF,FlgG,FlgH,FlgI,FlgJ,FlgK,FlgL,FlgN,FlgP,FlgQ,FlhA,FlhB,FliA,FliC,FliD,FliE,FliF,FliG,FliH,FliI,FliJ,FliK,FliL,FliM,FliN,FliO,FliP,FliQ,FliR,FliS,FliY,FlrA,FlrC,MotA,MotB,MotX,MotY,RpoD,RpoN	44
Campylobacter fetus subsp. venerealis str. 84-112	FlgA,FlgB,FlgC,FlgD,FlgE,FlgF,FlgG,FlgH,FlgI,FlgJ,FlgK,FlgL,FlgP,FlgQ,FlhA,FlhB,FliA,FliC,FliD,FliE,FliF,FliG,FliH,FliI,FliK,FliL,FliM,FliN,FliO,FliP,FliQ,FliR,FliS,FliY,FlrA,FlrC,MotA,MotB,MotX,MotY,RpoD,RpoN	42
Campylobacter fetus subsp. venerealis strain 17144	FlgA,FlgC,FlgD,FlgE,FlgF,FlgH,FlgI,FlgJ,FlgK,FlgL,FlgN,FlgP,FlgQ,FlhA,FlhB,FliC,FliD,FliE,FliF,FliG,FliH,FliI,FliJ,FliK,FliL,FliM,FliN,FliO,FliP,FliQ,FliR,FliS,FliY,FlrA,FlrC,MotA,MotB,MotX,MotY,RpoD,RpoN	41
Campylobacter geochelonis strain LMG 29375	FlgT,FliI,FliY,FlrA,FlrC,MotA,MotB,MotX,MotY,RpoD	10
Campylobacter gracilis FDAARGOS_1548	FlgT,FliI,FliY,FlrA,FlrC,MotA,MotB,MotX,MotY,RpoD	10
Campylobacter helveticus strain 2013D-9613	FlgA,FlgB,FlgC,FlgD,FlgE,FlgF,FlgH,FlgI,FlgJ,FlgK,FlgP,FlgQ,FlgT,FlhA,FlhB,FliC,FliD,FliE,FliF,FliG,FliH,FliI,FliJ,FliK,FliL,FliM,FliN,FliO,FliP,FliQ,FliR,FliS,FliY,FlrA,FlrC,MotA,MotB,MotX,MotY,RpoD,RpoN	41
Campylobacter hepaticus strain UF2019SK1	FlgA,FlgC,FlgD,FlgE,FlgF,FlgG,FlgH,FlgI,FlgJ,FlgK,FlgP,FlgQ,FlhA,FlhB,FliC,FliD,FliE,FliF,FliG,FliH,FliI,FliJ,FliK,FliL,FliM,FliN,FliP,FliQ,FliR,FliS,FliY,FlrA,FlrC,MotA,MotB,MotX,MotY,RpoD,RpoN	39
Campylobacter hominis ATCC BAA-381	FlgT,FliI,FliY,FlrA,FlrC,MotA,MotB,MotX,MotY,RpoD	10
Campylobacter hominis FDAARGOS_1467	FlgT,FliI,FliY,FlrA,FlrC,MotA,MotB,MotX,MotY,RpoD	10
Campylobacter hyointestinalis strain MGYG-HGUT-02307	FlgC,FlgD,FlgE,FlgF,FlgH,FlgI,FlgJ,FlgK,FlgN,FlgP,FlgQ,FlhA,FlhB,FliC,FliD,FliE,FliF,FliG,FliH,FliI,FliK,FliL,FliM,FliN,FliO,FliP,FliQ,FliR,FliS,FliY,FlrA,FlrC,MotA,MotB,MotX,MotY,RpoD,RpoN	38
Campylobacter hyointestinalis subsp. hyointestinalis LMG 9260	FlgA,FlgB,FlgC,FlgD,FlgE,FlgF,FlgG,FlgH,FlgI,FlgJ,FlgK,FlgN,FlgP,FlgQ,FlhA,FlhB,FliA,FliC,FliD,FliE,FliF,FliG,FliH,FliI,FliJ,FliK,FliL,FliM,FliN,FliO,FliP,FliQ,FliR,FliS,FliY,FlrA,FlrC,MotA,MotB,MotX,MotY,RpoD,RpoN	43
Campylobacter hyointestinalis subsp. hyointestinalis strain CCUG 14169	FlgA,FlgB,FlgC,FlgD,FlgE,FlgF,FlgG,FlgH,FlgI,FlgJ,FlgK,FlgL,FlgP,FlgQ,FlhA,FlhB,FliC,FliD,FliE,FliF,FliG,FliH,FliI,FliK,FliL,FliM,FliN,FliP,FliQ,FliR,FliS,FliY,FlrA,FlrC,MotA,MotB,MotX,MotY,RpoD,RpoN	40
Campylobacter hyointestinalis subsp. lawsonii CCUG 27631	FlgA,FlgB,FlgC,FlgD,FlgE,FlgF,FlgG,FlgH,FlgI,FlgJ,FlgK,FlgN,FlgP,FlgQ,FlgT,FlhA,FlhB,FliA,FliC,FliD,FliE,FliF,FliG,FliH,FliI,FliJ,FliK,FliL,FliM,FliN,FliO,FliP,FliQ,FliR,FliS,FliY,FlrA,FlrC,MotA,MotB,MotY,RpoD,RpoN	43
Campylobacter iguaniorum strain 2463D	FlgB,FlgC,FlgD,FlgE,FlgG,FlgH,FlgI,FlgJ,FlgK,FlgL,FlgP,FlgQ,FlhA,FlhB,FliA,FliC,FliD,FliE,FliF,FliG,FliH,FliI,FliJ,FliK,FliL,FliM,FliN,FliP,FliQ,FliR,FliS,FliY,FlrA,FlrC,MotA,MotB,MotX,MotY,RpoD,RpoN	40
Campylobacter insulaenigrae NCTC 12927	FlgA,FlgB,FlgD,FlgE,FlgF,FlgG,FlgH,FlgI,FlgJ,FlgK,FlgL,FlgP,FlgQ,FlgT,FlhA,FlhB,FliC,FliD,FliE,FliF,FliG,FliH,FliI,FliJ,FliK,FliL,FliM,FliN,FliO,FliP,FliQ,FliR,FliS,FliY,FlrA,FlrC,MotA,MotB,MotX,MotY,RpoD,RpoN	42
Campylobacter insulaenigrae strain NCTC12927	FlgA,FlgB,FlgC,FlgD,FlgE,FlgH,FlgI,FlgJ,FlgK,FlgL,FlgN,FlgP,FlgQ,FlgT,FlhA,FlhB,FliA,FliC,FliD,FliE,FliF,FliG,FliH,FliI,FliK,FliL,FliM,FliN,FliO,FliP,FliQ,FliR,FliS,FliY,FlrA,FlrC,MotA,MotB,MotX,MotY,RpoD,RpoN	42
Campylobacter jejuni 1	FlgA,FlgB,FlgC,FlgD,FlgE,FlgF,FlgH,FlgI,FlgJ,FlgK,FlgN,FlgP,FlgQ,FlgT,FlhA,FlhB,FliC,FliD,FliE,FliF,FliG,FliH,FliI,FliJ,FliK,FliL,FliM,FliN,FliO,FliP,FliQ,FliR,FliS,FliY,FlrA,FlrC,MotA,MotB,MotX,MotY,RpoD,RpoN	42
Campylobacter jejuni 32488	FlgA,FlgB,FlgC,FlgD,FlgE,FlgG,FlgH,FlgI,FlgJ,FlgK,FlgL,FlgP,FlgQ,FlgT,FlhA,FlhB,FliA,FliC,FliD,FliE,FliF,FliG,FliH,FliI,FliJ,FliK,FliL,FliM,FliN,FliO,FliP,FliQ,FliR,FliS,FliY,FlrA,FlrC,MotA,MotB,MotX,MotY,RpoD,RpoN	43
Campylobacter jejuni 4031	FlgA,FlgB,FlgC,FlgD,FlgE,FlgG,FlgH,FlgI,FlgJ,FlgK,FlgL,FlgP,FlgQ,FlgT,FlhA,FlhB,FliC,FliD,FliE,FliF,FliG,FliH,FliI,FliJ,FliK,FliL,FliM,FliN,FliO,FliP,FliQ,FliR,FliS,FliY,FlrA,FlrC,MotA,MotB,MotX,MotY,RpoD,RpoN	42
Campylobacter jejuni RM1221	FlgA,FlgB,FlgC,FlgD,FlgE,FlgG,FlgH,FlgI,FlgJ,FlgK,FlgP,FlgQ,FlgT,FlhA,FlhB,FliA,FliC,FliD,FliE,FliF,FliG,FliH,FliI,FliJ,FliK,FliL,FliM,FliN,FliO,FliP,FliQ,FliR,FliS,FliY,FlrA,FlrC,MotA,MotB,MotX,MotY,RpoD,RpoN	42
Campylobacter jejuni subsp. doylei 269.97	FlgA,FlgB,FlgC,FlgD,FlgE,FlgG,FlgH,FlgI,FlgJ,FlgK,FlgL,FlgP,FlgQ,FlgT,FlhA,FlhB,FliA,FliC,FliD,FliE,FliF,FliG,FliH,FliI,FliJ,FliK,FliL,FliM,FliN,FliO,FliP,FliQ,FliR,FliS,FliY,FlrA,FlrC,MotA,MotB,MotX,MotY,RpoD,RpoN	43
Campylobacter jejuni subsp. doylei strain FDAARGOS_295	FlgA,FlgB,FlgC,FlgD,FlgE,FlgF,FlgH,FlgI,FlgJ,FlgK,FlgN,FlgP,FlgQ,FlgT,FlhA,FlhB,FliC,FliD,FliE,FliF,FliG,FliH,FliI,FliJ,FliK,FliL,FliM,FliN,FliO,FliP,FliQ,FliR,FliS,FliY,FlrA,FlrC,MotA,MotB,MotX,MotY,RpoD,RpoN	42
Campylobacter jejuni subsp. jejuni 00-2425	FlgA,FlgB,FlgC,FlgD,FlgE,FlgG,FlgH,FlgI,FlgJ,FlgK,FlgL,FlgP,FlgQ,FlgT,FlhA,FlhB,FliA,FliC,FliD,FliE,FliF,FliG,FliH,FliI,FliJ,FliK,FliL,FliM,FliN,FliO,FliP,FliQ,FliR,FliS,FliY,FlrA,FlrC,MotA,MotB,MotX,MotY,RpoD,RpoN	43
Campylobacter jejuni subsp. jejuni 00-2426	FlgA,FlgB,FlgC,FlgD,FlgE,FlgG,FlgH,FlgI,FlgJ,FlgK,FlgL,FlgP,FlgQ,FlgT,FlhA,FlhB,FliA,FliC,FliD,FliE,FliF,FliG,FliH,FliI,FliJ,FliK,FliL,FliM,FliN,FliO,FliP,FliQ,FliR,FliS,FliY,FlrA,FlrC,MotA,MotB,MotX,MotY,RpoD,RpoN	43
Campylobacter jejuni subsp. jejuni 00-2538	FlgA,FlgB,FlgC,FlgD,FlgE,FlgG,FlgH,FlgI,FlgJ,FlgK,FlgL,FlgP,FlgQ,FlgT,FlhA,FlhB,FliA,FliC,FliD,FliE,FliF,FliG,FliH,FliI,FliJ,FliK,FliL,FliM,FliN,FliO,FliP,FliQ,FliR,FliS,FliY,FlrA,FlrC,MotA,MotB,MotX,MotY,RpoD,RpoN	43
Campylobacter jejuni subsp. jejuni 00-2544	FlgA,FlgB,FlgC,FlgD,FlgE,FlgG,FlgH,FlgI,FlgJ,FlgK,FlgL,FlgP,FlgQ,FlgT,FlhA,FlhB,FliA,FliC,FliD,FliE,FliF,FliG,FliH,FliI,FliJ,FliK,FliL,FliM,FliN,FliO,FliP,FliQ,FliR,FliS,FliY,FlrA,FlrC,MotA,MotB,MotX,MotY,RpoD,RpoN	43
Campylobacter jejuni subsp. jejuni 14991B	FlgA,FlgB,FlgC,FlgD,FlgE,FlgF,FlgH,FlgI,FlgJ,FlgK,FlgN,FlgP,FlgQ,FlgT,FlhA,FlhB,FliC,FliD,FliE,FliF,FliG,FliH,FliI,FliJ,FliK,FliL,FliM,FliN,FliO,FliP,FliQ,FliR,FliS,FliY,FlrA,FlrC,MotA,MotB,MotX,MotY,RpoD,RpoN	42
Campylobacter jejuni subsp. jejuni 81116	FlgA,FlgB,FlgC,FlgD,FlgE,FlgF,FlgG,FlgH,FlgI,FlgJ,FlgK,FlgN,FlgP,FlgQ,FlgT,FlhA,FlhB,FliC,FliD,FliE,FliF,FliG,FliH,FliI,FliJ,FliK,FliL,FliM,FliN,FliO,FliP,FliQ,FliR,FliS,FliY,FlrA,FlrC,MotA,MotB,MotX,MotY,RpoD,RpoN	43
Campylobacter jejuni subsp. jejuni 81-176	FlgA,FlgB,FlgC,FlgD,FlgE,FlgG,FlgH,FlgI,FlgJ,FlgK,FlgP,FlgQ,FlgT,FlhA,FlhB,FliA,FliC,FliD,FliE,FliF,FliG,FliH,FliI,FliJ,FliK,FliL,FliM,FliN,FliO,FliP,FliQ,FliR,FliS,FliY,FlrA,FlrC,MotA,MotB,MotX,MotY,RpoD,RpoN	42
Campylobacter jejuni subsp. jejuni D42a	FlgA,FlgB,FlgC,FlgD,FlgE,FlgG,FlgH,FlgI,FlgJ,FlgK,FlgL,FlgP,FlgQ,FlgT,FlhA,FlhB,FliA,FliC,FliD,FliE,FliF,FliG,FliH,FliI,FliJ,FliK,FliL,FliM,FliN,FliO,FliP,FliQ,FliR,FliS,FliY,FlrA,FlrC,MotA,MotB,MotX,MotY,RpoD,RpoN	43
Campylobacter jejuni subsp. jejuni F38011	FlgA,FlgB,FlgC,FlgD,FlgE,FlgF,FlgG,FlgH,FlgI,FlgJ,FlgK,FlgP,FlgQ,FlgT,FlhA,FlhB,FliC,FliD,FliE,FliF,FliG,FliH,FliI,FliJ,FliK,FliL,FliM,FliN,FliO,FliP,FliQ,FliR,FliS,FliY,FlrA,FlrC,MotA,MotB,MotX,MotY,RpoD,RpoN	42
Campylobacter jejuni subsp. jejuni IA3902	FlgA,FlgB,FlgC,FlgD,FlgE,FlgF,FlgG,FlgH,FlgI,FlgJ,FlgK,FlgN,FlgP,FlgQ,FlgT,FlhA,FlhB,FliC,FliD,FliE,FliF,FliG,FliH,FliI,FliJ,FliK,FliL,FliM,FliN,FliO,FliP,FliQ,FliR,FliS,FliY,FlrA,FlrC,MotA,MotB,MotX,MotY,RpoD,RpoN	43
Campylobacter jejuni subsp. jejuni ICDCCJ07001	FlgA,FlgB,FlgC,FlgD,FlgE,FlgF,FlgG,FlgH,FlgI,FlgJ,FlgK,FlgL,FlgP,FlgQ,FlgT,FlhA,FlhB,FliA,FliC,FliD,FliE,FliF,FliG,FliH,FliI,FliJ,FliK,FliL,FliM,FliN,FliO,FliP,FliQ,FliR,FliS,FliY,FlrA,FlrC,MotA,MotB,MotX,MotY,RpoD,RpoN	44
Campylobacter jejuni subsp. jejuni M129	FlgA,FlgB,FlgC,FlgD,FlgE,FlgF,FlgG,FlgH,FlgI,FlgJ,FlgK,FlgL,FlgP,FlgQ,FlgT,FlhA,FlhB,FliA,FliC,FliD,FliE,FliF,FliG,FliH,FliI,FliJ,FliK,FliL,FliM,FliN,FliO,FliP,FliQ,FliR,FliS,FliY,FlrA,FlrC,MotA,MotB,MotX,MotY,RpoD,RpoN	44
Campylobacter jejuni subsp. jejuni M1	FlgA,FlgB,FlgC,FlgD,FlgE,FlgF,FlgG,FlgH,FlgI,FlgJ,FlgK,FlgP,FlgQ,FlgT,FlhA,FlhB,FliA,FliC,FliD,FliE,FliF,FliG,FliH,FliI,FliJ,FliK,FliL,FliM,FliN,FliO,FliP,FliQ,FliR,FliS,FliY,FlrA,FlrC,MotA,MotB,MotX,MotY,RpoD,RpoN	43
Campylobacter jejuni subsp. jejuni NCTC 11168 = ATCC 700819	FlgA,FlgB,FlgC,FlgD,FlgE,FlgG,FlgH,FlgI,FlgJ,FlgK,FlgP,FlgQ,FlgT,FlhA,FlhB,FliA,FliC,FliD,FliE,FliF,FliG,FliH,FliI,FliJ,FliK,FliL,FliM,FliN,FliO,FliP,FliQ,FliR,FliS,FliY,FlrA,FlrC,MotA,MotB,MotX,MotY,RpoD,RpoN	42
Campylobacter jejuni subsp. jejuni NCTC 11168-BN148	FlgA,FlgB,FlgD,FlgE,FlgF,FlgG,FlgH,FlgI,FlgJ,FlgK,FlgP,FlgQ,FlgT,FlhA,FlhB,FliC,FliD,FliE,FliF,FliG,FliH,FliI,FliJ,FliK,FliL,FliM,FliN,FliO,FliP,FliQ,FliR,FliS,FliY,FlrA,FlrC,MotA,MotB,MotX,MotY,RpoD,RpoN	41
Campylobacter jejuni subsp. jejuni NCTC 11168-GSv NCTC 11168-rNRC	FlgA,FlgB,FlgC,FlgD,FlgE,FlgG,FlgH,FlgI,FlgJ,FlgK,FlgL,FlgP,FlgQ,FlgT,FlhA,FlhB,FliA,FliC,FliD,FliE,FliF,FliG,FliH,FliI,FliJ,FliK,FliL,FliM,FliN,FliO,FliP,FliQ,FliR,FliS,FliY,FlrA,FlrC,MotA,MotB,MotX,MotY,RpoD,RpoN	43
Campylobacter jejuni subsp. jejuni NCTC 11168-K12E5	FlgA,FlgB,FlgC,FlgD,FlgE,FlgG,FlgH,FlgI,FlgJ,FlgK,FlgL,FlgP,FlgQ,FlgT,FlhA,FlhB,FliA,FliC,FliD,FliE,FliF,FliG,FliH,FliI,FliJ,FliK,FliL,FliM,FliN,FliO,FliP,FliQ,FliR,FliS,FliY,FlrA,FlrC,MotA,MotB,MotX,MotY,RpoD,RpoN	43
Campylobacter jejuni subsp. jejuni NCTC 11168-Kf1	FlgA,FlgB,FlgC,FlgD,FlgE,FlgG,FlgH,FlgI,FlgJ,FlgK,FlgL,FlgP,FlgQ,FlgT,FlhA,FlhB,FliA,FliC,FliD,FliE,FliF,FliG,FliH,FliI,FliJ,FliK,FliL,FliM,FliN,FliO,FliP,FliQ,FliR,FliS,FliY,FlrA,FlrC,MotA,MotB,MotX,MotY,RpoD,RpoN	43
Campylobacter jejuni subsp. jejuni NCTC 11168-mcK12E5	FlgA,FlgB,FlgC,FlgD,FlgE,FlgG,FlgH,FlgI,FlgJ,FlgK,FlgL,FlgP,FlgQ,FlgT,FlhA,FlhB,FliA,FliC,FliD,FliE,FliF,FliG,FliH,FliI,FliJ,FliK,FliL,FliM,FliN,FliO,FliP,FliQ,FliR,FliS,FliY,FlrA,FlrC,MotA,MotB,MotX,MotY,RpoD,RpoN	43
Campylobacter jejuni subsp. jejuni NCTC 11168-mfK12E5	FlgA,FlgB,FlgC,FlgD,FlgE,FlgG,FlgH,FlgI,FlgJ,FlgK,FlgL,FlgP,FlgQ,FlgT,FlhA,FlhB,FliA,FliC,FliD,FliE,FliF,FliG,FliH,FliI,FliJ,FliK,FliL,FliM,FliN,FliO,FliP,FliQ,FliR,FliS,FliY,FlrA,FlrC,MotA,MotB,MotX,MotY,RpoD,RpoN	43
Campylobacter jejuni subsp. jejuni PT14	FlgA,FlgB,FlgD,FlgE,FlgF,FlgG,FlgH,FlgI,FlgJ,FlgK,FlgP,FlgQ,FlgT,FlhA,FlhB,FliC,FliD,FliE,FliF,FliG,FliH,FliI,FliJ,FliK,FliL,FliM,FliN,FliO,FliP,FliQ,FliR,FliS,FliY,FlrA,FlrC,MotA,MotB,MotX,MotY,RpoD,RpoN	41
Campylobacter jejuni subsp. jejuni R14	FlgA,FlgB,FlgC,FlgD,FlgE,FlgH,FlgI,FlgJ,FlgK,FlgL,FlgP,FlgQ,FlgT,FlhA,FlhB,FliA,FliC,FliD,FliE,FliF,FliG,FliH,FliI,FliJ,FliK,FliL,FliM,FliN,FliO,FliP,FliQ,FliR,FliS,FliY,FlrA,FlrC,MotA,MotB,MotX,MotY,RpoD,RpoN	42
Campylobacter jejuni subsp. jejuni S3	FlgA,FlgB,FlgC,FlgD,FlgE,FlgF,FlgG,FlgH,FlgI,FlgJ,FlgK,FlgP,FlgQ,FlgT,FlhA,FlhB,FliA,FliC,FliD,FliE,FliF,FliG,FliH,FliI,FliJ,FliK,FliL,FliM,FliN,FliO,FliP,FliQ,FliR,FliS,FliY,FlrA,FlrC,MotA,MotB,MotX,MotY,RpoD,RpoN	43
Campylobacter jejuni subsp. jejuni str. RM3420	FlgA,FlgB,FlgC,FlgD,FlgE,FlgH,FlgI,FlgJ,FlgK,FlgL,FlgP,FlgQ,FlgT,FlhA,FlhB,FliA,FliC,FliD,FliE,FliF,FliG,FliH,FliI,FliJ,FliK,FliL,FliM,FliN,FliO,FliP,FliQ,FliR,FliS,FliY,FlrA,FlrC,MotA,MotB,MotX,MotY,RpoD,RpoN	42
Campylobacter lanienae NCTC 13004 strain NCTC 13004	FlgA,FlgB,FlgC,FlgD,FlgE,FlgF,FlgG,FlgH,FlgI,FlgJ,FlgK,FlgL,FlgN,FlgP,FlgQ,FlgT,FlhA,FlhB,FliA,FliC,FliD,FliE,FliF,FliG,FliH,FliI,FliJ,FliK,FliL,FliM,FliN,FliO,FliP,FliQ,FliR,FliS,FliY,FlrA,FlrC,MotA,MotB,MotX,MotY,RpoD,RpoN	45
Campylobacter lanienae strain MGYG-HGUT-02308	FlgA,FlgB,FlgC,FlgD,FlgE,FlgF,FlgG,FlgH,FlgI,FlgJ,FlgK,FlgP,FlgQ,FlgT,FlhA,FlhB,FliA,FliC,FliD,FliE,FliF,FliG,FliH,FliI,FliK,FliL,FliM,FliN,FliP,FliQ,FliR,FliS,FliY,FlrA,FlrC,MotA,MotB,MotX,MotY,RpoD,RpoN	41
Campylobacter lari CCUG 22395	FlgA,FlgB,FlgC,FlgD,FlgE,FlgH,FlgI,FlgJ,FlgK,FlgL,FlgP,FlgQ,FlhA,FlhB,FliA,FliC,FliD,FliE,FliF,FliG,FliH,FliI,FliJ,FliK,FliL,FliM,FliN,FliO,FliP,FliQ,FliR,FliS,FliY,FlrA,FlrC,MotA,MotB,MotX,MotY,RpoD,RpoN	41
Campylobacter lari NCTC 11845	FlgA,FlgB,FlgC,FlgD,FlgE,FlgH,FlgI,FlgJ,FlgK,FlgL,FlgP,FlgQ,FlhA,FlhB,FliA,FliC,FliD,FliE,FliF,FliG,FliH,FliI,FliJ,FliK,FliL,FliM,FliN,FliO,FliP,FliQ,FliR,FliS,FliY,FlrA,FlrC,MotA,MotB,MotX,MotY,RpoD,RpoN	41
Campylobacter lari RM16701	FlgA,FlgB,FlgC,FlgD,FlgE,FlgF,FlgG,FlgH,FlgI,FlgJ,FlgK,FlgP,FlgQ,FlhA,FlhB,FliC,FliD,FliE,FliF,FliG,FliH,FliI,FliJ,FliK,FliL,FliM,FliN,FliO,FliP,FliQ,FliR,FliS,FliY,FlrA,FlrC,MotA,MotB,MotX,MotY,RpoD,RpoN	41
Campylobacter lari RM16712	FlgA,FlgB,FlgC,FlgD,FlgE,FlgF,FlgG,FlgH,FlgI,FlgJ,FlgK,FlgP,FlgQ,FlhA,FlhB,FliC,FliD,FliE,FliF,FliG,FliH,FliI,FliJ,FliK,FliL,FliM,FliN,FliO,FliP,FliQ,FliR,FliS,FliY,FlrA,FlrC,MotA,MotB,MotY,RpoD,RpoN	40
Campylobacter lari RM2100	FlgA,FlgB,FlgC,FlgD,FlgE,FlgH,FlgI,FlgJ,FlgK,FlgL,FlgP,FlgQ,FlgT,FlhA,FlhB,FliA,FliC,FliD,FliE,FliF,FliG,FliH,FliI,FliK,FliL,FliM,FliN,FliO,FliP,FliQ,FliR,FliS,FliY,FlrA,FlrC,MotA,MotB,MotX,MotY,RpoD,RpoN	41
Campylobacter lari strain 2015D-0005	FlgA,FlgB,FlgC,FlgE,FlgF,FlgH,FlgI,FlgJ,FlgK,FlgN,FlgP,FlgQ,FlhA,FlhB,FliC,FliD,FliE,FliG,FliI,FliJ,FliP,FliR,FliS,FliY,FlrA,FlrC,MotA,MotB,MotX,MotY,RpoD,RpoN	32
Campylobacter lari subsp. concheus LMG 11760	FlgA,FlgB,FlgD,FlgE,FlgF,FlgG,FlgH,FlgI,FlgJ,FlgK,FlgL,FlgP,FlgQ,FlgT,FlhA,FlhB,FliA,FliC,FliD,FliE,FliF,FliG,FliH,FliI,FliJ,FliK,FliL,FliM,FliN,FliO,FliP,FliQ,FliR,FliS,FliY,FlrA,FlrC,MotA,MotB,MotX,MotY,RpoD,RpoN	43
Campylobacter lari subsp. concheus strain LMG 21009	FlgA,FlgB,FlgC,FlgD,FlgE,FlgF,FlgG,FlgH,FlgI,FlgJ,FlgK,FlgL,FlgN,FlgP,FlgQ,FlgT,FlhA,FlhB,FliA,FliC,FliD,FliE,FliF,FliG,FliH,FliI,FliK,FliL,FliM,FliN,FliO,FliP,FliQ,FliR,FliS,FliY,FlrA,FlrC,MotA,MotB,MotX,MotY,RpoD,RpoN	44
Campylobacter lari subsp. lari strain LMG 8846	FlgA,FlgB,FlgC,FlgD,FlgE,FlgF,FlgH,FlgI,FlgJ,FlgK,FlgL,FlgP,FlgQ,FlgT,FlhA,FlhB,FliA,FliC,FliD,FliE,FliF,FliG,FliH,FliI,FliK,FliL,FliM,FliN,FliO,FliP,FliQ,FliR,FliS,FliY,FlrA,FlrC,MotA,MotB,MotY,RpoD,RpoN	41
Campylobacter mucosalis CCUG 21559	FlgA,FlgB,FlgC,FlgD,FlgE,FlgF,FlgG,FlgH,FlgI,FlgJ,FlgK,FlgL,FlgP,FlgQ,FlgT,FlhA,FlhB,FliA,FliC,FliD,FliE,FliF,FliG,FliH,FliI,FliJ,FliK,FliL,FliM,FliN,FliO,FliP,FliQ,FliR,FliS,FliY,FlrA,FlrC,MotA,MotB,MotX,MotY,RpoD,RpoN	44
Campylobacter mucosalis strain ATCC 43264	FlgA,FlgB,FlgC,FlgD,FlgE,FlgF,FlgG,FlgH,FlgI,FlgJ,FlgK,FlgP,FlgQ,FlgT,FlhA,FlhB,FliC,FliD,FliE,FliF,FliG,FliH,FliI,FliJ,FliK,FliL,FliM,FliN,FliO,FliP,FliQ,FliR,FliS,FliY,FlrA,FlrC,MotA,MotB,MotX,MotY,RpoD,RpoN	42
Campylobacter novaezeelandiae strain W441b	FlgA,FlgB,FlgC,FlgD,FlgE,FlgF,FlgG,FlgH,FlgI,FlgJ,FlgK,FlgL,FlgP,FlgQ,FlhA,FlhB,FliC,FliD,FliE,FliF,FliG,FliH,FliI,FliJ,FliK,FliL,FliM,FliN,FliP,FliQ,FliR,FliS,FliY,FlrA,FlrC,MotA,MotB,MotX,MotY,RpoD,RpoN	41
Campylobacter ornithocola strain LMG 29815	FlgA,FlgB,FlgC,FlgD,FlgE,FlgF,FlgG,FlgH,FlgI,FlgJ,FlgK,FlgP,FlgQ,FlhA,FlhB,FliC,FliD,FliE,FliF,FliG,FliH,FliI,FliK,FliL,FliM,FliN,FliP,FliQ,FliR,FliS,FliY,FlrA,FlrC,MotA,MotB,MotX,MotY,RpoD,RpoN	39
Campylobacter peloridis LMG 23910	FlgA,FlgB,FlgC,FlgD,FlgE,FlgH,FlgI,FlgJ,FlgK,FlgL,FlgP,FlgQ,FlhA,FlhB,FliC,FliD,FliE,FliF,FliG,FliH,FliI,FliJ,FliK,FliL,FliM,FliN,FliO,FliP,FliQ,FliR,FliS,FliY,FlrA,FlrC,MotA,MotB,MotX,MotY,RpoD,RpoN	40
Campylobacter peloridis strain 2016D-0074	FlgA,FlgB,FlgC,FlgD,FlgE,FlgF,FlgG,FlgH,FlgI,FlgJ,FlgK,FlgL,FlgP,FlgQ,FlhA,FlhB,FliA,FliC,FliD,FliE,FliF,FliG,FliH,FliI,FliK,FliL,FliM,FliN,FliO,FliP,FliQ,FliR,FliS,FliY,FlrA,FlrC,MotA,MotB,MotX,MotY,RpoD,RpoN	42
Campylobacter pinnipediorum subsp. pinnipediorum strain RM17260	FlgA,FlgB,FlgC,FlgD,FlgE,FlgF,FlgG,FlgH,FlgI,FlgJ,FlgK,FlgL,FlgP,FlgQ,FlhA,FlhB,FliC,FliD,FliE,FliF,FliG,FliH,FliI,FliJ,FliK,FliL,FliM,FliN,FliO,FliP,FliQ,FliR,FliS,FliY,FlrA,FlrC,MotA,MotB,MotX,MotY,RpoD,RpoN	42
Campylobacter rectus FDAARGOS_1549	FlgA,FlgB,FlgC,FlgD,FlgE,FlgF,FlgG,FlgH,FlgI,FlgJ,FlgK,FlgN,FlgP,FlgQ,FlgT,FlhA,FlhB,FliC,FliD,FliE,FliF,FliG,FliH,FliI,FliJ,FliK,FliL,FliM,FliN,FliO,FliP,FliQ,FliR,FliS,FliY,FlrA,FlrC,MotA,MotB,MotX,MotY,RpoD,RpoN	43
Campylobacter showae strain ATCC 51146	FlgA,FlgB,FlgC,FlgD,FlgE,FlgF,FlgH,FlgI,FlgJ,FlgK,FlgP,FlgQ,FlgT,FlhA,FlhB,FliC,FliD,FliE,FliF,FliG,FliH,FliI,FliJ,FliK,FliL,FliM,FliN,FliO,FliP,FliQ,FliR,FliS,FliY,FlrA,FlrC,MotA,MotB,MotX,MotY,RpoD,RpoN	41
Campylobacter sp. 03-427	FlgB,FlgC,FlgD,FlgE,FlgF,FlgG,FlgH,FlgI,FlgJ,FlgK,FlgL,FlgP,FlgQ,FlhA,FlhB,FliA,FliC,FliD,FliE,FliF,FliG,FliH,FliI,FliJ,FliL,FliM,FliN,FliP,FliQ,FliR,FliS,FliY,FlrA,FlrC,MotA,MotB,MotD,MotX,MotY,RpoD,RpoN	41
Campylobacter sp. 19-13652	FlgC,FlgD,FlgE,FlgF,FlgG,FlgH,FlgI,FlgJ,FlgK,FlgL,FlgP,FlgQ,FlgT,FlhA,FlhB,FliA,FliC,FliD,FliE,FliF,FliG,FliH,FliI,FliJ,FliK,FliL,FliM,FliN,FliO,FliP,FliQ,FliR,FliS,FliY,FlrA,FlrC,MotA,MotB,MotX,MotY,RpoD,RpoN	42
Campylobacter sp. 2014D-0216	FlgA,FlgB,FlgC,FlgD,FlgE,FlgF,FlgG,FlgH,FlgI,FlgJ,FlgK,FlgP,FlgQ,FlhA,FlhB,FliC,FliD,FliE,FliF,FliG,FliH,FliI,FliK,FliL,FliM,FliN,FliO,FliP,FliQ,FliR,FliS,FliY,FlrA,FlrC,MotA,MotB,MotX,MotY,RpoD,RpoN	40
Campylobacter sp. CCUG 57310	FlgA,FlgB,FlgC,FlgD,FlgE,FlgF,FlgG,FlgH,FlgI,FlgJ,FlgK,FlgL,FlgP,FlgQ,FlgT,FlhA,FlhB,FliA,FliC,FliD,FliE,FliF,FliG,FliH,FliI,FliK,FliL,FliM,FliN,FliP,FliQ,FliR,FliS,FliY,FlrA,FlrC,MotA,MotB,MotX,MotY,RpoD,RpoN	42
Campylobacter sp. CFSAN093224	FlgA,FlgB,FlgC,FlgD,FlgE,FlgF,FlgG,FlgH,FlgI,FlgJ,FlgK,FlgP,FlgQ,FlgT,FlhA,FlhB,FliC,FliD,FliE,FliF,FliG,FliH,FliI,FliJ,FliK,FliL,FliM,FliN,FliO,FliP,FliQ,FliR,FliS,FliY,FlrA,FlrC,MotA,MotB,MotX,MotY,RpoD,RpoN	42
Campylobacter sp. CFSAN093226	FlgA,FlgB,FlgC,FlgD,FlgE,FlgF,FlgG,FlgH,FlgI,FlgJ,FlgK,FlgL,FlgP,FlgQ,FlgT,FlhA,FlhB,FliC,FliD,FliE,FliF,FliG,FliH,FliI,FliJ,FliK,FliL,FliM,FliN,FliO,FliP,FliQ,FliR,FliS,FliY,FlrA,FlrC,MotA,MotB,MotX,MotY,RpoD,RpoN	43
Campylobacter sp. CFSAN093227	FlgA,FlgC,FlgD,FlgE,FlgF,FlgG,FlgH,FlgI,FlgJ,FlgK,FlgP,FlgQ,FlgT,FlhA,FlhB,FliC,FliD,FliE,FliF,FliG,FliH,FliI,FliJ,FliK,FliL,FliM,FliN,FliO,FliP,FliQ,FliR,FliS,FliY,FlrA,FlrC,MotA,MotB,MotX,MotY,RpoD,RpoN	41
Campylobacter sp. CFSAN093238	FlgA,FlgC,FlgD,FlgE,FlgF,FlgG,FlgH,FlgI,FlgJ,FlgK,FlgP,FlgQ,FlgT,FlhA,FlhB,FliC,FliD,FliE,FliF,FliG,FliH,FliI,FliJ,FliK,FliL,FliM,FliN,FliO,FliP,FliQ,FliR,FliS,FliY,FlrA,FlrC,MotA,MotB,MotX,MotY,RpoD,RpoN	41
Campylobacter sp. CFSAN093241	FlgA,FlgB,FlgC,FlgD,FlgE,FlgF,FlgG,FlgH,FlgI,FlgJ,FlgK,FlgL,FlgP,FlgQ,FlgT,FlhA,FlhB,FliC,FliD,FliE,FliF,FliG,FliH,FliI,FliJ,FliK,FliL,FliM,FliN,FliO,FliP,FliQ,FliR,FliS,FliY,FlrA,FlrC,MotA,MotB,MotX,MotY,RpoD,RpoN	43
Campylobacter sp. CFSAN093246	FlgA,FlgB,FlgC,FlgD,FlgE,FlgF,FlgG,FlgH,FlgI,FlgJ,FlgK,FlgP,FlgQ,FlgT,FlhA,FlhB,FliC,FliD,FliE,FliF,FliG,FliH,FliI,FliJ,FliK,FliL,FliM,FliN,FliO,FliP,FliQ,FliR,FliS,FliY,FlrA,FlrC,MotA,MotB,MotX,MotY,RpoD,RpoN	42
Campylobacter sp. CFSAN093256	FlgA,FlgB,FlgC,FlgD,FlgE,FlgF,FlgG,FlgH,FlgI,FlgJ,FlgK,FlgL,FlgP,FlgQ,FlgT,FlhA,FlhB,FliC,FliD,FliE,FliF,FliG,FliH,FliI,FliJ,FliK,FliL,FliM,FliN,FliO,FliP,FliQ,FliR,FliS,FliY,FlrA,FlrC,MotA,MotB,MotX,MotY,RpoD,RpoN	43
Campylobacter sp. CFSAN093259	FlgA,FlgC,FlgD,FlgE,FlgF,FlgG,FlgH,FlgI,FlgJ,FlgK,FlgL,FlgP,FlgQ,FlgT,FlhA,FlhB,FliC,FliD,FliE,FliF,FliG,FliH,FliI,FliJ,FliK,FliL,FliM,FliN,FliO,FliP,FliQ,FliR,FliS,FliY,FlrA,FlrC,MotA,MotB,MotX,MotY,RpoD,RpoN	42
[truncated: 9,367 more rows]
