# Supplementary material for: Mapping the loss of flagellar motility across the tree of life
Source: ISME J. 2025 Jun 13;19(1):wraf111. doi: 10.1093/ismejo/wraf111 (PMC12199754; doi:10.1093/ismejo/wraf111)
Supplement: Supplementary_Phylogeny_S1_wraf111 [file supplementary_phylogeny_s1_wraf111.zip › Supplementary_Phylogeny_S1_wraf111.nexus]

#NEXUS
[R-package APE, Tue Sep 10 21:31:55 2024]
BEGIN TAXA;
	DIMENSIONS NTAX = 4125;
	TAXLABELS
		Leptospira_biflexa
		Turneriella_parva
		Leptospira_kmetyi
		Leptospira_alstonii
		Leptospira_interrogans
		Leptospira_noguchii
		Leptospira_santarosai
		Leptospira_mayottensis
		Leptospira_borgpetersenii
		Leptospira_weilii
		Brachyspira_pilosicoli
		Brachyspira_hampsonii
		Brachyspira_hyodysenteriae
		Brachyspira_intermedia
		Brachyspira_murdochii
		Borreliella_afzelii
		Borrelia_sp.
		Borrelia_turcica
		Borrelia_miyamotoi
		Borrelia_recurrentis
		Borrelia_hermsii
		Borrelia_anserina
		Borrelia_coriaceae
		Borrelia_parkeri
		Borrelia_turicatae
		Oceanispirochaeta_sp.
		Borreliella_garinii
		Spirochaeta_africana
		Spirochaeta_thermophila
		Spirochaeta_sp.
		Sphaerochaeta_pleomorpha
		Sphaerochaeta_associata
		Sphaerochaeta_globosa
		Spirochaetes_bacterium
		Treponema_denticola
		Treponema_primitia
		Treponema_medium
		Treponema_pallidum
		Treponema_phagedenis
		Treponema_sp.
		Treponema_pedis
		Treponema_putidum
		Treponema_brennaborense
		Treponema_parvum
		Treponema_socranskii
		Treponema_ruminis
		Treponema_succinifaciens
		Treponema_rectale
		Vermiphilus_pyriformis
		Nautilia_profundicola
		Helicobacter_cetorum
		Arcobacter_nitrofigilis
		Halarcobacter_ebronensis
		Arcobacter_sp.
		Arcobacter_suis
		Arcobacter_venerupis
		Arcobacter_cryaerophilus
		Arcobacter_defluvii
		Arcobacter_ellisii
		Arcobacter_cloacae
		Arcobacter_aquimarinus
		Helicobacter_sp.
		Wolinella_succinogenes
		Helicobacter_winghamensis
		Helicobacter_apodemus
		Helicobacter_canadensis
		Helicobacter_pullorum
		Helicobacter_saguini
		Helicobacter_bilis
		Helicobacter_cholecystus
		Helicobacter_himalayensis
		Helicobacter_cinaedi
		Helicobacter_hepaticus
		Helicobacter_typhlonius
		Helicobacter_mustelae
		Helicobacter_canis
		Helicobacter_pylori
		Helicobacter_acinonychis
		Helicobacter_felis
		Helicobacter_heilmannii
		Helicobacter_bizzozeronii
		Nitratiruptor_sp.
		Hydrogenimonas_urashimensis
		Hydrogenimonas_sp.
		Nitratifractor_salsuginis
		Sulfurovum_sp.
		Sulfurovum_lithotrophicum
		Thiovulum_sp.
		uncultured_Sulfuricurvum
		Sulfuricurvum_kujiense
		Sulfurimonas_denitrificans
		Sulfurimonas_sp.
		Sulfurimonas_autotrophica
		Sulfurimonas_paralvinellae
		Sulfurospirillum_sp.
		Sulfurospirillum_cavolei
		Sulfurospirillum_halorespirans
		Sulfurospirillum_multivorans
		Sulfurospirillum_barnesii
		Sulfurospirillum_deleyianum
		Campylobacter_canadensis
		Campylobacter_insulaenigrae
		Campylobacter_volucris
		Campylobacter_peloridis
		Campylobacter_armoricus
		Campylobacter_subantarcticus
		Campylobacter_lari
		Campylobacter_ornithocola
		Campylobacter_avium
		Campylobacter_upsaliensis
		Campylobacter_helveticus
		Campylobacter_cuniculorum
		Campylobacter_novaezeelandiae
		Campylobacter_hepaticus
		Campylobacter_coli
		Campylobacter_jejuni
		Campylobacter_showae
		Campylobacter_rectus
		Campylobacter_concisus
		Campylobacter_curvus
		Campylobacter_mucosalis
		Campylobacter_pinnipediorum
		Campylobacter_sputorum
		Campylobacter_lanienae
		Campylobacter_iguaniorum
		Campylobacter_fetus
		Campylobacter_hyointestinalis
		Campylobacter_gracilis
		Campylobacter_hominis
		Campylobacter_geochelonis
		Campylobacter_blaseri
		Campylobacter_ureolyticus
		Campylobacter_sp.
		Campylobacter_corcagiensis
		Sebaldella_termitidis
		Streptobacillus_moniliformis
		Leptotrichia_sp.
		Leptotrichia_wadei
		Leptotrichia_trevisanii
		Leptotrichia_buccalis
		Ilyobacter_polytropus
		Cetobacterium_somerae
		Fusobacterium_mortiferum
		Fusobacterium_ulcerans
		Fusobacterium_varium
		Fusobacterium_necrophorum
		Fusobacterium_gonidiaformans
		Fusobacterium_sp.
		Fusobacterium_gastrosuis
		Fusobacterium_periodonticum
		Fusobacterium_nucleatum
		Fusobacterium_canifelinum
		Fusobacterium_hwasookii
		Bacilli_bacterium
		Lactobacillales_bacterium
		uncultured_Mollicutes
		Tenericutes_bacterium
		Mollicutes_bacterium
		Candidatus_Phytoplasma
		Onion_yellows
		Aster_yellows
		Acholeplasma_hippikon
		Acholeplasma_oculi
		Acholeplasma_laidlawii
		Staphylococcus_epidermidis
		Faecalibacillus_intestinalis
		Clostridium_innocuum
		Longicatena_caecimuris
		Erysipelothrix_rhusiopathiae
		Faecalibaculum_rodentium
		Bulleidia_sp.
		Erysipelothrix_inopinata
		Erysipelothrix_sp.
		Erysipelotrichaceae_bacterium
		Candidatus_Hepatoplasma
		Mycoplasma_sp.
		Mycoplasma_mobile
		Mycoplasma_anseris
		Mycoplasma_nasistruthionis
		Mycoplasma_anserisalpingitidis
		Mycoplasma_crocodyli
		Mycoplasma_amphoriforme
		Mycoplasma_tullyi
		Ureaplasma_diversum
		Ureaplasma_parvum
		Ureaplasma_urealyticum
		Candidatus_Mycoplasma
		Mycoplasma_haemocanis
		Mycoplasma_haemofelis
		Mycoplasma_suis
		Mycoplasma_parvum
		Mycoplasma_wenyonii
		Mycoplasma_ovis
		Spiroplasma_platyhelix
		Spiroplasma_endosymbiont
		Spiroplasma_mirum
		Spiroplasma_eriocheiris
		Spiroplasma_chrysopicola
		Spiroplasma_syrphidicola
		Spiroplasma_poulsonii
		Spiroplasma_phoeniceum
		Spiroplasma_citri
		Spiroplasma_melliferum
		Mesoplasma_lactucae
		Entomoplasma_freundtii
		Mesoplasma_syrphidae
		Mesoplasma_chauliocola
		Mesoplasma_florum
		Mesoplasma_tabanidae
		Mesoplasma_entomophilum
		Mesoplasma_coleopterae
		Mycoplasma_yeatsii
		Mycoplasma_putrefaciens
		Mycoplasma_mycoides
		Mycoplasma_leachii
		Mycoplasma_capricolum
		Spiroplasma_sabaudiense
		Spiroplasma_alleghenense
		Spiroplasma_sp.
		Spiroplasma_litorale
		Spiroplasma_corruscae
		Spiroplasma_turonicum
		Spiroplasma_taiwanense
		Spiroplasma_floricola
		Spiroplasma_diminutum
		Spiroplasma_cantharicola
		Spiroplasma_apis
		Spiroplasma_clarkii
		Spiroplasma_chinense
		Spiroplasma_culicicola
		Spiroplasma_helicoides
		Spiroplasma_gladiatoris
		Spiroplasma_tabanidicola
		Candidatus_Atribacteria
		Thermovirga_lienii
		Synergistetes_bacterium
		Cloacibacillus_porcorum
		Thermanaerovibrio_acidaminovorans
		Aminobacterium_colombiense
		Pyramidobacter_piscolens
		Caldisericum_exile
		Coprothermobacter_proteolyticus
		Thermodesulfobium_acidiphilum
		Thermodesulfobium_narugense
		Dictyoglomus_thermophilum
		Dictyoglomus_turgidum
		Thermotoga_sp.
		Mesotoga_infera
		Kosmotoga_pacifica
		Kosmotoga_olearia
		Defluviitoga_tunisiensis
		Petrotoga_mobilis
		Marinitoga_sp.
		Marinitoga_piezophila
		Thermotoga_neapolitana
		Thermotoga_petrophila
		Thermotoga_maritima
		Thermotoga_profunda
		Pseudothermotoga_hypogea
		Thermotoga_caldifontis
		Thermosipho_sp.
		Thermosipho_melanesiensis
		Thermosipho_africanus
		Fervidobacterium_nodosum
		Fervidobacterium_pennivorans
		Fervidobacterium_changbaicum
		Candidatus_Daviesbacteria
		Candidatus_Roizmanbacteria
		Candidatus_Levybacteria
		Candidatus_Gottesmanbacteria
		Candidatus_Woesebacteria
		Candidatus_Beckwithbacteria
		Candidatus_Collierbacteria
		Candidatus_Microgenomates
		Candidatus_Berkelbacteria
		Berkelbacteria_bacterium
		Candidatus_Saccharibacteria
		Candidatus_Saccharimonas
		TM7_phylum
		Candidatus_Gracilibacteria
		Candidatus_Peregrinibacteria
		Candidatus_Peribacter
		Candidatus_Peribacteria
		Candidatus_Uhrbacteria
		Candidatus_Falkowbacteria
		Candidatus_Moranbacteria
		Candidatus_Nealsonbacteria
		Candidatus_Azambacteria
		Candidatus_Sungbacteria
		Candidatus_Giovannonibacteria
		Candidatus_Niyogibacteria
		Candidatus_Nomurabacteria
		Candidatus_Campbellbacteria
		Candidatus_Zambryskibacteria
		Candidatus_Kaiserbacteria
		Candidatus_Wolfebacteria
		Candidatus_Melainabacteria
		uncultured_bacterium
		Gloeobacter_violaceus
		Gloeobacter_kilaueensis
		Synechococcus_sp.
		Prochlorococcus_sp.
		Prochlorococcus_marinus
		Cyanobium_sp.
		Bordetella_parapertussis
		Cyanobium_gracile
		Pseudanabaena_sp.
		Synechococcus_elongatus
		Oscillatoriales_cyanobacterium
		Thermosynechococcus_sp.
		Acaryochloris_sp.
		Acaryochloris_marina
		Leptolyngbya_sp.
		Leptolyngbya_boryana
		Geitlerinema_sp.
		Phormidium_sp.
		Oscillatoria_acuminata
		Microcoleus_sp.
		Oscillatoria_nigro-viridis
		Microcoleus_vaginatus
		Trichodesmium_erythraeum
		Planktothrix_agardhii
		Arthrospira_sp.
		Limnospira_fusiformis
		Crinalium_epipsammum
		Chamaesiphon_minutus
		Halothece_sp.
		Dactylococcopsis_salina
		Euhalothece_natronophila
		Prochloraceae_cyanobacterium
		Cyanobacterium_aponinum
		Cyanobacterium_stanieri
		Pleurocapsa_sp.
		Chondrocystis_sp.
		Stanieria_cyanosphaera
		Stanieria_sp.
		Gloeocapsa_sp.
		Microcystis_sp.
		Microcystis_viridis
		Microcystis_aeruginosa
		Microcystis_panniformis
		Synechocystis_sp.
		Cyanothece_sp.
		Candidatus_Atelocyanobacterium
		cyanobacterium_endosymbiont
		Chroococcidiopsis_thermalis
		Calothrix_sp.
		Rivularia_sp.
		Calothrix_parasitica
		Fischerella_sp.
		Brasilonema_sennae
		Scytonema_sp.
		Cylindrospermum_stagnale
		Richelia_sinica
		Aphanizomenon_flos-aquae
		Dolichospermum_compactum
		Dolichospermum_flos-aquae
		Dolichospermum_sp.
		Nostoc_azollae
		Anabaena_cylindrica
		Cylindrospermopsis_raciborskii
		Cylindrospermopsis_curvispora
		Nostocales_cyanobacterium
		Sphaerospermopsis_kisseleviana
		Sphaerospermopsis_torques-reginae
		Nostoc_sphaeroides
		Nostoc_punctiforme
		Nostoc_edaphicum
		Anabaenopsis_elenkinii
		Nodularia_spumigena
		Nostoc_piscinale
		Anabaena_sp.
		Trichormus_variabilis
		Nostoc_sp.
		Calothrix_brevissima
		Tolypothrix_sp.
		Nostoc_linckia
		Nostoc_carneum
		Tolypothrix_tenuis
		Candidatus_Bipolaricaulis
		Candidatus_Bipolaricaulota
		Candidatus_Acetothermia
		Deinococcus_sp.
		Oceanithermus_profundus
		Marinithermus_hydrothermalis
		Meiothermus_taiwanensis
		Meiothermus_ruber
		Thermus_oshimai
		Thermus_parvatiensis
		Thermus_thermophilus
		Thermus_brockianus
		Thermus_sp.
		Thermus_scotoductus
		Thermus_antranikianii
		Truepera_radiovictrix
		Trueperaceae_bacterium
		Deinococcus_peraridilitoris
		Deinococcus_maricopensis
		Deinococcus_proteolyticus
		Deinococcus_radiophilus
		Deinococcus_geothermalis
		Deinococcus_metallilatus
		Deinococcus_puniceus
		Deinococcus_actinosclerus
		Deinococcus_deserti
		Deinococcus_ficus
		Deinococcus_gobiensis
		Deinococcus_wulumuqiensis
		Deinococcus_radiodurans
		Chloroflexi_bacterium
		Ktedonobacteria_bacterium
		Ktedonobacterales_bacterium
		Thermobaculum_terrenum
		Sphaerobacter_thermophilus
		Thermomicrobium_roseum
		Herpetosiphon_aurantiacus
		Roseiflexus_castenholzii
		Roseiflexus_sp.
		Chloroflexus_aggregans
		Chloroflexus_sp.
		Chloroflexus_aurantiacus
		Dehalococcoides_mccartyi
		Dehalogenimonas_lykanthroporepellens
		Dehalogenimonas_sp.
		Dehalococcoidales_bacterium
		Dehalococcoides_sp.
		Caldilinea_aerophila
		Thermoflexus_hugenholtzii
		Anaerolineaceae_bacterium
		Candidatus_Promineofilum
		Pelolinea_submarina
		Anaerolinea_thermophila
		Anaerolineales_bacterium
		Anaerolineae_bacterium
		Armatimonadetes_bacterium
		Chthonomonas_calidirosea
		Chthonomonadaceae_bacterium
		Candidatus_Nitrosymbiomonas
		Fimbriimonadaceae_bacterium
		Fimbriimonas_ginsengisoli
		uncultured_Clostridia
		Clostridia_bacterium
		Limnochorda_pilosa
		Thermaerobacter_sp.
		Thermaerobacter_marianensis
		Symbiobacterium_thermophilum
		Sulfobacillus_thermotolerans
		Sulfobacillus_acidophilus
		Carboxydothermus_hydrogenoformans
		Pelotomaculum_thermopropionicum
		Candidatus_Desulforudis
		Ammonifex_degensii
		Dehalobacterium_formicoaceticum
		Heliorestis_convoluta
		Desulfosporosinus_orientis
		Desulfitobacterium_hafniense
		Syntrophobotulus_glycolicus
		Dehalobacter_restrictus
		Dehalobacter_sp.
		Thermanaeromonas_toyohensis
		Moorella_glycerini
		Moorella_thermoacetica
		Peptococcaceae_bacterium
		Thermacetogenium_phaeum
		Syntrophothermus_lipocalidus
		Candidatus_Syntrophocurvum
		Gelria_sp.
		Syntrophomonas_wolfei
		Negativicoccus_massiliensis
		Dialister_pneumosintes
		Dialister_succinatiphilus
		Dialister_sp.
		Megasphaera_stantonii
		Megasphaera_elsdenii
		Megasphaera_massiliensis
		Veillonella_atypica
		Veillonella_rodentium
		Veillonella_dispar
		Veillonella_parvula
		Veillonella_sp.
		Acidaminococcus_fermentans
		Acidaminococcus_intestini
		Phascolarctobacterium_faecium
		Phascolarctobacterium_sp.
		uncultured_Phascolarctobacterium
		Phascolarctobacterium_succinatutens
		Sporomusa_termitida
		Methylomusa_anaerophila
		Pelosinus_sp.
		Selenomonas_sputigena
		Selenomonas_sp.
		Selenomonas_ruminantium
		Pectinatus_frisingensis
		Megamonas_hypermegale
		Megamonas_funiformis
		Candidatus_Contubernalis
		Natranaerobius_thermophilus
		Anoxybacter_fermentans
		Halobacteroides_halobius
		Acetohalobium_arabaticum
		Halothermothrix_orenii
		Halanaerobiaceae_bacterium
		Halanaerobium_praevalens
		Halanaerobium_hydrogeniformans
		Thermoanaerobacterales_bacterium
		Koleobacter_methoxysyntrophicus
		Tepidanaerobacter_acetatoxydans
		Thermosediminibacter_oceani
		Caldicellulosiruptor_saccharolyticus
		Caldicellulosiruptor_changbaiensis
		Caldicellulosiruptor_owensensis
		Caldicellulosiruptor_obsidiansis
		Caldicellulosiruptor_hydrothermalis
		Caldicellulosiruptor_bescii
		Caldicellulosiruptor_kronotskyensis
		Thermoanaerobacterium_thermosaccharolyticum
		Thermoanaerobacterium_sp.
		Thermoanaerobacterium_saccharolyticum
		Thermoanaerobacterium_aotearoense
		Thermoanaerobacter_kivui
		Thermoanaerobacter_pseudethanolicus
		Thermoanaerobacter_sp.
		Thermoanaerobacter_ethanolicus
		Mahella_australiensis
		Caloramator_sp.
		Candidatus_Arthromitus
		Clostridiaceae_bacterium
		Clostridium_cadaveris
		Clostridium_perfringens
		Clostridium_intestinale
		Clostridium_isatidis
		Clostridium_chauvoei
		Clostridium_septicum
		Clostridium_baratii
		Clostridium_botulinum
		Clostridium_taeniosporum
		Clostridium_butyricum
		Clostridium_neonatale
		Clostridium_sp.
		Clostridium_saccharobutylicum
		Clostridium_beijerinckii
		Clostridium_saccharoperbutylacetonicum
		Clostridium_cellulovorans
		Clostridium_novyi
		Clostridium_bovifaecis
		Hathewaya_histolytica
		Clostridium_argentinense
		Clostridium_estertheticum
		Clostridium_acetobutylicum
		Clostridium_pasteurianum
		Clostridium_cochlearium
		Clostridium_tetani
		Clostridium_sporogenes
		Clostridium_drakei
		Clostridium_carboxidivorans
		Clostridium_tyrobutyricum
		Clostridium_kluyveri
		Clostridium_ljungdahlii
		Eubacterium_limosum
		Acetobacterium_woodii
		Acetobacterium_sp.
		Sedimentibacter_sp.
		Caloranaerobacter_azorensis
		Soehngenia_sp.
		Clostridium_ultunense
		Keratinibaculum_paraultunense
		Ezakiella_sp.
		Peptoniphilus_ivorii
		Peptoniphilus_harei
		Peptoniphilus_sp.
		Finegoldia_magna
		Parvimonas_micra
		Helcococcus_kunzii
		Murdochiella_sp.
		Ndongobacter_massiliensis
		Anaerococcus_vaginalis
		Anaerococcus_prevotii
		Anaerococcus_mediterraneensis
		Clostridiales_bacterium
		delta_proteobacterium
		Peptostreptococcaceae_bacterium
		Crassaminicella_profunda
		Geosporobacter_ferrireducens
		Aminipila_butyrica
		Mogibacterium_diversum
		Eubacterium_sulci
		Emergencia_timonensis
		Serpentinicella_alkaliphila
		Clostridium_formicaceticum
		Clostridium_aceticum
		Alkaliphilus_sp.
		Alkaliphilus_metalliredigens
		Alkaliphilus_oremlandii
		Filifactor_alocis
		Peptacetobacter_hiranonis
		Clostridioides_sp.
		Clostridioides_difficile
		Paraclostridium_bifermentans
		Romboutsia_sp.
		Romboutsia_ilealis
		Corallococcus_sp.
		Firmicutes_bacterium
		Christensenellaceae_bacterium
		Christensenella_sp.
		Christensenella_minuta
		Christensenella_massiliensis
		Ruminiclostridium_sp.
		Ruminococcaceae_bacterium
		Fastidiosipila_sanguinis
		Monoglobus_pectinilyticus
		Oscillospiraceae_bacterium
		Dysosmobacter_sp.
		Oscillibacter_valericigenes
		Oscillibacter_sp.
		Lawsonibacter_asaccharolyticus
		Flintibacter_sp.
		Flavonifractor_plautii
		Intestinimonas_butyriciproducens
		Ethanoligenens_harbinense
		Clostridium_cellulosi
		Ruminococcus_bromii
		Acutalibacter_muris
		Caproiciproducens_sp.
		Caproiciproducens_galactitolivorans
		Eubacterium_siraeum
		Ruminococcus_albus
		Ruminococcus_sp.
		Ruminococcus_champanellensis
		Anaerotruncus_sp.
		Anaerotruncus_colihominis
		Faecalibacterium_prausnitzii
		Ruthenibacterium_lactatiformans
		Turicibacter_sp.
		Anaerotignum_propionicum
		Cellulosilyticum_sp.
		Vallitalea_guaymasensis
		Vallitalea_pronyensis
		Herbinix_luporum
		Anaerocolumna_cellulosilytica
		Anaerocolumna_sp.
		Coprococcus_catus
		Coprococcus_sp.
		Coprococcus_eutactus
		Anaerostipes_hadrus
		Anaerostipes_rhamnosivorans
		Anaerostipes_caccae
		Eubacterium_sp.
		Eubacterium_eligens
		Lachnospira_eligens
		Lachnospiraceae_bacterium
		Lachnoanaerobaculum_umeaense
		Lachnoclostridium_sp.
		Enterocloster_clostridioformis
		Clostridium_sphenoides
		Hungatella_xylanolytica
		Pseudobutyrivibrio_xylanivorans
		Clostridiales_genomosp.
		Roseburia_hominis
		Roseburia_intestinalis
		Clostridium_symbiosum
		Bacteroides_fragilis
		Sarcina_sp.
		Butyrivibrio_fibrisolvens
		Butyrivibrio_hungatei
		Butyrivibrio_proteoclasticus
		Lacrimispora_saccharolytica
		Blautia_sp.
		Blautia_coccoides
		Blautia_argi
		uncultured_Blautia
		Clostridium_hylemonae
		Dorea_longicatena
		Clostridium_scindens
		Coprococcus_comes
		Sellimonas_intestinalis
		Faecalicatena_sp.
		Ruminococcus_gnavus
		Kyrpidia_tusciae
		Kyrpidia_sp.
		Tumebacillus_sp.
		Tumebacillus_algifaecis
		Alicyclobacillus_acidoterrestris
		Alicyclobacillus_acidocaldarius
		Alicyclobacillus_ferrooxydans
		Alicyclobacillus_sp.
		Hydrogenibacillus_sp.
		Novibacillus_thermophilus
		Polycladomyces_abyssicola
		Kroppenstedtia_eburnea
		Kroppenstedtia_pulmonis
		Thermoactinomycetaceae_bacterium
		Thermoactinomyces_vulgaris
		Thermoactinomyces_sp.
		Paenibacillus_psychroresistens
		Paenibacillus_mucilaginosus
		Paenibacillus_naphthalenovorans
		Paenibacillus_alvei
		Paenibacillus_larvae
		Paenibacillus_chitinolyticus
		Paenibacillus_swuensis
		Cohnella_sp.
		Paenibacillaceae_bacterium
		Paenibacillus_baekrokdamisoli
		Paenibacillus_cellulosilyticus
		Paenibacillus_agaridevorans
		Paenibacillus_beijingensis
		Paenibacillus_guangzhouensis
		Paenibacillus_thiaminolyticus
		Paenibacillus_dendritiformis
		Saccharibacillus_sp.
		Paenibacillus_lentus
		Paenibacillus_macerans
		Paenibacillus_xylanilyticus
		Paenibacillus_barcinonensis
		Paenibacillus_xylanexedens
		Paenibacillus_taichungensis
		Paenibacillus_kribbensis
		Paenibacillus_brasilensis
		Paenibacillus_terrae
		Paenibacillus_polymyxa
		Paenibacillus_peoriae
		Paenibacillus_uliginis
		Paenibacillus_ihbetae
		Paenibacillus_lautus
		Paenibacillus_glucanolyticus
		Paenibacillus_antarcticus
		Paenibacillus_azoreducens
		Paenibacillus_cellulositrophicus
		Paenibacillus_stellifer
		Paenibacillus_sabinae
		Paenibacillus_durus
		Paenibacillus_sophorae
		Paenibacillus_odorifer
		Paenibacillus_sp.
		Paenibacillus_donghaensis
		Paenibacillus_tritici
		Paenibacillus_borealis
		Paenibacillus_graminis
		Paenibacillus_jilunlii
		Paenibacillus_sonchi
		Paenibacillus_riograndensis
		Bacillaceae_bacterium
		Aneurinibacillus_thermoaerophilus
		Aneurinibacillus_soli
		Brevibacillus_sp.
		Brevibacillus_laterosporus
		Anoxybacillus_sediminis
		Brevibacillus_choshinensis
		Brevibacillus_formosus
		Brevibacillus_brevis
		Brevibacillus_agri
		Brevibacillus_parabrevis
		Caldalkalibacillus_thermarum
		Exiguobacterium_acetylicum
		Exiguobacterium_sibiricum
		Exiguobacterium_antarcticum
		Exiguobacterium_mexicanum
		Exiguobacterium_sp.
		Exiguobacterium_alkaliphilum
		Bacillus_subtilis
		Bacillus_haikouensis
		Jeotgalibacillus_sp.
		Bacillus_badius
		Bacillus_smithii
		Pradoshia_sp.
		Peribacillus_psychrosaccharolyticus
		Bacillus_aquiflavi
		Bacillus_methanolicus
		Neobacillus_cucumis
		Neobacillus_drentensis
		Bacillus_sp.
		Bacillus_infantis
		Cytobacillus_gottheilii
		Cytobacillus_oceanisediminis
		Bacillus_shivajii
		Sporolactobacillus_terrae
		Pontibacillus_sp.
		Halobacillus_halophilus
		Halobacillus_litoralis
		Halobacillus_mangrovi
		Aquibacillus_sp.
		Gracilibacillus_sp.
		Paraliobacillus_sp.
		Amphibacillus_xylanus
		Terribacillus_aidingensis
		Virgibacillus_necropolis
		Lentibacillus_amyloliquefaciens
		Lentibacillus_sp.
		Virgibacillus_sp.
		Oceanobacillus_iheyensis
		Oceanobacillus_sp.
		Virgibacillus_halodenitrificans
		Virgibacillus_pantothenticus
		Arthrobacter_citreus
		Bacillus_pseudomycoides
		Bacillus_cytotoxicus
		Bacillus_cereus
		Bacillus_thuringiensis
		Bacillus_albus
		Bacillus_tropicus
		Bacillus_anthracis
		Bacillus_paranthracis
		Bacillus_pacificus
		Bacillus_luti
		Bacillus_mobilis
		Bacillus_wiedmannii
		Bacillus_toyonensis
		Bacillus_mycoides
		Bacillus_nitratireducens
		Priestia_koreensis
		Anoxybacillus_flavithermus
		Anoxybacillus_sp.
		Anoxybacillus_caldiproteolyticus
		Parageobacillus_toebii
		Parageobacillus_genomosp.
		Parageobacillus_caldoxylosilyticus
		Geobacillus_kaustophilus
		Geobacillus_thermoleovorans
		Geobacillus_thermocatenulatus
		Geobacillus_stearothermophilus
		Geobacillus_thermodenitrificans
		Geobacillus_subterraneus
		Geobacillus_sp.
		Metabacillus_sp.
		Bacillus_glycinifermentans
		Bacillus_sonorensis
		Bacillus_licheniformis
		Bacillus_haynesii
		Bacillus_paralicheniformis
		Bacillus_pumilus
		Bacillus_safensis
		Bacillus_altitudinis
		Bacillus_xiamenensis
		Bacillus_atrophaeus
		Bacillus_siamensis
		Bacillus_amyloliquefaciens
		Bacillus_mojavensis
		Bacillus_halotolerans
		Bacillus_tequilensis
		Bacillus_vallismortis
		Bacillus_inaquosorum
		Sporosarcina_ureae
		Sporosarcina_psychrophila
		Sporosarcina_sp.
		Sporosarcina_pasteurii
		Planococcus_plakortidis
		Planococcus_maritimus
		Planococcus_rifietoensis
		Planococcus_sp.
		Planococcus_antarcticus
		Planococcus_kocurii
		Planococcus_donghaensis
		Planococcus_halocryophilus
		Psychrobacillus_sp.
		Paenisporosarcina_sp.
		Paenisporosarcina_antarctica
		Kurthia_zopfii
		Kurthia_sp.
		Solibacillus_silvestris
		Solibacillus_sp.
		Lysinibacillus_sp.
		Ureibacillus_thermophilus
		Lysinibacillus_fusiformis
		Lysinibacillus_pakistanensis
		Lysinibacillus_macroides
		Lysinibacillus_capsici
		Lysinibacillus_sphaericus
		Turicibacter_sanguinis
		Gemella_sp.
		Gemella_sanguinis
		Gemella_haemolysans
		Gemella_morbillorum
		Nosocomiicoccus_ampullae
		Jeotgalicoccus_sp.
		Salinicoccus_halodurans
		Salinicoccus_sp.
		Macrococcus_brunensis
		Staphylococcaceae_bacterium
		Macrococcus_caseolyticus
		Macrococcus_bohemicus
		Macrococcus_sp.
		Macrococcus_canis
		Mammaliicoccus_lentus
		Mammaliicoccus_vitulinus
		Mammaliicoccus_sciuri
		Staphylococcus_chromogenes
		Staphylococcus_hyicus
		Staphylococcus_agnetis
		Staphylococcus_felis
		Staphylococcus_muscae
		Staphylococcus_coagulans
		Staphylococcus_schleiferi
		Staphylococcus_lutrae
		Staphylococcus_delphini
		Staphylococcus_pseudintermedius
		Staphylococcus_simulans
		Staphylococcus_piscifermentans
		Staphylococcus_carnosus
		Staphylococcus_condimenti
		Staphylococcus_pettenkoferi
		Staphylococcus_auricularis
		Staphylococcus_kloosii
		Staphylococcus_arlettae
		Staphylococcus_gallinarum
		Staphylococcus_succinus
		Staphylococcus_equorum
		Staphylococcus_cohnii
		Staphylococcus_nepalensis
		Staphylococcus_saprophyticus
		Staphylococcus_pseudoxylosus
		Staphylococcus_xylosus
		Staphylococcus_lugdunensis
		Staphylococcus_haemolyticus
		Staphylococcus_hominis
		Staphylococcus_simiae
		Staphylococcus_aureus
		Staphylococcus_schweitzeri
		Staphylococcus_argenteus
		Staphylococcus_roterodami
		Staphylococcus_warneri
		Staphylococcus_pasteuri
		Staphylococcus_saccharolyticus
		Staphylococcus_capitis
		Staphylococcus_caprae
		Brochothrix_thermosphacta
		Listeria_weihenstephanensis
		Listeria_sp.
		Listeria_grayi
		Listeria_ivanovii
		Listeria_seeligeri
		Listeria_welshimeri
		Listeria_innocua
		Listeria_monocytogenes
		Listeria_marthii
		Dolosigranulum_pigrum
		Marinilactibacillus_sp.
		Carnobacterium_divergens
		Carnobacterium_sp.
		Carnobacterium_viridans
		Granulicatella_elegans
		Carnobacterium_maltaromaticum
		Granulicatella_adiacens
		Carnobacteriaceae_bacterium
		Jeotgalibaca_sp.
		Jeotgalibaca_arthritidis
		Jeotgalibaca_porci
		Jeotgalibaca_dankookensis
		Aerococcaceae_bacterium
		Abiotrophia_defectiva
		Aerococcus_urinaehominis
		Aerococcus_viridans
		Aerococcus_urinaeequi
		Aerococcus_sanguinicola
		Aerococcus_urinae
		Aerococcus_christensenii
		Latilactobacillus_sakei
		Lacticaseibacillus_paracasei
		Lacticaseibacillus_rhamnosus
		Lacticaseibacillus_chiayiensis
		Lacticaseibacillus_casei
		Lacticaseibacillus_zeae
		Lactobacillus_iners
		Lactobacillus_johnsonii
		Lactobacillus_taiwanensis
		Lactobacillus_gasseri
		Lactobacillus_paragasseri
		Lactobacillus_jensenii
		Lactobacillus_delbrueckii
		Lactobacillus_acetotolerans
		Lactobacillus_kullabergensis
		Lactobacillus_helsingborgensis
		Lactobacillus_panisapium
		Lactobacillus_apis
		Lactobacillus_amylolyticus
		Lactobacillus_acidophilus
		Lactobacillus_kefiranofaciens
		Lactobacillus_amylovorus
		Lactobacillus_ultunensis
		Lactobacillus_crispatus
		Lactobacillus_gallinarum
		Lactobacillus_helveticus
		Liquorilactobacillus_hordei
		Liquorilactobacillus_nagelii
		Apilactobacillus_kunkeei
		Lactiplantibacillus_pentosus
		Lactiplantibacillus_paraplantarum
		Lactiplantibacillus_plantarum
		Pediococcus_damnosus
		Pediococcus_inopinatus
		Pediococcus_claussenii
		Pediococcus_acidilactici
		Pediococcus_sp.
		Pediococcus_pentosaceus
		Limosilactobacillus_panis
		Lactobacillus_sp.
		Weissella_viridescens
		Weissella_ceti
		Weissella_soli
		Weissella_koreensis
		Weissella_diestrammenae
		Weissella_paramesenteroides
		Weissella_hellenica
		Weissella_confusa
		Weissella_cibaria
		Oenococcus_sicerae
		Oenococcus_sp.
		Oenococcus_oeni
		Leuconostoc_mesenteroides
		Leuconostoc_pseudomesenteroides
		Leuconostoc_falkenbergense
		Leuconostoc_carnosum
		Leuconostoc_lactis
		Leuconostoc_citreum
		Leuconostoc_kimchii
		Leuconostoc_gelidum
		Leuconostoc_gasicomitatum
		Vagococcus_lutrae
		Vagococcus_penaei
		Vagococcus_carniphilus
		Vagococcus_fluvialis
		Vagococcus_sp.
		Vagococcus_teuberi
		Enterococcus_hirae
		Melissococcus_plutonius
		Enterococcus_faecalis
		Enterococcus_silesiacus
		Enterococcus_rotai
		Enterococcus_thailandicus
		Enterococcus_lactis
		Enterococcus_faecium
		Enterococcus_mundtii
		Enterococcus_durans
		Enterococcus_gilvus
		Enterococcus_raffinosus
		Enterococcus_avium
		Enterococcus_saigonensis
		Enterococcus_casseliflavus
		Enterococcus_gallinarum
		Enterococcus_sp.
		Enterococcus_cecorum
		Tetragenococcus_halophilus
		Tetragenococcus_koreensis
		Tetragenococcus_osmophilus
		Lactococcus_piscium
		Lactococcus_raffinolactis
		Lactococcus_petauri
		Lactococcus_garvieae
		Lactococcus_sp.
		Lactococcus_taiwanensis
		Lactococcus_lactis
		Lactococcus_cremoris
		Streptococcus_merionis
		Streptococcus_gallolyticus
		Streptococcus_respiraculi
		Streptococcus_acidominimus
		Streptococcus_ruminantium
		Streptococcus_parasuis
		Streptococcus_suis
		Streptococcus_intermedius
		Streptococcus_anginosus
		Streptococcus_constellatus
		Streptococcus_gordonii
		Streptococcus_sanguinis
		Streptococcus_cristatus
		Streptococcus_infantis
		Streptococcus_oralis
		Streptococcus_mitis
		Streptococcus_pneumoniae
		Streptococcus_pseudopneumoniae
		Streptococcus_parasanguinis
		Streptococcus_lactarius
		Streptococcus_rubneri
		Streptococcus_viridans
		Streptococcus_australis
		Streptococcus_sobrinus
		Streptococcus_ferus
		Streptococcus_ratti
		Streptococcus_troglodytae
		Streptococcus_mutans
		Streptococcus_pluranimalium
		Streptococcus_vestibularis
		Streptococcus_sp.
		Streptococcus_salivarius
		Streptococcus_agalactiae
		Streptococcus_pasteurianus
		Streptococcus_macedonicus
		Streptococcus_infantarius
		Streptococcus_lutetiensis
		Streptococcus_equinus
		Streptococcus_urinalis
		Streptococcus_halichoeri
		Streptococcus_equi
		Streptococcus_canis
		Streptococcus_pyogenes
		Streptococcus_dysgalactiae
		Streptococcus_porcinus
		Streptococcus_pseudoporcinus
		Streptococcus_iniae
		Streptococcus_uberis
		Streptococcus_parauberis
		Acidimicrobium_ferrooxidans
		Slackia_heliotrinireducens
		Coriobacteriaceae_bacterium
		Coriobacterium_glomerans
		Collinsella_stercoris
		Collinsella_sp.
		Collinsella_aerofaciens
		Parolsenella_catena
		Olsenella_sp.
		Fannyhessea_vaginae
		Olsenella_uli
		Atopobium_sp.
		Atopobiaceae_bacterium
		Phoenicibacter_congonensis
		Eggerthella_sp.
		Denitrobacterium_detoxificans
		Cryptobacterium_curtum
		Adlercreutzia_sp.
		Adlercreutzia_equolifaciens
		Eggerthellaceae_bacterium
		Raoultibacter_timonensis
		Eggerthella_lenta
		Gordonibacter_massiliensis
		Gordonibacter_urolithinfaciens
		Gordonibacter_pamelaeae
		Rubrobacter_xylanophilus
		Rubrobacter_sp.
		Rubrobacter_radiotolerans
		Gaiellales_bacterium
		Actinobacteria_bacterium
		Thermoleophilia_bacterium
		Conexibacter_sp.
		Conexibacter_woesei
		Baekduia_soli
		Acidimicrobiia_bacterium
		Thermoplasmata_archaeon
		Iamia_sp.
		Aquihabitans_sp.
		Actinomyces_sp.
		Dehalococcoidia_bacterium
		Egibacter_rhizosphaerae
		Egicoccus_halophilus
		Micrococcales_bacterium
		Clavibacter_sp.
		Jiangella_sp.
		Jiangella_alkaliphila
		Actinopolymorpha_singaporensis
		Mumia_sp.
		Aeromicrobium_erythreum
		Aeromicrobium_choanae
		Aeromicrobium_sp.
		Nocardioides_mesophilus
		Marmoricola_scoriae
		Nocardioides_daphniae
		Nocardioides_rotundus
		Nocardioides_aquaticus
		Nocardioides_sp.
		Nocardioides_ungokensis
		Nocardioides_marinisabuli
		Nocardioides_dokdonensis
		Nocardioides_baekrokdamisoli
		Nocardioidaceae_bacterium
		Nocardioides_aromaticivorans
		Nocardioides_humi
		Pimelobacter_simplex
		Kribbella_qitaiheensis
		Kribbella_flavida
		Microlunatus_soli
		Friedmanniella_luteola
		Microlunatus_phosphovorus
		Microlunatus_sp.
		Auraticoccus_monumenti
		Propioniciclava_sp.
		Micropruina_glycogenica
		Micropruina_sp.
		Arachnia_rubra
		Tessaracoccus_lapidicaptus
		Tessaracoccus_sp.
		Tessaracoccus_defluvii
		Tessaracoccus_flavus
		Tessaracoccus_flavescens
		Propionimicrobium_sp.
		Propionibacterium_freudenreichii
		Propionibacterium_australiense
		Propionibacterium_acidifaciens
		Acidipropionibacterium_acidipropionici
		Acidipropionibacterium_sp.
		Acidipropionibacterium_jensenii
		Cutibacterium_granulosum
		Cutibacterium_avidum
		Cutibacterium_modestum
		Cutibacterium_acnes
		Yimella_sp.
		Dermacoccus_abyssi
		Dermacoccus_nishinomiyaensis
		Kytococcus_sedentarius
		Ornithinimicrobium_sp.
		Ornithinimicrobium_flavum
		Serinicoccus_marinus
		Serinicoccus_chungangensis
		Serinicoccus_profundi
		Phycicoccus_sp.
		Arsenicicoccus_sp.
		Austwickia_chelonae
		Austwickia_sp.
		Mobilicoccus_sp.
		Dermatophilus_congolensis
		Intrasporangium_calvum
		Phycicoccus_endophyticus
		Tetrasphaera_sp.
		Janibacter_indicus
		Janibacter_terrae
		Janibacter_limosus
		Janibacter_sp.
		Kineosporiaceae_bacterium
		Kineococcus_radiotolerans
		Devriesea_agamarum
		Dermabacter_vaginalis
		Dermabacter_hominis
		Brachybacterium_sp.
		Brachybacterium_ginsengisoli
		Brachybacterium_faecium
		Brachybacterium_saurashtrense
		Actinotalea_sp.
		Cellulomonas_sp.
		Cellulomonas_fimi
		Cellulomonas_flavigena
		Cellulomonas_iranensis
		Jonesia_denitrificans
		Sanguibacter_sp.
		Luteimicrobium_xylanilyticum
		Paraoerskovia_marina
		Isoptericola_variabilis
		Isoptericola_dokdonensis
		Cellulosimicrobium_cellulans
		Cellulosimicrobium_sp.
		Beutenbergia_cavernae
		Pseudactinotalea_sp.
		Georgenia_sp.
		Flaviflexus_salsibiostraticola
		Flaviflexus_sp.
		Arcanobacterium_haemolyticum
		Arcanobacterium_sp.
		Trueperella_sp.
		Trueperella_bialowiezensis
		Actinomycetaceae_bacterium
		Arcanobacterium_phocae
		Arcanobacterium_phocisimile
		Mobiluncus_curtisii
		Schaalia_sp.
		Trueperella_pyogenes
		Schaalia_turicensis
		Sanguibacter_keddieii
		Schaalia_odontolytica
		Xylanimonas_cellulosilytica
		Actinomyces_weissii
		Actinomyces_howellii
		Actinomyces_israelii
		Actinomyces_radicidentis
		Actinomyces_slackii
		Actinomyces_naeslundii
		Actinomyces_oris
		Brevibacterium_luteolum
		Brevibacterium_casei
		Brevibacterium_aurantiacum
		Brevibacterium_sp.
		Brevibacterium_sandarakinum
		Brevibacterium_oceani
		Brevibacterium_siliguriense
		Brevibacterium_epidermidis
		Brevibacterium_linens
		Kocuria_palustris
		Kocuria_rhizophila
		Kocuria_sp.
		Kocuria_flava
		Kocuria_turfanensis
		Kocuria_rosea
		Rothia_kristinae
		Rothia_amarae
		Rothia_nasimurium
		Rothia_terrae
		Rothia_dentocariosa
		Rothia_aeria
		Rothia_sp.
		Rothia_mucilaginosa
		Arthrobacter_crystallopoietes
		Arthrobacter_sulfonylureivorans
		Arthrobacter_agilis
		Vibrio_cholerae
		Renibacterium_salmoninarum
		Arthrobacter_alpinus
		Corynebacterium_cyclohexanicum
		Arthrobacter_woluwensis
		Pseudarthrobacter_sp.
		Pseudarthrobacter_equi
		Paenarthrobacter_ureafaciens
		Paenarthrobacter_nicotinovorans
		Paenarthrobacter_sp.
		Arthrobacter_sp.
		Nesterenkonia_pannonica
		Nesterenkonia_sp.
		Micrococcus_luteus
		Citricoccus_sp.
		Micrococcus_sp.
		Neomicrococcus_aestuarii
		Paeniglutamicibacter_sp.
		Glutamicibacter_creatinolyticus
		Glutamicibacter_protophormiae
		Glutamicibacter_nicotianae
		Glutamicibacter_mishrai
		Glutamicibacter_sp.
		Glutamicibacter_halophytocola
		Parascardovia_denticolens
		Scardovia_inopinata
		Bifidobacterium_actinocoloniiforme
		Bifidobacterium_indicum
		Bifidobacterium_asteroides
		Bifidobacterium_thermophilum
		Bifidobacterium_subtile
		Gardnerella_vaginalis
		Bifidobacterium_animalis
		Bifidobacterium_pseudolongum
		Bifidobacterium_choerinum
		Bifidobacterium_dentium
		Bifidobacterium_adolescentis
		Bifidobacterium_pseudocatenulatum
		Bifidobacterium_catenulatum
		Bifidobacterium_kashiwanohense
		Bifidobacterium_bifidum
		Bifidobacterium_scardovii
		Bifidobacterium_angulatum
		Bifidobacterium_lemurum
		Bifidobacterium_eulemuris
		Bifidobacterium_longum
		Bifidobacterium_imperatoris
		Bifidobacterium_saguini
		Tropheryma_whipplei
		Candidatus_Rhodoluna
		Candidatus_Aquiluna
		Aquiluna_sp.
		Pseudoclavibacter_sp.
		Agrococcus_jejuensis
		Agrococcus_sp.
		Agrococcus_carbonis
		Leucobacter_sp.
		Leucobacter_denitrificans
		Leucobacter_luti
		Leucobacter_triazinivorans
		Pontimonas_salivibrio
		Microcella_alkaliphila
		Frondihabitans_sp.
		Curtobacterium_luteum
		Curtobacterium_sp.
		Curtobacterium_flaccumfaciens
		Curtobacterium_pusillum
		Protaetiibacter_sp.
		Diaminobutyricimonas_sp.
		Microbacteriaceae_bacterium
		Frigoribacterium_sp.
		Marisediminicola_antarctica
		Glaciihabitans_sp.
		Salinibacterium_sp.
		Aurantimicrobium_minutum
		Aurantimicrobium_sp.
		Clavibacter_michiganensis
		Agreia_sp.
		Subtercola_sp.
		Herbiconiux_sp.
		Cnuibacter_physcomitrellae
		Rathayibacter_toxicus
		Rathayibacter_festucae
		Rathayibacter_sp.
		Rathayibacter_tanaceti
		Rathayibacter_iranicus
		Rathayibacter_tritici
		Rathayibacter_rathayi
		Microterricola_viridarii
		Cryobacterium_sp.
		Cryobacterium_arcticum
		Humibacter_sp.
		Leifsonia_shinshuensis
		Leifsonia_sp.
		Leifsonia_xyli
		Agromyces_soli
		Agromyces_sp.
		Agromyces_flavus
		Agromyces_marinus
		Plantibacter_sp.
		Mycetocola_sp.
		Microbacterium_paludicola
		Microbacterium_oryzae
		Microbacterium_amylolyticum
		Microbacterium_sediminis
		Microbacterium_resistens
		Microbacterium_esteraromaticum
		Microbacterium_hydrocarbonoxydans
		Microbacterium_foliorum
		Microbacterium_paraoxydans
		Microbacterium_oxydans
		Microbacterium_endophyticum
		Microbacterium_binotii
		Microbacterium_testaceum
		Microbacterium_aurum
		Microbacterium_oleivorans
		Microbacterium_schleiferi
		Microbacterium_sp.
		Microbacterium_hominis
		Microbacterium_lemovicicum
		Microbacterium_pygmaeum
		Catenulispora_acidiphila
		Streptacidiphilus_sp.
		Kitasatospora_sp.
		Kitasatospora_setae
		Streptomyces_armeniacus
		Streptomyces_cacaoi
		Streptomyces_harbinensis
		Streptomyces_xiamenensis
		Streptomyces_sp.
		Streptomyces_albus
		Candidatus_Streptomyces
		Streptomyces_rapamycinicus
		Streptomyces_antimycoticus
		Streptomyces_hygroscopicus
		Streptomyces_yatensis
		Streptomyces_mobaraensis
		Streptomyces_griseocarneus
		Streptomyces_olivoreticuli
		Streptomyces_albireticuli
		Streptomyces_albofaciens
		Streptomyces_rimosus
		Streptomyces_gilvosporeus
		Streptomyces_lydicus
		Streptomyces_inhibens
		Streptomyces_platensis
		Streptomyces_angustmyceticus
		Streptomyces_decoyicus
		Streptomyces_niveus
		Streptomyces_pristinaespiralis
		Streptomyces_peucetius
		Streptomyces_lunaelactis
		Streptomyces_tsukubensis
		Streptomyces_clavuligerus
		Streptomyces_spongiicola
		Streptomyces_fradiae
		Streptomyces_ficellus
		Streptomyces_noursei
		Streptomyces_laurentii
		Streptomyces_filamentosus
		Streptomyces_vietnamensis
		Streptomyces_exfoliatus
		Streptomyces_gardneri
		Streptomyces_globosus
		Streptomyces_lavendulae
		Streptomyces_vinaceus
		Streptomyces_subrutilus
		Streptomyces_nojiriensis
		Streptomyces_venezuelae
		Streptomyces_violascens
		Streptomyces_hundungensis
		Streptomyces_atratus
		Streptomyces_finlayi
		Streptomyces_pratensis
		Streptomyces_nitrosporeus
		Streptomyces_bacillaris
		Streptomyces_anulatus
		Streptomyces_globisporus
		Streptomyces_californicus
		Streptomyces_albidoflavus
		Streptomyces_spectabilis
		Streptomyces_aureoverticillatus
		Streptomyces_alboflavus
		Streptomyces_formicae
		Streptomyces_kanamyceticus
		Streptomyces_silaceus
		Streptomyces_alfalfae
		Streptomyces_alboniger
		Streptomyces_huasconensis
		Streptomyces_deccanensis
		Streptomyces_bottropensis
		Streptomyces_scabiei
		Streptomyces_mirabilis
		Streptomyces_avermitilis
		Streptomyces_violaceoruber
		Streptomyces_griseoviridis
		Streptomyces_ferrugineus
		Streptomyces_chartreusis
		Streptomyces_antibioticus
		Streptomyces_griseorubiginosus
		Streptomyces_lincolnensis
		Streptomyces_nodosus
		Streptomyces_seoulensis
		Streptomyces_murinus
		Streptomyces_griseofuscus
		Streptomyces_cyanogenus
		Streptomyces_puniciscabiei
		Streptomyces_roseochromogenus
		Streptomyces_actuosus
		Streptomyces_glaucescens
		Streptomyces_chromofuscus
		Streptomyces_prasinus
		Streptomyces_coeruleorubidus
		Streptomyces_hawaiiensis
		Streptomyces_collinus
		Streptomyces_viridosporus
		Streptomyces_fungicidicus
		Streptomyces_albogriseolus
		Streptomyces_tendae
		Streptomyces_cyaneogriseus
		Streptomyces_leeuwenhoekii
		Streptomyces_rochei
		Streptomyces_olivaceus
		Streptomyces_parvulus
		Streptomyces_pactum
		Streptomyces_ambofaciens
		Nocardiopsaceae_bacterium
		Nocardiopsis_sp.
		Thermobifida_fusca
		Streptomonospora_sp.
		Nocardiopsis_gilva
		Nocardiopsis_alba
		Nocardiopsis_flavescens
		Nocardiopsis_dassonvillei
		Thermomonospora_curvata
		Actinomadura_sp.
		Thermobispora_bispora
		Streptosporangium_sp.
		Streptosporangium_roseum
		Nonomuraea_sp.
		Nonomuraea_gerenzanensis
		Nonomuraea_coxensis
		Acidothermus_cellulolyticus
		Frankia_sp.
		Frankia_alni
		Epidermidibacterium_keratini
		Geodermatophilaceae_bacterium
		Modestobacter_marinus
		Modestobacter_sp.
		Blastococcus_saxobsidens
		Geodermatophilus_obscurus
		Stackebrandtia_nassauensis
		Glycomyces_sp.
		Actinocatenispora_sera
		Actinocatenispora_thailandica
		Dactylosporangium_vinaceum
		Micromonosporaceae_bacterium
		Catellatospora_sp.
		Actinoplanes_friuliensis
		Actinoplanes_ianthinogenes
		Actinoplanes_teichomyceticus
		Actinoplanes_derwentensis
		Actinoplanes_missouriensis
		Actinoplanes_sp.
		Phytohabitans_flavus
		Phytohabitans_suffuscus
		Polymorphospora_rubra
		Plantactinospora_sp.
		Micromonospora_echinofusca
		Micromonospora_echinaurantiaca
		Salinispora_tropica
		Salinispora_arenicola
		Micromonospora_endophytica
		Micromonospora_craniellae
		Verrucosispora_sp.
		Micromonospora_sp.
		Micromonospora_krabiensis
		Micromonospora_coriariae
		Micromonospora_zamorensis
		Micromonospora_chokoriensis
		Micromonospora_carbonacea
		Micromonospora_coxensis
		Micromonospora_rifamycinica
		Micromonospora_purpureochromogenes
		Micromonospora_siamensis
		Micromonospora_inositola
		Micromonospora_narathiwatensis
		Micromonospora_viridifaciens
		Micromonospora_terminaliae
		Micromonospora_auratinigra
		Micromonospora_echinospora
		Micromonospora_aurantiaca
		Micromonospora_tulbaghiae
		Jatrophihabitans_sp.
		Frankineae_bacterium
		Nakamurella_sp.
		Nakamurella_multipartita
		Nakamurella_panacisegetis
		Pseudonocardia_sp.
		Pseudonocardia_dioxanivorans
		Actinoalloteichus_hoggarensis
		Actinoalloteichus_hymeniacidonis
		Actinopolyspora_erythraea
		Saccharopolyspora_gregorii
		Saccharopolyspora_erythraea
		Saccharopolyspora_sp.
		Saccharopolyspora_pogona
		Saccharopolyspora_spinosa
		Lentzea_sp.
		Actinosynnema_mirum
		Actinosynnema_pretiosum
		Saccharothrix_syringae
		Saccharothrix_sp.
		Saccharothrix_algeriensis
		Saccharothrix_espanaensis
		Kutzneria_sp.
		Allokutzneria_albata
		Alloactinosynnema_sp.
		Kibdelosporangium_phytohabitans
		Prauserella_marina
		Saccharomonospora_viridis
		Saccharomonospora_sp.
		Amycolatopsis_albispora
		Amycolatopsis_acidiphila
		Amycolatopsis_methanolica
		Amycolatopsis_sp.
		Amycolatopsis_mediterranei
		Amycolatopsis_pretoriensis
		Amycolatopsis_orientalis
		Amycolatopsis_keratiniphila
		Amycolatopsis_japonica
		Segniliparus_rotundus
		Dietzia_psychralcaliphila
		Dietzia_sp.
		Dietzia_lutea
		Lawsonella_clevelandensis
		Corynebacterium_sphenisci
		Corynebacterium_freneyi
		Corynebacterium_xerosis
		Corynebacterium_lactis
		Corynebacterium_vitaeruminis
		Corynebacterium_jeikeium
		Corynebacterium_amycolatum
		Corynebacterium_kroppenstedtii
		Corynebacterium_falsenii
		Corynebacterium_urealyticum
		Corynebacterium_bovis
		Corynebacterium_sp.
		Corynebacterium_nuruki
		Corynebacterium_terpenotabidum
		Corynebacterium_provencense
		Corynebacterium_glucuronolyticum
		Corynebacterium_aquilae
		Corynebacterium_argentoratense
		Corynebacterium_epidermidicanis
		Corynebacterium_kutscheri
		Corynebacterium_matruchotii
		Corynebacterium_mustelae
		Corynebacterium_pseudopelargi
		Corynebacterium_pelargi
		Corynebacterium_diphtheriae
		Corynebacterium_ulcerans
		Corynebacterium_pseudotuberculosis
		Corynebacterium_halotolerans
		Corynebacterium_testudinoris
		Corynebacterium_marinum
		Corynebacterium_humireducens
		Corynebacterium_efficiens
		Corynebacterium_callunae
		Corynebacterium_glutamicum
		Corynebacterium_deserti
		Corynebacterium_renale
		Corynebacterium_frankenforstense
		Corynebacterium_atypicum
		Corynebacterium_maris
		Corynebacterium_uterequi
		Corynebacterium_doosanense
		Corynebacterium_cystitidis
		Streptococcus_thermophilus
		Corynebacterium_aquatimens
		Corynebacterium_timonense
		Corynebacterium_mycetoides
		Corynebacterium_imitans
		Corynebacterium_coyleae
		Corynebacterium_riegelii
		Corynebacterium_glaucum
		Corynebacterium_propinquum
		Corynebacterium_casei
		Corynebacterium_stationis
		Corynebacterium_ammoniagenes
		Corynebacterium_phocae
		Corynebacterium_striatum
		Corynebacterium_simulans
		Corynebacterium_aurimucosum
		Corynebacterium_minutissimum
		Corynebacterium_singulare
		Corynebacterium_flavescens
		Corynebacterium_camporealensis
		Corynebacterium_macginleyi
		Corynebacterium_tuberculostearicum
		Corynebacterium_kefirresidentii
		Rhodococcus_sp.
		Rhodococcus_ruber
		Rhodococcus_fascians
		Rhodococcus_aetherivorans
		Rhodococcus_coprophilus
		Rhodococcus_rhodochrous
		Rhodococcus_pyridinivorans
		Rhodococcus_triatomae
		Rhodococcus_jostii
		Rhodococcus_koreensis
		Rhodococcus_opacus
		Rhodococcus_globerulus
		Rhodococcus_qingshengii
		Rhodococcus_erythropolis
		Skermania_piniformis
		Nocardia_sp.
		Nocardia_cyriacigeorgica
		Nocardia_arthritidis
		Nocardia_asteroides
		Nocardia_farcinica
		Nocardia_iowensis
		Nocardia_brasiliensis
		Nocardia_nova
		Nocardia_terpenica
		Nocardia_wallacei
		Nocardia_otitidiscaviarum
		Nocardia_huaxiensis
		Nocardia_yamanashiensis
		Nocardia_seriolae
		Nocardia_tengchongensis
		Tsukamurella_tyrosinosolvens
		Tsukamurella_paurometabola
		Tsukamurella_pulmonis
		Gordonia_iterans
		Gordonia_amarae
		Gordonia_polyisoprenivorans
		Gordonia_otitidis
		Gordonia_bronchialis
		Gordonia_sp.
		Gordonia_terrae
		Gordonia_amicalis
		Gordonia_rubripertincta
		Gordonia_alkanivorans
		Mycobacteroides_abscessus
		Mycobacteroides_salmoniphilum
		Mycolicibacterium_anyangense
		Mycolicibacterium_aichiense
		Mycolicibacterium_helvum
		Mycolicibacterium_sarraceniae
		Mycolicibacterium_fallax
		Mycolicibacterium_insubricum
		Mycolicibacterium_tokaiense
		Mycolicibacterium_confluentis
		Mycolicibacterium_chitae
		Mycobacterium_grossiae
		Mycolicibacterium_sediminis
		Mycolicibacterium_phocaicum
		Mycolicibacterium_fluoranthenivorans
		Mycolicibacterium_frederiksbergense
		Mycolicibacterium_diernhoferi
		Mycolicibacterium_doricum
		Mycolicibacterium_monacense
		Mycolicibacterium_mageritense
		Mycolicibacterium_farcinogenes
		Mycolicibacterium_fortuitum
		Mycolicibacterium_septicum
		Mycolicibacterium_boenickei
		Mycolicibacterium_psychrotolerans
		Mycolicibacterium_duvalii
		Mycolicibacterium_parafortuitum
		Mycolicibacterium_austroafricanum
		Mycolicibacterium_vanbaalenii
		Mycolicibacterium_sp.
		Mycolicibacterium_hassiacum
		Mycolicibacterium_moriokaense
		Mycolicibacterium_gadium
		Mycolicibacterium_pulveris
		Mycolicibacterium_holsaticum
		Mycolicibacterium_flavescens
		Mycolicibacterium_celeriflavum
		Mycolicibacillus_koreensis
		Mycolicibacillus_parakoreensis
		Mycolicibacter_sp.
		Mycolicibacter_hiberniae
		Mycolicibacter_heraklionensis
		Mycolicibacter_minnesotensis
		Mycobacterium_paraterrae
		Mycobacterium_cookii
		Mycobacterium_noviomagense
		Mycobacterium_xenopi
		Mycobacterium_heckeshornense
		Mycobacterium_riyadhense
		Mycobacterium_kubicae
		Mycobacterium_gordonae
		Mycobacterium_paragordonae
		Mycobacterium_spongiae
		Mycobacterium_tuberculosis
		Mycobacterium_shinjukuense
		Mycobacterium_lacus
		Mycobacterium_marinum
		Mycobacterium_simiae
		Mycobacterium_ostraviense
		Mycobacterium_kansasii
		Mycobacterium_leprae
		Mycobacterium_haemophilum
		Mycobacterium_conspicuum
		Mycobacterium_sp.
		Mycobacterium_shigaense
		Mycobacterium_florentinum
		Mycobacterium_stomatepiae
		Mycobacterium_lentiflavum
		Mycobacterium_heidelbergense
		Mycobacterium_malmoense
		Mycobacterium_saskatchewanense
		Mycobacterium_parmense
		Mycobacterium_seoulense
		Mycobacterium_paraseoulense
		Mycobacterium_colombiense
		Mycobacterium_mantenii
		Mycobacterium_avium
		Mycobacterium_intracellulare
		Mycobacterium_marseillense
		Candidatus_Aerophobus
		Elusimicrobium_minutum
		Candidatus_Endomicrobium
		Endomicrobium_proavitum
		Candidatus_Omnitrophica
		Planctomycetales_bacterium
		Simkaniaceae_bacterium
		Simkania_negevensis
		Candidatus_Rhabdochlamydia
		Waddlia_chondrophila
		Candidatus_Protochlamydia
		Parachlamydiaceae_bacterium
		Parachlamydia_acanthamoebae
		Chlamydia_trachomatis
		Chlamydiifrater_volucris
		Chlamydiifrater_phoenicopteri
		Chlamydia_sp.
		Chlamydia_muridarum
		Chlamydia_suis
		Chlamydia_pneumoniae
		Chlamydia_pecorum
		Chlamydia_gallinacea
		Chlamydia_avium
		Chlamydia_buteonis
		Chlamydia_abortus
		Chlamydia_psittaci
		Lentisphaeria_bacterium
		Victivallales_bacterium
		Lentisphaerae_bacterium
		Kiritimatiellaeota_bacterium
		Kiritimatiella_glycovorans
		Coraliomargarita_akajimensis
		Ruficoccus_sp.
		Opitutae_bacterium
		Opitutaceae_bacterium
		Oleiharenicola_sp.
		Ereboglobus_luteus
		Opitutus_sp.
		Opitutus_terrae
		Methylacidiphilum_sp.
		Blastochloris_sp.
		Methylacidimicrobium_sp.
		Methylacidiphilum_infernorum
		Methylacidiphilum_kamchatkense
		Methylacidiphilum_fumariolicum
		Candidatus_Xiphinematobacter
		Verrucomicrobia_bacterium
		Roseimicrobium_sp.
		Akkermansia_glycaniphila
		Akkermansia_muciniphila
		Akkermansiaceae_bacterium
		Verrucomicrobiaceae_bacterium
		Luteolibacter_sp.
		candidate_division
		Fibrobacteres_bacterium
		Fibrobacter_succinogenes
		Candidatus_Eisenbacteria
		Gemmatimonas_sp.
		Gemmatimonas_aurantiaca
		Gemmatimonadetes_bacterium
		Gemmatimonadales_bacterium
		Candidatus_Latescibacteria
		Candidatus_Marinimicrobia
		Caldithrix_abyssi
		Candidatus_Kapabacteria
		Ignavibacteriae_bacterium
		Chloroherpeton_thalassium
		Ignavibacteria_bacterium
		Ignavibacterium_album
		Melioribacter_roseus
		Ignavibacterium_sp.
		Ignavibacteriales_bacterium
		Prosthecochloris_aestuarii
		Prosthecochloris_sp.
		Chlorobium_phaeobacteroides
		Chlorobi_bacterium
		Chlorobaculum_parvum
		Chlorobaculum_limnaeum
		Chlorobium_limicola
		Chlorobium_phaeovibrioides
		Pelodictyon_phaeoclathratiforme
		Chlorobium_chlorochromatii
		Balneola_sp.
		Balneolaceae_bacterium
		Rhodothermus_marinus
		Rhodothermaceae_bacterium
		Salinibacter_ruber
		Candidatus_Amoebophilus
		Candidatus_Cardinium
		Cardinium_endosymbiont
		Candidatus_Uzinura
		Blattabacterium_clevelandi
		Blattabacterium_cuenoti
		Blattabacterium_sp.
		Marivirga_tractuosa
		Flammeovirgaceae_bacterium
		Cytophagales_bacterium
		Chryseolinea_sp.
		Fulvivirga_sp.
		Algoriphagus_sp.
		Aquiflexum_balticum
		Belliella_baltica
		Cyclobacteriaceae_bacterium
		Cyclobacterium_amurskyense
		Cyclobacterium_marinum
		Echinicola_sp.
		Echinicola_strongylocentroti
		Echinicola_rosea
		Echinicola_vietnamensis
		Thalassobius_sp.
		Flammeovirga_yaeyamensis
		Flammeovirga_sp.
		Flammeovirga_kamogawensis
		Cytophaga_hutchinsonii
		Hymenobacter_tibetensis
		Hymenobacter_qilianensis
		Hymenobacter_monticola
		Hymenobacter_nivis
		Hymenobacter_sp.
		Adhaeribacter_sp.
		Adhaeribacter_swui
		Rufibacter_tibetensis
		Rufibacter_sp.
		Pontibacter_sp.
		Pontibacter_akesuensis
		Pontibacter_korlensis
		Pontibacter_actiniarum
		Pseudarcicella_sp.
		Aquirufa_sp.
		Emticicia_oligotrophica
		Arcticibacterium_luteifluviistationis
		Leadbetterella_byssophila
		Runella_sp.
		Runella_slithyformis
		Dyadobacter_sp.
		Dyadobacter_fermentans
		Fibrella_aestuarina
		Spirosoma_rigui
		Spirosoma_montaniterrae
		Spirosoma_sp.
		Spirosoma_aerolatum
		Spirosoma_radiotolerans
		Spirosoma_linguale
		Saprospira_grandis
		Saprospiraceae_bacterium
		Haliscomenobacter_hydrossis
		Thermoflavifilum_sp.
		Chitinophaga_sp.
		Chitinophaga_pinensis
		Chitinophagaceae_bacterium
		Ferruginibacter_lapsinanis
		Streptomyces_griseus
		Arachidicoccus_ginsenosidivorans
		Arachidicoccus_sp.
		Sphingobacterium_thalpophilum
		Panacibacter_ginsenosidivorans
		Filimonas_lacunae
		Lacibacter_sp.
		Sphingobacteriales_bacterium
		Flavihumibacter_sp.
		Niastella_koreensis
		Pseudobacter_ginsenosidimutans
		Pseudoflavitalea_sp.
		Citrobacter_freundii
		Niabella_ginsenosidivorans
		Niabella_sp.
		Flavisolibacter_tropicus
		Flavisolibacter_sp.
		Flavisolibacter_ginsenosidimutans
		Draconibacterium_orientale
		Rikenellaceae_bacterium
		uncultured_Alistipes
		Alistipes_indistinctus
		Alistipes_putredinis
		Alistipes_sp.
		Alistipes_senegalensis
		Alistipes_shahii
		Alistipes_finegoldii
		Alistipes_onderdonkii
		Paludibacter_propionicigenes
		Bacteroides_sp.
		Bacteroidales_bacterium
		Salinivirga_cyanobacteriivorans
		Draconibacterium_sp.
[truncated: 6,262 more rows]
[truncated: 1 more columns]
