# Supplementary material for: Mapping the loss of flagellar motility across the tree of life
Source: ISME J. 2025 Jun 13;19(1):wraf111. doi: 10.1093/ismejo/wraf111 (PMC12199754; doi:10.1093/ismejo/wraf111)
Supplement: Supplementary_Phylogeny_S2_wraf111 [file supplementary_phylogeny_s2_wraf111.zip]

Archive with 1 entries (1 files):
- Supplementary_Phylogeny_S2_wraf111.nwk
