# Supplementary material for: Mapping the loss of flagellar motility across the tree of life
Source: ISME J. 2025 Jun 13;19(1):wraf111. doi: 10.1093/ismejo/wraf111 (PMC12199754; doi:10.1093/ismejo/wraf111)
Supplement: Supplementary_Phylogeny_S2_wraf111 [file supplementary_phylogeny_s2_wraf111.zip › Supplementary_Phylogeny_S2_wraf111.nwk]

((RS_GCF_000243735.2:0.95559,RS_GCF_000012085.2:1.16193):0.03341,(((RS_GCF_001653455.1:0.69146,(GB_GCA_001492295.1:0.33118,GB_GCA_012728225.1:0.47441):0.32802):0.63965,GB_GCA_018457305.1:1.04464):0.05422,(((GB_GCA_012270465.1:0.53437,GB_GCA_002368155.1:0.41587):0.64294,((GB_GCA_003129525.1:0.96512,(GB_GCA_023512345.1:0.50966,(((GB_GCA_008764245.1:0.2495,RS_GCF_006546985.1:0.16669):0.03152,(GB_GCA_002551005.1:0.20277,(GB_GCA_001610955.1:0.27971,GB_GCA_001938995.1:0.27486):0.02219):0.03648):0.02889,(RS_GCF_000010125.1:0.51049,(GB_GCA_000183865.1:0.2571,((GB_GCA_004556255.1:0.73393,GB_GCA_009676745.1:0.61281):0.09227,(RS_GCF_001591705.1:0.29951,GB_GCA_000283635.1:0.25588):0.27715):0.15694):0.0494):0.06119):0.24213):0.27172):0.17438,(GB_GCA_003697065.1:0.79673,((GB_GCA_002729525.1:0.54217,(GB_GCA_018260285.1:0.3833,(GB_GCA_000741495.1:0.75882,GB_GCA_002703245.1:0.55803):0.05503):0.2313):0.03325,(GB_GCA_000720805.1:0.43243,(RS_GCF_000016425.1:0.53424,(GB_GCA_001054945.1:0.53414,((RS_GCF_000760935.2:0.14768,GB_GCA_013361595.1:0.22178):0.0198,(RS_GCF_000024785.1:0.256,GB_GCA_001673575.1:0.32643):0.03342):0.03674):0.26269):0.17612):0.02664):0.49267):0.28119):0.09711):0.02729,((GB_GCA_945861315.1:0.44454,RS_GCF_000007205.1:0.81148):1.22713,((GB_GCA_025353745.1:0.69132,((GB_GCA_022511285.1:0.6447,(GB_GCA_000613465.1:0.19023,GB_GCA_000613925.1:0.54172):0.08226):0.43949,(GB_GCA_003248755.1:0.61682,(GB_GCA_003537695.1:0.46515,(GB_GCA_001708385.1:0.30828,(GB_GCA_030523915.1:0.34931,GB_GCA_002733185.1:0.28455):0.03843):0.02992):0.09322):0.28291):0.08651):0.8299,(GB_GCA_002070955.1:1.23183,(((GB_GCA_000012145.1:0.69825,GB_GCA_022836975.1:0.97826):0.15737,(GB_GCA_012517935.1:0.89202,((GB_GCA_002707985.1:0.25928,(GB_GCA_003248935.1:0.19486,GB_GCA_002695185.1:0.52596):0.03756):0.55279,((GB_GCA_002280475.1:0.82301,GB_GCA_003240735.1:1.00193):0.01833,((GB_GCA_004799435.1:0.46486,GB_GCA_900129675.1:0.46605):0.19671,((GB_GCA_001510895.1:0.28138,RS_GCF_000015445.1:0.36488):0.01736,(GB_GCA_031178305.1:0.13913,(GB_GCA_000799755.1:0.12148,GB_GCA_002796995.1:0.12517):0.02437):0.16021):0.14906):0.22461):0.07709):0.08885):0.31193):0.28521,((GB_GCA_000176735.1:0.7442,((GB_GCA_028292565.1:0.24378,((GB_GCA_008015455.1:0.32392,(GB_GCA_013306955.1:0.08822,GB_GCA_013362725.1:0.13814):0.04687):0.02424,GB_GCA_009911875.1:0.29602):0.05242):0.05892,(GB_GCA_000612485.1:0.38751,(GB_GCA_004210915.1:0.21101,GB_GCA_003569915.1:0.27186):0.33577):0.01318):0.15829):0.24453,((GB_GCA_002333345.1:0.11537,GB_GCA_022749655.1:0.10967):0.70955,(((GB_GCA_945860585.1:0.58727,RS_GCF_000764555.1:0.66397):0.08664,GB_GCA_016191305.1:0.70662):0.02134,(((GB_GCA_012270355.1:0.41829,GB_GCA_002332985.1:0.36537):0.37345,(GB_GCA_000831005.1:0.36009,(GB_GCA_003552795.1:0.4912,(RS_GCF_000689415.1:0.08335,(GB_GCA_003488145.1:0.11707,GB_GCA_000783395.1:0.24245):0.01203):0.2778):0.01326):0.058):0.06317,((RS_GCF_900128725.1:0.771,RS_GCF_012567955.1:0.61674):0.43504,((RS_GCF_000014805.1:0.21629,(GB_GCA_004195335.1:0.37192,(GB_GCA_001562115.1:0.34678,GB_GCA_007988745.1:0.31122):0.04367):0.03832):0.02446,(GB_GCA_000755425.1:0.30992,((RS_GCF_000521605.1:0.22411,RS_GCF_900186835.1:0.13258):0.14795,((RS_GCF_000743355.1:0.06181,GB_GCA_002082245.2:0.07352):0.01102,((GB_GCA_003512805.1:0.07816,RS_GCF_000710035.2:0.07924):0.0281,(RS_GCF_000735435.1:0.03439,((GB_GCA_022649305.1:0.03732,GB_GCA_006385655.1:0.02749):0.01509,(RS_GCF_000252995.1:0.01855,(GB_GCA_019415335.1:0.01896,RS_GCF_000026225.1:0.02303):0.00412):0.0196):0.00277):0.07157):0.03746):0.15235):0.03895):0.02524):0.03749):0.16084):0.03688):0.02974):0.11737):0.23134):0.21087):0.02664):0.0221):0.03012):0.08449):0.05692);
